# Supplementary material for: The Genomic Landscape of Compensatory Evolution
Source: PLoS Biol. 2014 Aug 26;12(8):e1001935. doi: 10.1371/journal.pbio.1001935 (PMC4144845; doi:10.1371/journal.pbio.1001935)
Supplement: Table S2 — Mutations identified by Illumina next generation sequencing. The table contains all the identified de novo and ancestral mutations in the sequenced genomes. (XLS) [file pbio.1001935.s007.xls]

## Sheet: Legend
This file contains information on the identified mutations by Illumina next-gen sequencing
	Legend for the sheets "de novo SNPs", "parallel de novo SNPs", "convergent de novo SNPs" and "ancestral SNPs":
			Column name	Variable description
			genotype:	systematic name of the gene deleted in the give knock-out strain
			strain ID:	identification of the parallel evolving lines of the same ancestor; NA in case of ancestral strain
			chromosome:	number of the chromosome of the mutational event
			position:	position of the mutational event on the given chromosome
			reference:	nucleotide sequence of the reference strain at the given chromosomal position
			altered:	mutated nucleotide sequence at the given chromosomal position
			change type:	nature of the mutation, i. e. single-nucleotide polymorphism (SNP), insertion (INS) or deletion (DEL)
			target gene ID:	systematic name of the gene afected by the given mutational event, or "no_gene_around" if the mutation is farther than 500 nt upstream, or 100 nt downstream of any gene.
			bio type:	describes whether gene of "target gene ID" codes for protein or RNA
			effect:	describes the effect of the mutational event on protein coding
			old AA/new AA:	the amino acid coding is given at the corresponding position before and after the mutational event
			other genes affected:	the systematic name of any other genes are given which are proximal to the mutational event using the cutoff described at"target gene ID"
	Legend for the sheets "de novo duplications" and "ancestral duplications"
			Column name	Variable description
			genotype:	systematic name of the gene deleted in the give knock-out strain
			strain ID:	identification of the parallel evolving lines of the same ancestor; NA in case of ancestral strain
			chromosome:	number of the chromosome of the mutational event
			start position:	start position of the duplication on the given chromosome
			end position:	end position of the duplication on the given chromosome
	Note:	Genome sequencing found no evidence for mutation only in one line, YER083C_evolved4.

## Sheet: de novo SNPs
genotype	strain ID	chromosome	position	reference	altered	change type	target gene ID	bio type	effect	old AA/new AA	other genes affected
YBR200W	YBR200W_evolved2	VII	136264	C	A	SNP	YGL195W	protein_coding	NON_SYNONYMOUS_CODING	N/K	NA
YBR200W	YBR200W_evolved2	X	348458	C	T	SNP	YJL048C	protein_coding	STOP_GAINED	W/*	NA
YBR200W	YBR200W_evolved2	X	489785	A	C	SNP	YJR031C	protein_coding	STOP_GAINED	L/*	NA
YBR200W	YBR200W_evolved2	IV	1439954	C	T	SNP	YDR495C	protein_coding	SYNONYMOUS_CODING	L/L	NA
YBR200W	YBR200W_evolved2	XI	550737	G	A	SNP	YKR056W	protein_coding	SYNONYMOUS_CODING	R/R	NA
YBR200W	YBR200W_evolved3	XIII	367182	GT	G	DEL	YMR048W	protein_coding	FRAME_SHIFT	-/-	NA
YBR200W	YBR200W_evolved3	XVI	326531	G	GA	INS	YPL118W	protein_coding	UPSTREAM: 96 bases	0	YPL119C
YBR200W	YBR200W_evolved3	V	563661	T	A	SNP	no_gene_around
YBR200W	YBR200W_evolved3	XVI	335587	A	C	SNP	YPL115C	protein_coding	UPSTREAM: 101 bases	0	YPL114W
YBR200W	YBR200W_evolved3	VII	809561	A	T	SNP	YGR161C	protein_coding	UPSTREAM: 141 bases	0	NA
YBR200W	YBR200W_evolved3	II	589286	A	T	SNP	YBR179C	protein_coding	UPSTREAM: 172 bases	0	YBR180W
YBR200W	YBR200W_evolved3	X	641985	A	G	SNP	YJR117W	protein_coding	UPSTREAM: 22 bases	0	NA
YBR200W	YBR200W_evolved3	VII	871896	T	A	SNP	YGR187C	protein_coding	UPSTREAM: 480 bases	0	NA
YBR200W	YBR200W_evolved3	VII	871898	C	A	SNP	YGR187C	protein_coding	UPSTREAM: 482 bases	0	NA
YBR200W	YBR200W_evolved3	II	185436	G	A	SNP	YBL019W	protein_coding	NON_SYNONYMOUS_CODING	D/N	NA
YBR200W	YBR200W_evolved3	II	293086	C	T	SNP	YBR026C	protein_coding	NON_SYNONYMOUS_CODING	E/K	NA
YBR200W	YBR200W_evolved3	II	528891	T	C	SNP	YBR142W	protein_coding	NON_SYNONYMOUS_CODING	L/P	NA
YBR200W	YBR200W_evolved3	IV	225027	G	T	SNP	YDL132W	protein_coding	NON_SYNONYMOUS_CODING	D/Y	NA
YBR200W	YBR200W_evolved3	V	477105	G	T	SNP	YER155C	protein_coding	NON_SYNONYMOUS_CODING	A/E	NA
YBR200W	YBR200W_evolved3	XV	150963	G	T	SNP	YOL089C	protein_coding	NON_SYNONYMOUS_CODING	S/Y	NA
YBR200W	YBR200W_evolved3	XV	482705	A	G	SNP	YOR085W	protein_coding	NON_SYNONYMOUS_CODING	T/A	NA
YBR267W	YBR267W_evolved2	I	72123	C	A	SNP	YAL038W	protein_coding	NON_SYNONYMOUS_CODING	T/N	NA
YBR267W	YBR267W_evolved2	VII	1067302	C	G	SNP	YGR287C	protein_coding	NON_SYNONYMOUS_CODING	G/R	NA
YBR267W	YBR267W_evolved2	X	55088	A	G	SNP	YJL201W	protein_coding	NON_SYNONYMOUS_CODING	D/G	NA
YBR267W	YBR267W_evolved3	VIII	562484	T	TG	INS	no_gene_around
YBR267W	YBR267W_evolved3	XII	819069	C	CT	INS	YLR344W	protein_coding	UPSTREAM: 242 bases	0	NA
YBR267W	YBR267W_evolved3	XI	404032	T	A	SNP	YKL018W	protein_coding	UPSTREAM: 70 bases	0	YKL018C-A
YBR267W	YBR267W_evolved3	IV	656345	A	T	SNP	YDR101C	protein_coding	NON_SYNONYMOUS_CODING	S/T	NA
YBR267W	YBR267W_evolved3	VII	659748	G	A	SNP	YGR089W	protein_coding	NON_SYNONYMOUS_CODING	S/N	NA
YBR267W	YBR267W_evolved3	XVI	91340	T	C	SNP	YPL242C	protein_coding	NON_SYNONYMOUS_CODING	K/R	NA
YBR267W	YBR267W_evolved3	VI	135295	T	G	SNP	YFL003C	protein_coding	SYNONYMOUS_CODING	S/S	NA
YER016W	YER016W_evolved1	XII	129128	T	A	SNP	no_gene_around
YER016W	YER016W_evolved1	II	85655	G	A	SNP	YBL075C	protein_coding	NON_SYNONYMOUS_CODING	A/V	NA
YER016W	YER016W_evolved1	VIII	274648	G	A	SNP	YHR084W	protein_coding	NON_SYNONYMOUS_CODING	V/I	NA
YER016W	YER016W_evolved1	XIII	191124	G	T	SNP	YML043C	protein_coding	NON_SYNONYMOUS_CODING	T/K	NA
YER016W	YER016W_evolved1	XIII	548573	G	T	SNP	YMR140W	protein_coding	NON_SYNONYMOUS_CODING	C/F	NA
YER016W	YER016W_evolved1	II	103111	C	A	SNP	YBL063W	protein_coding	STOP_GAINED	S/*	NA
YER016W	YER016W_evolved1	VI	69561	G	A	SNP	YFL033C	protein_coding	STOP_GAINED	R/*	NA
YER016W	YER016W_evolved3	XIII	101204	G	T	SNP	YML083C	protein_coding	UPSTREAM: 154 bases	0	NA
YER016W	YER016W_evolved3	XIII	318412	T	A	SNP	YMR021C	protein_coding	NON_SYNONYMOUS_CODING	I/L	NA
YER016W	YER016W_evolved3	II	102682	T	A	SNP	YBL063W	protein_coding	STOP_GAINED	L/*	NA
YER016W	YER016W_evolved3	IV	1264529	G	C	SNP	YDR395W	protein_coding	SYNONYMOUS_CODING	L/L	NA
YER016W	YER016W_evolved3	XI	438418	T	C	SNP	YKL002W	protein_coding	SYNONYMOUS_CODING	V/V	NA
YER016W	YER016W_evolved4	V	482865	T	C	SNP	YER155C	protein_coding	UPSTREAM: 17 bases	0	NA
YER016W	YER016W_evolved4	IV	247276	G	C	SNP	YDL119C	protein_coding	NON_SYNONYMOUS_CODING	P/A	NA
YER016W	YER016W_evolved4	IV	1224384	A	G	SNP	YDR374C	protein_coding	NON_SYNONYMOUS_CODING	I/T	NA
YER016W	YER016W_evolved4	VI	71823	A	C	SNP	YFL033C	protein_coding	NON_SYNONYMOUS_CODING	F/V	NA
YER016W	YER016W_evolved4	XVI	901121	T	G	SNP	YPR183W	protein_coding	NON_SYNONYMOUS_CODING	Y/D	NA
YER083C	YER083C_evolved1	XIII	183974	T	C	SNP	tG(GCC)M	tRNA	UPSTREAM: 6 bases	0	YML045W---YML045W-A
YER083C	YER083C_evolved1	II	207733	T	G	SNP	YBL009W	protein_coding	NON_SYNONYMOUS_CODING	S/R	NA
YER083C	YER083C_evolved1	IX	162507	G	A	SNP	YIL108W	protein_coding	NON_SYNONYMOUS_CODING	A/T	NA
YER083C	YER083C_evolved1	XI	496662	C	A	SNP	YKR028W	protein_coding	NON_SYNONYMOUS_CODING	N/K	NA
YER083C	YER083C_evolved1	XIII	639915	G	C	SNP	YMR189W	protein_coding	NON_SYNONYMOUS_CODING	D/H	NA
YER083C	YER083C_evolved3	VII	451011	G	A	SNP	YGL023C	protein_coding	NON_SYNONYMOUS_CODING	A/V	NA
YER083C	YER083C_evolved3	XIV	577364	C	G	SNP	YNL029C	protein_coding	NON_SYNONYMOUS_CODING	K/N	NA
YER083C	YER083C_evolved3	III	163553	G	A	SNP	YCR025C	protein_coding	STOP_GAINED	Q/*	NA
YGL070C	YGL070C_evolved1	XIV	575614	GA	G	DEL	YNL031C	protein_coding	DOWNSTREAM: 25 bases	0	NA
YGL070C	YGL070C_evolved1	II	109266	A	T	SNP	YBL060W	protein_coding	NON_SYNONYMOUS_CODING	K/N	NA
YGL070C	YGL070C_evolved1	IV	1389620	G	C	SNP	YDR464W	protein_coding	NON_SYNONYMOUS_CODING	R/P	NA
YGL070C	YGL070C_evolved1	VII	261484	A	C	SNP	YGL133W	protein_coding	NON_SYNONYMOUS_CODING	T/P	NA
YGL070C	YGL070C_evolved1	XIII	285586	A	T	SNP	YMR010W	protein_coding	STOP_GAINED	R/*	NA
YGL070C	YGL070C_evolved2	V	13070	G	A	SNP	no_gene_around
YGL070C	YGL070C_evolved2	XV	34063	G	C	SNP	no_gene_around
YGL070C	YGL070C_evolved2	IV	1092844	A	C	SNP	YDR315C	protein_coding	NON_SYNONYMOUS_CODING	I/R	NA
YGL070C	YGL070C_evolved2	VIII	236382	G	A	SNP	YHR070C-A	protein_coding	NON_SYNONYMOUS_CODING	A/V	NA
YGL070C	YGL070C_evolved2	XVI	364529	A	C	SNP	YPL098C	protein_coding	NON_SYNONYMOUS_CODING	F/V	NA
YGL070C	YGL070C_evolved2	XV	411270	C	A	SNP	YOR043W	protein_coding	STOP_GAINED	S/*	NA
YGL219C	YGL219C_evolved1	IV	1242590	A	G	SNP	no_gene_around
YGL219C	YGL219C_evolved1	IX	418371	G	T	SNP	YIR033W	protein_coding	NON_SYNONYMOUS_CODING	D/Y	NA
YGL219C	YGL219C_evolved1	VIII	235336	T	A	SNP	YHR070W	protein_coding	NON_SYNONYMOUS_CODING	D/E	NA
YGL219C	YGL219C_evolved1	XIV	413958	A	G	SNP	YNL112W	protein_coding	NON_SYNONYMOUS_CODING	D/G	NA
YGL219C	YGL219C_evolved1	XV	440069	T	C	SNP	YOR059C	protein_coding	NON_SYNONYMOUS_CODING	R/G	NA
YGL219C	YGL219C_evolved2	XV	1014208	CAAT	C	DEL	YOR360C	protein_coding	CODON_CHANGE_PLUS_CODON_DELETION	YW/W	NA
YGL219C	YGL219C_evolved2	XVI	412012	CG	C	DEL	YPL075W	protein_coding	UPSTREAM: 241 bases	0	NA
YGL219C	YGL219C_evolved2	XVI	412010	C	CAAA	INS	YPL075W	protein_coding	UPSTREAM: 243 bases	0	NA
YGL219C	YGL219C_evolved2	II	255238	T	C	SNP	no_gene_around
YGL219C	YGL219C_evolved2	XV	960346	C	T	SNP	YOR340C	protein_coding	UPSTREAM: 164 bases	0	NA
YGL219C	YGL219C_evolved2	VIII	402417	A	G	SNP	YHR153C	protein_coding	NON_SYNONYMOUS_CODING	F/S	NA
YGL219C	YGL219C_evolved2	XII	63588	T	G	SNP	YLL040C	protein_coding	NON_SYNONYMOUS_CODING	N/H	NA
YGL219C	YGL219C_evolved2	XVI	527959	T	A	SNP	YPL014W	protein_coding	NON_SYNONYMOUS_CODING	F/Y	NA
YGL219C	YGL219C_evolved2	IX	306130	C	T	SNP	YIL026C	protein_coding	SYNONYMOUS_CODING	L/L	NA
YGL219C	YGL219C_evolved2	V	489586	G	T	SNP	YER158C	protein_coding	SYNONYMOUS_CODING	T/T	NA
YGL219C	YGL219C_evolved3	XVI	621903	C	CA	INS	no_gene_around
YGL219C	YGL219C_evolved3	XVI	856927	G	C	SNP	tA(AGC)P	tRNA	EXON: exon_XVI_856902_856974	0	NA
YGL219C	YGL219C_evolved3	IV	36821	C	T	SNP	YDL233W	protein_coding	NON_SYNONYMOUS_CODING	P/S	NA
YGL219C	YGL219C_evolved3	XI	339208	C	T	SNP	YKL053C-A	protein_coding	NON_SYNONYMOUS_CODING	G/S	NA
YGL219C	YGL219C_evolved3	XV	511013	C	T	SNP	YOR098C	protein_coding	NON_SYNONYMOUS_CODING	V/I	NA
YGL219C	YGL219C_evolved3	XVI	470955	A	C	SNP	YPL043W	protein_coding	NON_SYNONYMOUS_CODING	K/N	NA
YGL219C	YGL219C_evolved4	XIII	486520	T	A	SNP	YMR109W	protein_coding	UPSTREAM: 67 bases	0	NA
YGL219C	YGL219C_evolved4	XI	478262	G	C	SNP	YKR020W	protein_coding	UPSTREAM: 76 bases	0	YKR019C
YGL219C	YGL219C_evolved4	VIII	316495	C	G	SNP	YHR102W	protein_coding	UPSTREAM: 77 bases	0	NA
YGL219C	YGL219C_evolved4	I	40274	A	C	SNP	YAL056W	protein_coding	NON_SYNONYMOUS_CODING	N/T	NA
YGL219C	YGL219C_evolved4	II	352975	T	C	SNP	YBR057C	protein_coding	NON_SYNONYMOUS_CODING	N/D	NA
YGL219C	YGL219C_evolved4	IX	87634	A	T	SNP	YIL140W	protein_coding	NON_SYNONYMOUS_CODING	N/Y	NA
YGL219C	YGL219C_evolved4	XII	61355	T	G	SNP	YLL040C	protein_coding	NON_SYNONYMOUS_CODING	Q/P	NA
YGL219C	YGL219C_evolved4	XIV	684220	T	C	SNP	YNR031C	protein_coding	NON_SYNONYMOUS_CODING	E/G	NA
YGL219C	YGL219C_evolved4	XV	514098	C	G	SNP	YOR100C	protein_coding	NON_SYNONYMOUS_CODING	V/L	NA
YGR104C	YGR104C_evolved1	XII	875215	CG	C	DEL	tK(UUU)L	tRNA	UPSTREAM: 160 bases	0	YLR377C
YGR104C	YGR104C_evolved1	VII	19171	G	A	SNP	no_gene_around
YGR104C	YGR104C_evolved1	XII	725948	C	T	SNP	YLR299W	protein_coding	UPSTREAM: 121 bases	0	NA
YGR104C	YGR104C_evolved1	II	98507	T	C	SNP	YBL066C	protein_coding	NON_SYNONYMOUS_CODING	N/D	NA
YGR104C	YGR104C_evolved1	IV	1247665	T	C	SNP	YDR386W	protein_coding	NON_SYNONYMOUS_CODING	F/L	NA
YGR104C	YGR104C_evolved1	VII	338452	T	C	SNP	YGL092W	protein_coding	NON_SYNONYMOUS_CODING	F/L	NA
YGR104C	YGR104C_evolved1	XII	729200	C	G	SNP	YLR300W	protein_coding	NON_SYNONYMOUS_CODING	N/K	NA
YGR104C	YGR104C_evolved1	XV	243512	A	G	SNP	YOL045W	protein_coding	NON_SYNONYMOUS_CODING	S/G	YOL046C
YGR104C	YGR104C_evolved1	XV	787535	A	G	SNP	YOR241W	protein_coding	NON_SYNONYMOUS_CODING	K/E	NA
YGR104C	YGR104C_evolved2	XI	8014	G	A	SNP	no_gene_around
YGR104C	YGR104C_evolved2	IV	1016987	G	C	SNP	YDR278C	protein_coding	DOWNSTREAM: 14 bases	0	NA
YGR104C	YGR104C_evolved2	IV	845071	C	T	SNP	YDR192C	protein_coding	UPSTREAM: 210 bases	0	NA
YGR104C	YGR104C_evolved2	III	255112	G	A	SNP	YCR081W	protein_coding	NON_SYNONYMOUS_CODING	G/R	NA
YGR104C	YGR104C_evolved2	VIII	24945	C	A	SNP	YHL038C	protein_coding	NON_SYNONYMOUS_CODING	A/S	NA
YGR104C	YGR104C_evolved2	VIII	481869	G	A	SNP	YHR187W	protein_coding	NON_SYNONYMOUS_CODING	E/K	NA
YGR104C	YGR104C_evolved2	XII	729702	C	T	SNP	YLR300W	protein_coding	NON_SYNONYMOUS_CODING	P/S	NA
YGR104C	YGR104C_evolved2	XIV	594394	G	T	SNP	YNL021W	protein_coding	NON_SYNONYMOUS_CODING	V/L	NA
YGR104C	YGR104C_evolved2	VII	626118	G	A	SNP	YGR068C	protein_coding	STOP_GAINED	Q/*	NA
YGR104C	YGR104C_evolved2	IX	422770	G	A	SNP	YIR036C	protein_coding	SYNONYMOUS_CODING	Y/Y	YIR036W-A
YGR104C	YGR104C_evolved2	V	476078	A	G	SNP	YER154W	protein_coding	SYNONYMOUS_CODING	K/K	NA
YGR104C	YGR104C_evolved2	XIII	25492	A	G	SNP	YML123C	protein_coding	SYNONYMOUS_CODING	S/S	NA
YGR104C	YGR104C_evolved4	XIV	21300	TA	T	DEL	YNL329C	protein_coding	FRAME_SHIFT	-/-	NA
YGR104C	YGR104C_evolved4	II	332558	C	A	SNP	YBR048W	protein_coding	UPSTREAM: 273 bases	0	NA
YGR104C	YGR104C_evolved4	VII	750319	A	T	SNP	YGR129W	protein_coding	UPSTREAM: 81 bases	0	YGR128C
YGR104C	YGR104C_evolved4	I	96667	C	A	SNP	YAL026C	protein_coding	NON_SYNONYMOUS_CODING	A/S	NA
YGR104C	YGR104C_evolved4	IV	487901	A	G	SNP	YDR021W	protein_coding	NON_SYNONYMOUS_CODING	I/M	NA
YGR104C	YGR104C_evolved4	V	514095	A	C	SNP	YER166W	protein_coding	NON_SYNONYMOUS_CODING	K/T	NA
YGR104C	YGR104C_evolved4	X	43768	C	A	SNP	YJL207C	protein_coding	NON_SYNONYMOUS_CODING	M/I	NA
YGR104C	YGR104C_evolved4	XI	498103	G	T	SNP	YKR029C	protein_coding	NON_SYNONYMOUS_CODING	F/L	NA
YGR104C	YGR104C_evolved4	III	256706	C	G	SNP	YCR081W	protein_coding	STOP_GAINED	S/*	NA
YGR104C	YGR104C_evolved4	IV	527530	A	C	SNP	YDR038C	protein_coding	SYNONYMOUS_CODING	A/A	NA
YGR104C	YGR104C_evolved4	IV	1254090	G	C	SNP	YDR389W	protein_coding	SYNONYMOUS_CODING	P/P	NA
YGR104C	YGR104C_evolved4	VII	721398	A	G	SNP	YGR116W	protein_coding	SYNONYMOUS_CODING	R/R	NA
YJL180C	YJL180C_evolved2	I	178789	G	A	SNP	no_gene_around
YJL180C	YJL180C_evolved2	XI	306797	A	C	SNP	YKL070W	protein_coding	DOWNSTREAM: 77 bases	0	YKL069W
YJL180C	YJL180C_evolved2	XV	65469	A	T	SNP	YOL138C	protein_coding	UPSTREAM: 119 bases	0	YOL137W
YJL180C	YJL180C_evolved2	IV	415361	A	G	SNP	YDL020C	protein_coding	NON_SYNONYMOUS_CODING	C/R	NA
YJL180C	YJL180C_evolved2	XVI	433504	G	T	SNP	YPL061W	protein_coding	NON_SYNONYMOUS_CODING	C/F	NA
YJL180C	YJL180C_evolved3	II	351450	ATGTAAGCTGTGGTTTGCCT	A	DEL	YBR056W-A	protein_coding	FRAME_SHIFT	-/-	YBR056C-B
YJL180C	YJL180C_evolved3	IV	56847	G	T	SNP	no_gene_around
YJL180C	YJL180C_evolved3	XV	600911	C	G	SNP	no_gene_around
YJL180C	YJL180C_evolved3	IV	292195	C	A	SNP	YDL093W	protein_coding	DOWNSTREAM: 55 bases	0	NA
YJL180C	YJL180C_evolved3	VII	654439	C	A	SNP	YGR088W	protein_coding	UPSTREAM: 195 bases	0	NA
YJL180C	YJL180C_evolved3	XV	656803	C	A	SNP	YOR173W	protein_coding	UPSTREAM: 461 bases	0	NA
YJL180C	YJL180C_evolved3	II	469331	G	A	SNP	YBR114W	protein_coding	NON_SYNONYMOUS_CODING	S/N	NA
YJL180C	YJL180C_evolved3	XIV	34009	T	A	SNP	YNL322C	protein_coding	NON_SYNONYMOUS_CODING	D/V	NA
YJL180C	YJL180C_evolved3	XIV	683549	G	C	SNP	YNR031C	protein_coding	NON_SYNONYMOUS_CODING	P/A	NA
YJL180C	YJL180C_evolved3	XV	317100	G	T	SNP	YOL004W	protein_coding	NON_SYNONYMOUS_CODING	A/S	NA
YJL180C	YJL180C_evolved3	XV	382418	G	C	SNP	YOR027W	protein_coding	NON_SYNONYMOUS_CODING	A/P	NA
YJL180C	YJL180C_evolved4	VIII	45775	A	C	SNP	YHL030W	protein_coding	DOWNSTREAM: 85 bases	0	NA
YJL180C	YJL180C_evolved4	XII	436320	T	G	SNP	YLR148W	protein_coding	NON_SYNONYMOUS_CODING	N/K	NA
YJL180C	YJL180C_evolved4	XV	558097	C	T	SNP	YOR124C	protein_coding	SYNONYMOUS_CODING	K/K	NA
YLR074C	YLR074C_evolved1	IV	587000	C	A	SNP	YDR069C	protein_coding	NON_SYNONYMOUS_CODING	M/I	NA
YLR074C	YLR074C_evolved1	XIII	136879	A	T	SNP	YML069W	protein_coding	NON_SYNONYMOUS_CODING	L/F	NA
YLR074C	YLR074C_evolved1	XV	723062	G	T	SNP	YOR204W	protein_coding	NON_SYNONYMOUS_CODING	R/L	NA
YLR074C	YLR074C_evolved1	XI	206972	T	C	SNP	YKL126W	protein_coding	SYNONYMOUS_CODING	F/F	NA
YLR074C	YLR074C_evolved2	IV	384457	T	A	SNP	YDL039C	protein_coding	UPSTREAM: 376 bases	0	NA
YLR074C	YLR074C_evolved2	II	517804	C	G	SNP	YBR140C	protein_coding	NON_SYNONYMOUS_CODING	W/S	NA
YLR074C	YLR074C_evolved2	IV	1376300	C	A	SNP	YDR457W	protein_coding	NON_SYNONYMOUS_CODING	P/T	NA
YLR074C	YLR074C_evolved2	V	163192	A	G	SNP	YER006W	protein_coding	NON_SYNONYMOUS_CODING	E/G	NA
YLR074C	YLR074C_evolved3	XVI	78118	ATTAACATTCTCCACTTCG	A	DEL	YPL249C	protein_coding	CODON_CHANGE_PLUS_CODON_DELETION	NEVENVN/N	NA
YLR074C	YLR074C_evolved3	II	408450	G	C	SNP	no_gene_around
YLR074C	YLR074C_evolved3	II	518088	C	G	SNP	YBR140C	protein_coding	NON_SYNONYMOUS_CODING	W/C	NA
YLR074C	YLR074C_evolved3	X	655377	C	A	SNP	YJR125C	protein_coding	NON_SYNONYMOUS_CODING	S/I	NA
YLR074C	YLR074C_evolved3	III	250833	A	T	SNP	YCR077C	protein_coding	STOP_GAINED	L/*	NA
YLR074C	YLR074C_evolved4	IV	679875	A	G	SNP	YDR112W	protein_coding	DOWNSTREAM: 23 bases	0	YDR111C
YLR074C	YLR074C_evolved4	XII	95186	T	C	SNP	YLL025W	protein_coding	DOWNSTREAM: 65 bases	0	NA
YLR074C	YLR074C_evolved4	XIV	113254	T	A	SNP	YNL278W	protein_coding	UPSTREAM: 17 bases	0	NA
YLR074C	YLR074C_evolved4	IV	725164	C	G	SNP	YDR135C	protein_coding	NON_SYNONYMOUS_CODING	L/F	NA
YLR074C	YLR074C_evolved4	V	163522	C	G	SNP	YER006W	protein_coding	NON_SYNONYMOUS_CODING	S/W	NA
YLR074C	YLR074C_evolved4	VI	49181	G	C	SNP	YFL041W	protein_coding	NON_SYNONYMOUS_CODING	V/L	NA
YLR074C	YLR074C_evolved4	XV	873794	T	A	SNP	YOR296W	protein_coding	NON_SYNONYMOUS_CODING	F/Y	NA
YLR074C	YLR074C_evolved4	VII	466228	C	T	SNP	YGL014W	protein_coding	STOP_GAINED	Q/*	NA
YLR074C	YLR074C_evolved4	II	520844	C	A	SNP	YBR140C	protein_coding	STOP_GAINED	E/*	NA
YLR074C	YLR074C_evolved4	XV	1057188	T	C	SNP	YOR381W	protein_coding	SYNONYMOUS_CODING	G/G	NA
YLR357W	YLR357W_evolved1	XVI	567043	A	C	SNP	YPR005C	protein_coding	UPSTREAM: 372 bases	0	NA
YLR357W	YLR357W_evolved1	II	360257	G	A	SNP	YBR059C	protein_coding	UPSTREAM: 70 bases	0	NA
YLR357W	YLR357W_evolved1	XII	711491	C	G	SNP	YLR287C	protein_coding	NON_SYNONYMOUS_CODING	D/H	NA
YLR357W	YLR357W_evolved1	II	513273	A	C	SNP	YBR137W	protein_coding	NON_SYNONYMOUS_CODING	Y/S	NA
YLR357W	YLR357W_evolved1	XV	411654	T	C	SNP	YOR043W	protein_coding	NON_SYNONYMOUS_CODING	L/S	NA
YLR357W	YLR357W_evolved1	X	389861	T	A	SNP	YJL029C	protein_coding	NON_SYNONYMOUS_CODING	K/N	NA
YLR357W	YLR357W_evolved1	XII	210213	G	A	SNP	YLR033W	protein_coding	NON_SYNONYMOUS_CODING	G/S	NA
YLR357W	YLR357W_evolved1	XIV	758138	G	A	SNP	YNR067C	protein_coding	NON_SYNONYMOUS_CODING	P/L	NA
YLR357W	YLR357W_evolved1	II	40097	C	T	SNP	YBL098W	protein_coding	NON_SYNONYMOUS_CODING	A/V	NA
YLR357W	YLR357W_evolved2	II	51648	C	CA	INS	YBL088C	protein_coding	FRAME_SHIFT	-/?	NA
YLR357W	YLR357W_evolved2	VII	1073166	T	C	SNP	no_gene_around
YLR357W	YLR357W_evolved2	XI	517988	G	T	SNP	tA(AGC)K2	tRNA	EXON: exon_XI_517988_518060	0	NA
YLR357W	YLR357W_evolved2	VIII	354592	C	A	SNP	YHR123W	protein_coding	UPSTREAM: 223 bases	0	NA
YLR357W	YLR357W_evolved2	V	194785	C	T	SNP	YER019C-A	protein_coding	UPSTREAM: 246 bases	0	YER020W
YLR357W	YLR357W_evolved2	VIII	470679	G	A	SNP	YHR183W	protein_coding	UPSTREAM: 281 bases	0	NA
YLR357W	YLR357W_evolved2	XVI	404910	A	G	SNP	YPL081W	protein_coding	UPSTREAM: 40 bases	0	NA
YLR357W	YLR357W_evolved2	XI	628233	C	T	SNP	YKR096W	protein_coding	NON_SYNONYMOUS_CODING	P/S	NA
YLR357W	YLR357W_evolved2	VII	742937	A	G	SNP	YGR125W	protein_coding	NON_SYNONYMOUS_CODING	K/E	NA
YLR357W	YLR357W_evolved2	VII	339839	C	G	SNP	YGL092W	protein_coding	NON_SYNONYMOUS_CODING	P/R	NA
YLR357W	YLR357W_evolved2	XII	137069	A	G	SNP	YLL006W	protein_coding	NON_SYNONYMOUS_CODING	K/E	NA
YLR357W	YLR357W_evolved2	IV	1497288	G	A	SNP	YDR530C	protein_coding	NON_SYNONYMOUS_CODING	H/Y	NA
YLR357W	YLR357W_evolved2	VIII	217167	A	T	SNP	YHR056C	protein_coding	STOP_GAINED	L/*	NA
YLR357W	YLR357W_evolved4	XIV	412647	G	T	SNP	YNL114C	protein_coding	DOWNSTREAM: 37 bases	0	YNL113W
YLR357W	YLR357W_evolved4	IV	653480	G	T	SNP	YDR099W	protein_coding	UPSTREAM: 127 bases	0	NA
YLR357W	YLR357W_evolved4	XIV	437482	G	A	SNP	YNL100W	protein_coding	UPSTREAM: 131 bases	0	NA
YLR357W	YLR357W_evolved4	VII	670295	G	A	SNP	YGR093W	protein_coding	UPSTREAM: 93 bases	0	NA
YLR448W	YLR448W_evolved1	V	152924	GA	G	DEL	no_gene_around
YLR448W	YLR448W_evolved1	XVI	98949	G	C	SNP	YPL240C	protein_coding	UPSTREAM: 324 bases	0	NA
YLR448W	YLR448W_evolved1	XIII	52874	T	G	SNP	YML109W	protein_coding	NON_SYNONYMOUS_CODING	L/R	NA
YLR448W	YLR448W_evolved1	XIII	490461	C	T	SNP	YMR110C	protein_coding	NON_SYNONYMOUS_CODING	R/H	NA
YLR448W	YLR448W_evolved1	VII	42691	C	G	SNP	YGL244W	protein_coding	SYNONYMOUS_CODING	V/V	NA
YLR448W	YLR448W_evolved3	II	238146	A	T	SNP	no_gene_around
YLR448W	YLR448W_evolved3	II	569133	G	C	SNP	YBR165W	protein_coding	NON_SYNONYMOUS_CODING	L/F	NA
YLR448W	YLR448W_evolved3	IV	303350	C	G	SNP	YDL085W	protein_coding	NON_SYNONYMOUS_CODING	A/G	NA
YLR448W	YLR448W_evolved3	IV	996066	G	C	SNP	YDR264C	protein_coding	NON_SYNONYMOUS_CODING	P/R	NA
YLR448W	YLR448W_evolved3	XII	19075	G	A	SNP	YLL061W	protein_coding	NON_SYNONYMOUS_CODING	V/I	NA
YLR448W	YLR448W_evolved3	XV	680385	T	A	SNP	YOR184W	protein_coding	NON_SYNONYMOUS_CODING	D/E	NA
YLR448W	YLR448W_evolved3	VII	1055347	G	T	SNP	YGR281W	protein_coding	STOP_GAINED	E/*	NA
YLR448W	YLR448W_evolved3	V	22743	G	T	SNP	YEL069C	protein_coding	STOP_GAINED	Y/*	NA
YLR448W	YLR448W_evolved3	IV	1437256	A	G	SNP	YDR494W	protein_coding	SYNONYMOUS_CODING	V/V	NA
YLR448W	YLR448W_evolved2	XI	305065	C	A	SNP	YKL071W	protein_coding	UPSTREAM: 49 bases	0	NA
YLR448W	YLR448W_evolved2	X	664517	A	G	SNP	YJR129C	protein_coding	NON_SYNONYMOUS_CODING	L/S	NA
YLR448W	YLR448W_evolved2	XII	507530	G	C	SNP	YLR175W	protein_coding	NON_SYNONYMOUS_CODING	R/T	NA
YNR052C	YNR052C_evolved1	VIII	562489	GT	G	DEL	no_gene_around
YNR052C	YNR052C_evolved1	VII	661588	A	G	SNP	tT(UGU)G1	tRNA	UPSTREAM: 161 bases	0	NA
YNR052C	YNR052C_evolved1	XII	388440	T	A	SNP	YLR120C	protein_coding	UPSTREAM: 220 bases	0	YLR120W-A
YNR052C	YNR052C_evolved1	X	147317	T	A	SNP	YJL143W	protein_coding	NON_SYNONYMOUS_CODING	S/T	NA
YNR052C	YNR052C_evolved1	XI	123081	C	A	SNP	YKL173W	protein_coding	NON_SYNONYMOUS_CODING	L/I	NA
YNR052C	YNR052C_evolved1	VII	851620	A	T	SNP	YGR178C	protein_coding	STOP_GAINED	Y/*	NA
YNR052C	YNR052C_evolved1	II	148606	G	T	SNP	YBL037W	protein_coding	SYNONYMOUS_CODING	L/L	NA
YNR052C	YNR052C_evolved1	IV	844115	A	G	SNP	YDR192C	protein_coding	SYNONYMOUS_CODING	N/N	NA
YNR052C	YNR052C_evolved3	XI	518072	CT	C	DEL	YKR040C	protein_coding	FRAME_SHIFT	-/-	NA
YNR052C	YNR052C_evolved3	III	228964	GT	G	DEL	YCR065W	protein_coding	UPSTREAM: 345 bases	0	YCR064C
YNR052C	YNR052C_evolved3	IV	735792	T	A	SNP	YDR141C	protein_coding	NON_SYNONYMOUS_CODING	L/F	NA
YNR052C	YNR052C_evolved3	XI	240528	G	T	SNP	YKL105C	protein_coding	NON_SYNONYMOUS_CODING	Q/K	NA
YNR052C	YNR052C_evolved3	XI	437312	G	T	SNP	YKL003C	protein_coding	NON_SYNONYMOUS_CODING	H/N	NA
YNR052C	YNR052C_evolved3	XV	152263	A	C	SNP	YOL089C	protein_coding	NON_SYNONYMOUS_CODING	L/V	NA
YNR052C	YNR052C_evolved3	XV	857886	T	C	SNP	YOR290C	protein_coding	SYNONYMOUS_CODING	A/A	NA
YOL023W	YOL023W_evolved1	XIV	501538	TA	T	DEL	YNL066W	protein_coding	FRAME_SHIFT	-/-	NA
YOL023W	YOL023W_evolved1	VII	782289	C	T	SNP	YGR145W	protein_coding	NON_SYNONYMOUS_CODING	P/S	NA
YOL023W	YOL023W_evolved1	XI	294945	C	T	SNP	YKL074C	protein_coding	NON_SYNONYMOUS_CODING	V/I	NA
YOL023W	YOL023W_evolved1	VII	181168	G	T	SNP	YGL172W	protein_coding	NON_SYNONYMOUS_CODING	G/C	NA
YOL023W	YOL023W_evolved1	VII	184675	G	C	SNP	YGL170C	protein_coding	NON_SYNONYMOUS_CODING	N/K	NA
YOL023W	YOL023W_evolved1	XII	149095	T	A	SNP	YLL001W	protein_coding	STOP_GAINED	Y/*	NA
YOL023W	YOL023W_evolved1	XV	750281	G	A	SNP	YOR217W	protein_coding	STOP_GAINED	W/*	NA
YOL023W	YOL023W_evolved1	XV	1012759	A	G	SNP	YOR359W	protein_coding	SYNONYMOUS_STOP	*/*	NA
YOL023W	YOL023W_evolved2	IV	569059	A	G	SNP	tD(GUC)D	tRNA	DOWNSTREAM: 24 bases	0	YDR058C
YOL023W	YOL023W_evolved2	XII	1000724	A	T	SNP	YLR431C	protein_coding	NON_SYNONYMOUS_CODING	L/H	NA
YOL023W	YOL023W_evolved2	XIV	277001	A	C	SNP	YNL192W	protein_coding	NON_SYNONYMOUS_CODING	E/A	NA
YOL023W	YOL023W_evolved2	VII	315080	G	C	SNP	YGL099W	protein_coding	NON_SYNONYMOUS_CODING	Q/H	NA
YOL023W	YOL023W_evolved2	VII	651848	C	A	SNP	YGR087C	protein_coding	NON_SYNONYMOUS_CODING	L/F	NA
YOL023W	YOL023W_evolved2	X	558012	G	A	SNP	YJR065C	protein_coding	STOP_GAINED	Q/*	NA
YOL023W	YOL023W_evolved2	II	621648	G	A	SNP	YBR200W	protein_coding	SYNONYMOUS_CODING	V/V	NA
YOL023W	YOL023W_evolved2	III	285633	T	C	SNP	YCR093W	protein_coding	SYNONYMOUS_CODING	Y/Y	NA
YOL023W	YOL023W_evolved3	V	535545	ATCCTCATTT	A	DEL	YER172C	protein_coding	CODON_CHANGE_PLUS_CODON_DELETION	ENED/D	NA
YOL023W	YOL023W_evolved3	XV	1002738	G	A	SNP	YOR354C	protein_coding	NON_SYNONYMOUS_CODING	A/V	NA
YOL023W	YOL023W_evolved3	VIII	347015	G	T	SNP	YHR119W	protein_coding	NON_SYNONYMOUS_CODING	G/C	NA
YOL023W	YOL023W_evolved3	IX	191722	C	A	SNP	YIL091C	protein_coding	NON_SYNONYMOUS_CODING	V/L	NA
YOL023W	YOL023W_evolved3	XIII	830521	A	T	SNP	YMR280C	protein_coding	STOP_GAINED	L/*	NA
YOR026W	YOR026W_evolved1	V	388209	TA	T	DEL	YER113C	protein_coding	FRAME_SHIFT	-/-	NA
YOR026W	YOR026W_evolved1	XII	246211	T	A	SNP	YLR050C	protein_coding	UPSTREAM: 139 bases	0	NA
YOR026W	YOR026W_evolved1	XIV	94298	G	T	SNP	YNL287W	protein_coding	NON_SYNONYMOUS_CODING	V/F	NA
YOR026W	YOR026W_evolved1	XIV	137972	C	T	SNP	YNL269W	protein_coding	NON_SYNONYMOUS_CODING	R/C	NA
YOR026W	YOR026W_evolved1	XV	441723	G	C	SNP	YOR061W	protein_coding	NON_SYNONYMOUS_CODING	V/L	NA
YOR026W	YOR026W_evolved1	XVI	801807	G	T	SNP	YPR135W	protein_coding	NON_SYNONYMOUS_CODING	L/F	NA
YOR026W	YOR026W_evolved2	VIII	18189	A	G	SNP	no_gene_around
YOR026W	YOR026W_evolved2	II	394501	G	T	SNP	YBR078W	protein_coding	NON_SYNONYMOUS_CODING	C/F	NA
YOR026W	YOR026W_evolved2	XVI	106227	T	A	SNP	YPL233W	protein_coding	NON_SYNONYMOUS_CODING	I/K	NA
YOR026W	YOR026W_evolved3	IV	601106	A	G	SNP	YDR077W	protein_coding	NON_SYNONYMOUS_CODING	E/G	NA
YOR026W	YOR026W_evolved3	IV	1039154	A	G	SNP	YDR289C	protein_coding	NON_SYNONYMOUS_CODING	F/S	NA
YOR026W	YOR026W_evolved3	X	78268	T	G	SNP	YJL187C	protein_coding	NON_SYNONYMOUS_CODING	Y/S	NA
YOR026W	YOR026W_evolved3	XIII	608766	C	T	SNP	YMR173W	protein_coding	SYNONYMOUS_CODING	G/G	NA
YOR026W	YOR026W_evolved4	II	393904	T	C	SNP	YBR078W	protein_coding	NON_SYNONYMOUS_CODING	L/S	NA
YOR026W	YOR026W_evolved4	IV	865127	T	G	SNP	YDR207C	protein_coding	NON_SYNONYMOUS_CODING	H/P	NA
YOR026W	YOR026W_evolved4	V	562345	C	A	SNP	YER186C	protein_coding	NON_SYNONYMOUS_CODING	R/M	NA
YOR026W	YOR026W_evolved4	V	224567	G	T	SNP	YER036C	protein_coding	SYNONYMOUS_CODING	I/I	NA

## Sheet: parallel de novo SNPs
genotype	strain ID	chromosome	position	reference	altered	change type	target gene ID	bio type	effect	old AA/new AA	other genes affected
YER016W	YER016W_evolved1	II	103111	C	A	SNP	YBL063W	protein_coding	STOP_GAINED	S/*	NA
YER016W	YER016W_evolved1	VI	69561	G	A	SNP	YFL033C	protein_coding	STOP_GAINED	R/*	NA
YER016W	YER016W_evolved3	II	102682	T	A	SNP	YBL063W	protein_coding	STOP_GAINED	L/*	NA
YER016W	YER016W_evolved4	VI	71823	A	C	SNP	YFL033C	protein_coding	NON_SYNONYMOUS_CODING	F/V	NA
YGL219C	YGL219C_evolved2	XII	63588	T	G	SNP	YLL040C	protein_coding	NON_SYNONYMOUS_CODING	N/H	NA
YGL219C	YGL219C_evolved4	XII	61355	T	G	SNP	YLL040C	protein_coding	NON_SYNONYMOUS_CODING	Q/P	NA
YGR104C	YGR104C_evolved1	XII	729200	C	G	SNP	YLR300W	protein_coding	NON_SYNONYMOUS_CODING	N/K	NA
YGR104C	YGR104C_evolved2	III	255112	G	A	SNP	YCR081W	protein_coding	NON_SYNONYMOUS_CODING	G/R	NA
YGR104C	YGR104C_evolved2	XII	729702	C	T	SNP	YLR300W	protein_coding	NON_SYNONYMOUS_CODING	P/S	NA
YGR104C	YGR104C_evolved4	III	256706	C	G	SNP	YCR081W	protein_coding	STOP_GAINED	S/*	NA
YLR074C	YLR074C_evolved2	II	517804	C	G	SNP	YBR140C	protein_coding	NON_SYNONYMOUS_CODING	W/S	NA
YLR074C	YLR074C_evolved2	V	163192	A	G	SNP	YER006W	protein_coding	NON_SYNONYMOUS_CODING	E/G	NA
YLR074C	YLR074C_evolved3	II	518088	C	G	SNP	YBR140C	protein_coding	NON_SYNONYMOUS_CODING	W/C	NA
YLR074C	YLR074C_evolved4	II	520844	C	A	SNP	YBR140C	protein_coding	STOP_GAINED	E/*	NA
YLR074C	YLR074C_evolved4	V	163522	C	G	SNP	YER006W	protein_coding	NON_SYNONYMOUS_CODING	S/W	NA
YOR026W	YOR026W_evolved2	II	394501	G	T	SNP	YBR078W	protein_coding	NON_SYNONYMOUS_CODING	C/F	NA
YOR026W	YOR026W_evolved4	II	393904	T	C	SNP	YBR078W	protein_coding	NON_SYNONYMOUS_CODING	L/S	NA

## Sheet: convergent de novo SNPs
genotype	strain ID	chromosome	position	reference	altered	change type	target gene ID	bio type	effect	old AA/new AA	other genes affected
YGR104C	YGR104C_evolved2	IV	845071	C	T	SNP	YDR192C	protein_coding	UPSTREAM: 210 bases	0	NA
YNR052C	YNR052C_evolved1	IV	844115	A	G	SNP	YDR192C	protein_coding	SYNONYMOUS_CODING	N/N	NA
YBR200W	YBR200W_evolved3	V	477105	G	T	SNP	YER155C	protein_coding	NON_SYNONYMOUS_CODING	A/E	NA
YER016W	YER016W_evolved4	V	482865	T	C	SNP	YER155C	protein_coding	UPSTREAM: 17 bases	0	NA
YGR104C	YGR104C_evolved1	VII	338452	T	C	SNP	YGL092W	protein_coding	NON_SYNONYMOUS_CODING	F/L	NA
YLR357W	YLR357W_evolved2	VII	339839	C	G	SNP	YGL092W	protein_coding	NON_SYNONYMOUS_CODING	P/R	NA
YGL219C	YGL219C_evolved4	XIV	684220	T	C	SNP	YNR031C	protein_coding	NON_SYNONYMOUS_CODING	E/G	NA
YJL180C	YJL180C_evolved3	XIV	683549	G	C	SNP	YNR031C	protein_coding	NON_SYNONYMOUS_CODING	P/A	NA
YBR200W	YBR200W_evolved3	XV	150963	G	T	SNP	YOL089C	protein_coding	NON_SYNONYMOUS_CODING	S/Y	NA
YNR052C	YNR052C_evolved3	XV	152263	A	C	SNP	YOL089C	protein_coding	NON_SYNONYMOUS_CODING	L/V	NA
YGL070C	YGL070C_evolved2	XV	411270	C	A	SNP	YOR043W	protein_coding	STOP_GAINED	S/*	NA
YLR357W	YLR357W_evolved1	XV	411654	T	C	SNP	YOR043W	protein_coding	NON_SYNONYMOUS_CODING	L/S	NA

## Sheet: ancestral SNPs
genotype	strain ID	chromosome	position	reference	altered	change type	target gene ID	bio type	effect	old AA/new AA	other genes affected
YER083C	NA	XIII	826587	A	G	SNP	YMR279C	protein_coding	UPSTREAM: 236 bases	0	NA
YGL070C	NA	IV	558227	T	C	SNP	YDR051C	protein_coding	UPSTREAM: 167 bases	0	NA
YGL070C	NA	IV	1085792	C	T	SNP	YDR311W	protein_coding	NON_SYNONYMOUS_CODING	S/L	NA
YGL070C	NA	VI	25313	AT	A	DEL	no_gene_around
YGL070C	NA	XVI	757691	C	T	SNP	YPR115W	protein_coding	NON_SYNONYMOUS_CODING	P/S	NA
YGL219C	NA	VII	84274	CT	C	DEL	YGL218W	protein_coding	FRAME_SHIFT	-/-	NA
YGL219C	NA	VII	84278	CA	C	DEL	YGL218W	protein_coding	FRAME_SHIFT	-/-	NA
YGL219C	NA	I	230024	G	A	SNP	no_gene_around
YGL219C	NA	XII	59693	A	G	SNP	YLL040C	protein_coding	NON_SYNONYMOUS_CODING	F/S	NA
YGR104C	NA	XVI	259382	G	C	SNP	YPL155C	protein_coding	UPSTREAM: 46 bases	0	NA
YGR104C	NA	VIII	388371	G	C	SNP	YHR144C	protein_coding	NON_SYNONYMOUS_CODING	S/C	NA
YJL180C	NA	X	88568	TC	T	DEL	YJL180C	protein_coding	UPSTREAM: 9 bases	0	YJL179W
YJL180C	NA	XVI	646515	T	G	SNP	YPR037C	protein_coding	NON_SYNONYMOUS_CODING	D/A	NA
YJL180C	NA	XV	12954	C	CT	INS	no_gene_around
YJL180C	NA	XV	656271	C	A	SNP	YOR172W	protein_coding	NON_SYNONYMOUS_CODING	Q/K	NA
YJL180C	NA	XVI	712364	G	A	SNP	YPR088C	protein_coding	NON_SYNONYMOUS_CODING	P/L	NA
YLR074C	NA	XV	123635	G	A	SNP	YOL103W	protein_coding	UPSTREAM: 366 bases	0	NA
YLR074C	NA	IV	371858	G	A	SNP	YDL046W	protein_coding	DOWNSTREAM: 97 bases	0	YDL045W-A
YLR074C	NA	V	163510	C	T	SNP	YER006W	protein_coding	NON_SYNONYMOUS_CODING	A/V	NA
YLR074C	NA	XII	583125	G	C	SNP	YLR223C	protein_coding	STOP_GAINED	S/*	NA
YLR074C	NA	IV	1474337	C	T	SNP	YDR515W	protein_coding	SYNONYMOUS_CODING	D/D	NA
YLR357W	NA	VII	243933	T	C	SNP	YGL140C	protein_coding	SYNONYMOUS_CODING	L/L	NA
YLR357W	NA	XIV	118624	T	C	SNP	YNL277W	protein_coding	NON_SYNONYMOUS_CODING	S/P	YNL276C
YLR357W	NA	VI	171333	GT	G	DEL	YFR013W	protein_coding	FRAME_SHIFT	-/-	NA
YLR448W	NA	IV	767934	A	G	SNP	YDR153C	protein_coding	NON_SYNONYMOUS_CODING	I/T	NA
YLR448W	NA	XV	411309	C	G	SNP	YOR043W	protein_coding	STOP_GAINED	S/*	NA
YNR052C	NA	V	508948	G	T	SNP	YER164W	protein_coding	NON_SYNONYMOUS_CODING	G/V	NA
YNR052C	NA	XV	371452	CT	C	DEL	YOR020W-A	protein_coding	UPSTREAM: 232 bases	0	NA
YOL023W	NA	XV	278034	TC	T	DEL	YOL023W	protein_coding	UPSTREAM: 21 bases	0	NA
YOL023W	NA	VII	506712	C	T	SNP	YGR006W	protein_coding	NON_SYNONYMOUS_CODING	R/W	NA
YOL023W	NA	II	484383	T	A	SNP	YBR122C	protein_coding	NON_SYNONYMOUS_CODING	I/F	NA
YOR026W	NA	XVI	405120	CT	C	DEL	no_gene_around

## Sheet: de novo duplications
genotype	strain ID	chromosome	start position	end position
YBR200W	YBR200W_evolved2	XII	600064	650460
YBR200W	YBR200W_evolved3	IX	18876	439888
YGR104C	YGR104C_evolved2	IV	1101910	1206445
YGR104C	YGR104C_evolved4	V	0	450240
YGR104C	YGR104C_evolved4	V	492240	576874
YGR104C	YGR104C_evolved4	IX	0	439888
YGR104C	YGR104C_evolved4	XI	0	666816
YGR104C	YGR104C_evolved4	XVI	0	948066
YLR074C	YLR074C_evolved1	V	136475	176645
YLR448W	YLR448W_evolved1	XIII	8472	918506
YLR448W	YLR448W_evolved3	XIII	7680	918720
YLR448W	YLR448W_evolved2	I	0	230218
YLR448W	YLR448W_evolved2	XIII	0	196378
YNR052C	YNR052C_evolved3	VIII	0	562643

## Sheet: ancestral duplications
genotype	strain ID	chromosome	start position	end position
YBR200W	NA	I	0	230218
YBR267W	NA	XII	599889	940939
YER016W	NA	I	0	211140
YER016W	NA	IX	19550	439888
YER083C	NA	V	0	576874
YJL180C	NA	XIV	0	784333
YOR026W	NA	III	0	316620
YOR026W	NA	VIII	4983	562643
