# Supplementary material for: The Genomic Landscape of Compensatory Evolution
Source: PLoS Biol. 2014 Aug 26;12(8):e1001935. doi: 10.1371/journal.pbio.1001935 (PMC4144845; doi:10.1371/journal.pbio.1001935)
Supplement: Table S3 — Microarray analysis results. The table contains microarray data on all ancestral and evolved lines subjected to microarray analysis. (XLS) [file pbio.1001935.s008.xls]

## Sheet: legend
This file contains data on the miroarray analysis of ancestral and evolved lines
	Legend for the sheets "lineages"
		Column name	Variable description
		Name of evolutionary line	Name of the evolutionary line of which microarray profile was determined along with its corresponding ancestral line
		Systematic gene name	The systematic gene name of the gene that was deleted in the given strain
	Legend for the sheets "expression_anc_wt"
		Column name	Variable description
		Systematic gene name	The systematic name of the gene of which expression level is shown in the table in the given row
		Gene name	The name of the gene of which expression level is shown in the table in the given row
		X_anc_WT_foldchange	log2 mRNA expressions of the given evolved lineage normalized to the ancestor knockout
		X_anc_WT_pvalue	p-values for the knockout ancestor and wild type expression level differences
	Legend for the sheets "expression_evo_wt"
		Column name	Variable description
		Systematic gene name	The systematic name of the gene of which expression level is shown in the table in the given row
		Gene name	The name of the gene of which expression level is shown in the table in the given row
		X_evolved_WT_foldchange	log2 mRNA expressions of the given evolved lineage normalized to the wild type
		X_evolved_WT_pvalue	p-values for the evolved lineage and wild type expression level differences
	Legend for the sheets "expression_evo_anc"
		Column name	Variable description
		Systematic gene name	The systematic name of the gene of which expression level is shown in the table in the given row
		Gene name	The name of the gene of which expression level is shown in the table in the given row
		X_evolved_anc_foldchange	log2 mRNA expressions of the given evolved lineage normalized to the given ancestor knockout strain
		X_evolved_anc_pvalue	p-values for the evolved lineage and ancestor knockout expression level differences

## Sheet: lineages
Name of evolutionary line	Systematic gene name	Gene name																			YBR181C_evolved2
YGL070C_evolved2	YGL070C	RPB9																			YBR181C_evolved3
YGL219C_evolved1	YGL219C	MDM34																			YBR181C_evolved4
YGR104C_evolved1	YGR104C	SRB5																			YBR189W_evolved1
YLR074C_evolved2	YLR074C	BUD20																			YBR189W_evolved2
YLR357W_evolved1	YLR357W	RSC2																			YBR189W_evolved3
YNR052C_evolved1	YNR052C	POP2																			YBR189W_evolved4
YOL023W_evolved1	YOL023W	IFM1																			YBR200W_evolved1
YPR043W_evolved1	YPR043W	RPL43A																			YBR200W_evolved2
																					YBR200W_evolved3
																					YBR221C_evolved1
																					YBR221C_evolved2
																					YBR221C_evolved3
																					YBR221C_evolved4
																					YBR267W_evolved1
																					YBR267W_evolved2
																					YBR267W_evolved3
																					YBR267W_evolved4
																					YBR282W_evolved1
																					YBR282W_evolved2
																					YBR282W_evolved3
																					YBR282W_evolved4
																					YCR024C_evolved1
																					YCR024C_evolved2
																					YCR024C_evolved3
																					YCR028C_evolved1
																					YCR028C_evolved2
																					YCR028C_evolved3
																					YCR028C_evolved4
																					YCR028C-A_evolved1
																					YCR071C_evolved1
																					YCR071C_evolved2
																					YCR071C_evolved3
																					YCR071C_evolved4
																					YCR094W_evolved1
																					YCR094W_evolved2
																					YCR094W_evolved3
																					YCR094W_evolved4
																					YDL006W_evolved1
																					YDL006W_evolved2
																					YDL020C_evolved1
																					YDL020C_evolved2
																					YDL020C_evolved3
																					YDL047W_evolved1
																					YDL047W_evolved2
																					YDL047W_evolved3
																					YDL047W_evolved4
																					YDL075W_evolved1
																					YDL075W_evolved2
																					YDL075W_evolved3
																					YDL081C_evolved1
																					YDL081C_evolved2
																					YDL081C_evolved3
																					YDL081C_evolved4
																					YDL082W_evolved1
																					YDL082W_evolved2
																					YDL082W_evolved3
																					YDL082W_evolved4
																					YDL090C_evolved1
																					YDL090C_evolved2
																					YDL090C_evolved3
																					YDL090C_evolved4
																					YDL115C_evolved1
																					YDL115C_evolved2
																					YDL115C_evolved3
																					YDL115C_evolved4
																					YDL130W_evolved1
																					YDL130W_evolved2
																					YDL130W_evolved3
																					YDL151C_evolved1
																					YDL151C_evolved2
																					YDL151C_evolved3
																					YDL151C_evolved4
																					YDL160C_evolved1
																					YDL160C_evolved2
																					YDL160C_evolved3
																					YDL160C_evolved4
																					YDL185W_evolved1
																					YDL185W_evolved2
																					YDL192W_evolved1
																					YDL192W_evolved2
																					YDL192W_evolved3
																					YDL198C_evolved1
																					YDL198C_evolved2
																					YDL198C_evolved3
																					YDL198C_evolved4
																					YDR017C_evolved1
																					YDR017C_evolved2
																					YDR017C_evolved3
																					YDR065W_evolved1
																					YDR065W_evolved2
																					YDR065W_evolved3
																					YDR065W_evolved4
																					YDR136C_evolved1
																					YDR136C_evolved2
																					YDR136C_evolved3
																					YDR136C_evolved4
																					YDR176W_evolved1
																					YDR176W_evolved2
																					YDR176W_evolved3
																					YDR176W_evolved4
																					YDR204W_evolved1
																					YDR204W_evolved2
																					YDR207C_evolved1
																					YDR207C_evolved2
																					YDR207C_evolved3
																					YDR207C_evolved4
																					YDR226W_evolved1
																					YDR226W_evolved2
																					YDR237W_evolved1
																					YDR237W_evolved2
																					YDR237W_evolved3
																					YDR237W_evolved4
																					YDR241W_evolved1
																					YDR241W_evolved2
																					YDR241W_evolved3
																					YDR322W_evolved1
																					YDR322W_evolved2
																					YDR322W_evolved3
																					YDR322W_evolved4
																					YDR363W_evolved1
																					YDR363W_evolved2
																					YDR363W_evolved3
																					YDR363W_evolved4
																					YDR369C_evolved1
																					YDR369C_evolved2
																					YDR369C_evolved3
																					YDR375C_evolved1
																					YDR375C_evolved2
																					YDR375C_evolved3
																					YDR382W_evolved1
																					YDR382W_evolved2
																					YDR382W_evolved3
																					YDR432W_evolved1
																					YDR432W_evolved2
																					YDR432W_evolved3
																					YDR432W_evolved4
																					YDR450W_evolved1
																					YDR450W_evolved2
																					YDR450W_evolved3
																					YDR484W_evolved1
																					YDR484W_evolved2
																					YDR484W_evolved3
																					YDR484W_evolved4
																					YDR507C_evolved1
																					YEL027W_evolved1
																					YEL027W_evolved2
																					YEL027W_evolved3
																					YEL044W_evolved1
																					YEL044W_evolved2
																					YEL044W_evolved3
																					YEL044W_evolved4
																					YEL051W_evolved1
																					YEL051W_evolved2
																					YER014C-A_evolved1
																					YER014C-A_evolved2
																					YER014C-A_evolved3
																					YER014C-A_evolved4
																					YER014W_evolved1
																					YER016W_evolved1
																					YER016W_evolved2
																					YER016W_evolved3
																					YER016W_evolved4
																					YER017C_evolved1
																					YER017C_evolved2
																					YER017C_evolved3
																					YER074W_evolved1
																					YER074W_evolved2
																					YER074W_evolved3
																					YER074W_evolved4
																					YER083C_evolved1
																					YER083C_evolved2
																					YER083C_evolved3
																					YER083C_evolved4
																					YER087W_evolved1
																					YER087W_evolved2
																					YER087W_evolved3
																					YFL023W_evolved1
																					YFL023W_evolved2
																					YFL023W_evolved3
																					YFL023W_evolved4
																					YFR001W_evolved1
																					YFR001W_evolved2
																					YFR001W_evolved3
																					YGL020C_evolved1
																					YGL020C_evolved2
																					YGL020C_evolved3
																					YGL070C_evolved3
																					YGL070C_evolved1
																					YGL070C_evolved4
																					YGL070C_evolved2
																					YGL076C_evolved1
																					YGL076C_evolved2
																					YGL076C_evolved3
																					YGL076C_evolved4
																					YGL095C_evolved1
																					YGL105W_evolved1
																					YGL105W_evolved2
																					YGL105W_evolved3
																					YGL105W_evolved4
																					YGL163C_evolved1
																					YGL163C_evolved2
																					YGL163C_evolved3
																					YGL163C_evolved4
																					YGL211W_evolved1
																					YGL211W_evolved2
																					YGL211W_evolved3
																					YGL211W_evolved4
																					YGL219C_evolved2
																					YGL219C_evolved3
																					YGL219C_evolved4
																					YGL219C_evolved1
																					YGL223C_evolved1
																					YGL223C_evolved2
																					YGL223C_evolved3
																					YGL240W_evolved1
																					YGL240W_evolved2
																					YGR092W_evolved1
																					YGR092W_evolved2
																					YGR092W_evolved3
																					YGR092W_evolved4
																					YGR101W_evolved1
																					YGR101W_evolved2
																					YGR101W_evolved3
																					YGR104C_evolved2
																					YGR104C_evolved1
																					YGR104C_evolved3
																					YGR104C_evolved4
																					YGR105W_evolved1
																					YGR105W_evolved2
																					YGR105W_evolved3
																					YGR105W_evolved4
																					YGR159C_evolved1
																					YGR159C_evolved2
																					YGR159C_evolved3
																					YGR159C_evolved4
																					YGR215W_evolved1
																					YGR215W_evolved2
																					YGR215W_evolved3
																					YGR215W_evolved4
																					YGR229C_evolved1
																					YGR229C_evolved2
																					YGR229C_evolved3
																					YGR229C_evolved4
																					YGR252W_evolved1
																					YGR252W_evolved2
																					YGR252W_evolved3
																					YGR272C_evolved1
																					YGR272C_evolved2
																					YGR272C_evolved3
																					YGR285C_evolved1
																					YGR285C_evolved2
																					YGR285C_evolved3
																					YGR285C_evolved4
																					YHL011C_evolved1
																					YHL011C_evolved2
																					YHR004C_evolved1
																					YHR004C_evolved2
																					YHR004C_evolved3
																					YHR034C_evolved1
																					YHR034C_evolved2
																					YHR034C_evolved3
																					YHR034C_evolved4
																					YHR041C_evolved1
																					YHR041C_evolved2
																					YHR041C_evolved3
																					YHR041C_evolved4
																					YHR059W_evolved1
																					YHR059W_evolved2
																					YHR059W_evolved3
																					YHR067W_evolved1
																					YHR067W_evolved2
																					YHR067W_evolved3
																					YHR147C_evolved1
																					YHR147C_evolved2
																					YHR147C_evolved3
																					YHR147C_evolved4
																					YHR168W_evolved1
																					YHR168W_evolved2
																					YHR168W_evolved3
																					YHR168W_evolved4
																					YIL008W_evolved1
																					YIL008W_evolved2
																					YIL008W_evolved3
																					YIL040W_evolved1
																					YIL040W_evolved2
																					YIL040W_evolved3
																					YIL040W_evolved4
																					YJL029C_evolved1
																					YJL029C_evolved2
																					YJL029C_evolved3
																					YJL029C_evolved4
																					YJL046W_evolved1
																					YJL046W_evolved2
																					YJL046W_evolved3
																					YJL047C_evolved1
																					YJL047C_evolved2
																					YJL047C_evolved3
																					YJL062W-A_evolved1
																					YJL115W_evolved1
																					YJL115W_evolved2
																					YJL115W_evolved3
																					YJL115W_evolved4
																					YJL124C_evolved1
																					YJL124C_evolved2
																					YJL124C_evolved3
																					YJL180C_evolved1
																					YJL180C_evolved2
																					YJL180C_evolved3
																					YJL180C_evolved4
																					YJL188C_evolved1
																					YJL188C_evolved2
																					YJL188C_evolved3
																					YJL188C_evolved4
																					YJL189W_evolved1
																					YJL189W_evolved2
																					YJL189W_evolved3
																					YJL189W_evolved4
																					YJR032W_evolved1
																					YJR032W_evolved2
																					YJR032W_evolved3
																					YJR032W_evolved4
																					YJR090C_evolved1
																					YJR118C_evolved1
																					YJR118C_evolved2
																					YJR118C_evolved3
																					YJR122W_evolved1
																					YJR122W_evolved2
																					YJR122W_evolved3
																					YJR122W_evolved4
																					YJR144W_evolved1
																					YJR144W_evolved2
																					YJR144W_evolved3
																					YJR144W_evolved4
																					YJR145C_evolved1
																					YJR145C_evolved2
																					YJR145C_evolved3
																					YJR145C_evolved4
																					YKL009W_evolved1
																					YKL009W_evolved2
																					YKL009W_evolved3
																					YKL009W_evolved4
																					YKL016C_evolved1
																					YKL016C_evolved2
																					YKL016C_evolved3
																					YKL016C_evolved4
																					YKL057C_evolved1
																					YKL057C_evolved2
																					YKL057C_evolved3
																					YKL057C_evolved4
																					YKL119C_evolved1
																					YKL204W_evolved1
																					YKL204W_evolved2
																					YKL204W_evolved3
																					YKL204W_evolved4
																					YKL212W_evolved1
																					YKL212W_evolved2
																					YKL212W_evolved3
																					YKR074W_evolved1
																					YKR074W_evolved2
																					YKR074W_evolved3
																					YLL002W_evolved1
																					YLL002W_evolved2
																					YLL002W_evolved3
																					YLL002W_evolved4
																					YLL027W_evolved1
																					YLL027W_evolved2
																					YLR027C_evolved1
																					YLR027C_evolved2
																					YLR027C_evolved3
																					YLR027C_evolved4
																					YLR062C_evolved1
																					YLR062C_evolved2
																					YLR062C_evolved3
																					YLR074C_evolved2
																					YLR074C_evolved4
																					YLR074C_evolved3
																					YLR074C_evolved1
																					YLR079W_evolved1
																					YLR079W_evolved2
																					YLR079W_evolved3
																					YLR079W_evolved4
																					YLR226W_evolved1
																					YLR226W_evolved2
																					YLR239C_evolved1
																					YLR239C_evolved2
																					YLR239C_evolved3
																					YLR239C_evolved4
																					YLR312W-A_evolved1
																					YLR312W-A_evolved2
																					YLR312W-A_evolved3
																					YLR312W-A_evolved4
																					YLR320W_evolved1
																					YLR320W_evolved2
																					YLR320W_evolved3
																					YLR320W_evolved4
																					YLR322W_evolved1
																					YLR322W_evolved2
																					YLR322W_evolved3
																					YLR322W_evolved4
																					YLR357W_evolved3
																					YLR357W_evolved2
																					YLR357W_evolved1
																					YLR357W_evolved4
																					YLR372W_evolved1
																					YLR372W_evolved2
																					YLR372W_evolved3
																					YLR372W_evolved4
																					YLR373C_evolved1
																					YLR373C_evolved2
																					YLR373C_evolved3
																					YLR384C_evolved1
																					YLR384C_evolved2
																					YLR384C_evolved3
																					YLR384C_evolved4
																					YLR396C_evolved1
																					YLR396C_evolved2
																					YLR403W_evolved1
																					YLR403W_evolved2
																					YLR403W_evolved3
																					YLR418C_evolved1
																					YLR418C_evolved2
																					YLR418C_evolved3
																					YLR418C_evolved4
																					YLR448W_evolved1
																					YLR448W_evolved4
																					YLR448W_evolved3
																					YLR448W_evolved2
																					YML024W_evolved1
																					YML024W_evolved2
																					YML024W_evolved3
																					YML024W_evolved4
																					YML032C_evolved1
																					YML032C_evolved2
																					YML032C_evolved3
																					YML112W_evolved1
																					YML112W_evolved2
																					YML112W_evolved3
																					YML112W_evolved4
																					YMR077C_evolved1
																					YMR077C_evolved2
																					YMR077C_evolved3
																					YMR077C_evolved4
																					YMR089C_evolved1
																					YMR089C_evolved2
																					YMR089C_evolved3
																					YMR089C_evolved4
																					YMR224C_evolved1
																					YMR224C_evolved2
																					YMR224C_evolved3
																					YMR224C_evolved4
																					YNL005C_evolved1
																					YNL005C_evolved2
																					YNL005C_evolved3
																					YNL005C_evolved4
																					YNL025C_evolved1
																					YNL025C_evolved2
																					YNL025C_evolved3
																					YNL025C_evolved4
																					YNL059C_evolved1
																					YNL059C_evolved2
																					YNL059C_evolved3
																					YNL059C_evolved4
																					YNL069C_evolved1
																					YNL069C_evolved2
																					YNL081C_evolved1
																					YNL215W_evolved1
																					YNL215W_evolved2
																					YNL215W_evolved3
																					YNL215W_evolved4
																					YNL225C_evolved1
																					YNL225C_evolved2
																					YNL248C_evolved1
																					YNL248C_evolved2
																					YNL248C_evolved3
																					YNL248C_evolved4
																					YNL250W_evolved1
																					YNL250W_evolved2
																					YNL250W_evolved3
																					YNL250W_evolved4
																					YNL252C_evolved1
																					YNL252C_evolved2
																					YNL252C_evolved3
																					YNL252C_evolved4
																					YNL284C_evolved1
																					YNL284C_evolved2
																					YNL284C_evolved3
																					YNL315C_evolved1
																					YNL315C_evolved2
																					YNL315C_evolved3
																					YNR036C_evolved1
																					YNR036C_evolved2
																					YNR036C_evolved3
																					YNR036C_evolved4
																					YNR052C_evolved2
																					YNR052C_evolved3
																					YNR052C_evolved1
																					YNR052C_evolved4
																					YOL004W_evolved1
																					YOL004W_evolved2
																					YOL004W_evolved3
																					YOL004W_evolved4
																					YOL006C_evolved1
																					YOL006C_evolved2
																					YOL006C_evolved3
																					YOL023W_evolved2
																					YOL023W_evolved1
																					YOL023W_evolved3
																					YOL023W_evolved4
																					YOL076W_evolved1
																					YOL076W_evolved2
																					YOL076W_evolved3
																					YOL096C_evolved1
																					YOL096C_evolved2
																					YOL096C_evolved3
																					YOR026W_evolved1
																					YOR026W_evolved2
																					YOR026W_evolved3
																					YOR026W_evolved4
																					YOR035C_evolved1
																					YOR035C_evolved2
																					YOR035C_evolved3
																					YOR035C_evolved4
																					YOR078W_evolved1
																					YOR078W_evolved2
																					YOR078W_evolved3
																					YOR078W_evolved4
																					YOR096W_evolved1
																					YOR096W_evolved2
																					YOR096W_evolved3
																					YOR158W_evolved1
																					YOR158W_evolved2
																					YOR182C_evolved1
																					YOR182C_evolved2
																					YOR182C_evolved3
																					YOR182C_evolved4
																					YOR183W_evolved1
																					YOR183W_evolved2
																					YOR183W_evolved3
																					YOR183W_evolved4
																					YOR211C_evolved1
																					YOR211C_evolved2
																					YOR241W_evolved1
																					YOR241W_evolved2
																					YOR241W_evolved3
																					YOR305W_evolved1
																					YOR305W_evolved2
																					YOR305W_evolved3
																					YPL024W_evolved1
																					YPL024W_evolved2
																					YPL024W_evolved3
																					YPL024W_evolved4
																					YPL042C_evolved1
																					YPL042C_evolved2
																					YPL042C_evolved3
																					YPL042C_evolved4
																					YPL045W_evolved1
																					YPL045W_evolved2
																					YPL078C_evolved1
																					YPL078C_evolved2
																					YPL086C_evolved1
																					YPL086C_evolved2
																					YPL086C_evolved3
																					YPL097W_evolved1
																					YPL097W_evolved2
																					YPL101W_evolved1
																					YPL101W_evolved2
																					YPL101W_evolved3
																					YPL101W_evolved4
																					YPL106C_evolved1
																					YPL106C_evolved2
																					YPL106C_evolved3
																					YPL161C_evolved1
																					YPL161C_evolved2
																					YPL161C_evolved3
																					YPL180W_evolved1
																					YPL180W_evolved2
																					YPL180W_evolved3
																					YPL180W_evolved4
																					YPL271W_evolved1
																					YPL271W_evolved2
																					YPR036W_evolved1
																					YPR036W_evolved2
																					YPR043W_evolved4
																					YPR043W_evolved2
																					YPR043W_evolved3
																					YPR043W_evolved1
																					YPR067W_evolved1
																					YPR067W_evolved2
																					YPR067W_evolved3
																					YPR067W_evolved4
																					YPR070W_evolved1
																					YPR070W_evolved2
																					YPR070W_evolved3
																					YPR070W_evolved4
																					YPR100W_evolved1
																					YPR100W_evolved2
																					YPR100W_evolved3
																					YPR101W_evolved1
																					YPR101W_evolved2
																					YPR101W_evolved3
																					YPR134W_evolved1
																					YPR134W_evolved2
																					YPR134W_evolved3
																					YPR134W_evolved4
																					YPR135W_evolved1
																					YPR135W_evolved2
																					YPR135W_evolved3
																					YPR135W_evolved2
																					YPR135W_evolved3

## Sheet: expression_anc_wt
Systematic gene name	Gene name	YGL070C_anc_foldchange	YGL070C_anc_pvalue	YGL219C_anc_foldchange	YGL219C_anc_pvalue	YGR104C_anc_foldchange	YGR104C_anc_pvalue	YLR074C_anc_foldchange	YLR074C_anc_pvalue	YLR357W_anc_foldchange	YLR357W_anc_pvalue	YNR052C_anc_foldchange	YNR052C_anc_pvalue	YOL023W_anc_foldchange	YOL023W_anc_pvalue	YPR043W_anc_foldchange	YPR043W_anc_pvalue
Q0010	Q0010	0.0632544	0.633286	-0.0195315	0.787167	0.0850575	0.188614	0.00152845	0.980944	0.0395174	0.554182	-0.0571965	0.523348	-0.0013611	0.993847	-0.0375324	0.656168
Q0017	Q0017	-0.0130678	0.866208	-0.0684728	0.288411	-0.0122731	0.847242	0.0282014	0.62961	0.0588568	0.418282	0.0111664	0.910544	0.02946	0.678959	-0.0424509	0.601759
Q0032	Q0032	0.0802483	0.569785	-0.0599897	0.360306	-0.0246178	0.728034	-0.0364016	0.628174	0.0737654	0.357124	0.0108371	0.866061	0.0622184	0.497524	-0.027425	0.702268
Q0045	COX1	-0.130255	0.162358	-0.244535	0.000520215	0.213465	0.00318137	0.190981	0.00471557	0.2642	0.00301245	-0.0509836	0.480538	-0.238669	0.0133504	0.0228862	0.723976
Q0060	AI3	-0.573482	7.46031e-06	-0.447255	0.000641291	0.358126	0.000225158	0.549649	2.00532e-05	0.0246034	0.743804	0.101354	0.0926404	-1.00716	3.20168e-07	-0.178195	0.0270914
Q0085	ATP6	-0.0516189	0.64678	-0.127535	0.277966	0.305037	0.00112625	0.169463	0.0344324	0.210414	0.0180039	0.0603241	0.364401	-0.119242	0.146594	-0.0255852	0.710313
Q0092	Q0092	-0.0525538	0.428231	-0.0350514	0.533893	-0.00642997	0.904157	0.00967681	0.855689	-0.0507863	0.489164	0.0937495	0.196627	-0.0107069	0.878551	-0.0484495	0.417025
Q0105	COB	-0.0972796	0.299906	-0.0629901	0.240833	0.0515113	0.402033	-0.016874	0.838	-0.00497722	0.945754	-0.0792982	0.359598	-0.0250772	0.711735	-0.0415611	0.563975
Q0110	BI2	-0.123792	0.146154	-0.149905	0.130593	0.329491	0.00306027	0.0496168	0.430213	0.163808	0.0446778	0.150274	0.0430922	-0.199408	0.107013	0.0768601	0.506706
Q0115	BI3	-0.198646	0.0322553	-0.114465	0.144758	-0.0234281	0.762945	-0.214595	0.0709632	-0.0703423	0.545462	-0.096991	0.429314	-0.134433	0.237114	-0.117927	0.183773
Q0120	BI4	-0.210908	0.0239171	-0.265209	0.00293852	0.400746	6.6507e-05	0.0429805	0.539912	0.238701	0.0260826	0.152404	0.438397	-0.386542	0.00214961	0.0729701	0.316021
Q0142	Q0142	0.0639723	0.560261	0.0266159	0.73796	0.146121	0.133384	0.0195454	0.827842	0.0512886	0.669665	-0.0531688	0.564095	0.0703069	0.501049	0.0620941	0.487847
Q0143	Q0143	0.0689597	0.331627	0.0983252	0.0884688	0.25038	0.00231358	0.0816396	0.238713	0.0344834	0.627023	0.00450858	0.960691	0.130852	0.110963	0.0384643	0.624625
Q0144	Q0144	0.0233689	0.789025	-0.0269575	0.683195	0.00301209	0.964115	-0.0973043	0.193753	-0.030998	0.67599	-0.0555643	0.421555	0.0064632	0.957291	-0.0539594	0.458788
Q0160	SCEI	-0.00133511	0.988343	-0.148646	0.0556695	0.0665232	0.393646	-0.0858902	0.369449	0.11302	0.173845	0.130008	0.152596	-0.124994	0.369631	-0.0250346	0.737467
Q0182	Q0182	0.0122683	0.867049	0.00266652	0.963176	0.049087	0.396335	-0.0295247	0.780034	-0.051749	0.424837	-0.0789507	0.144814	0.0467844	0.53899	-0.0842741	0.327657
Q0250	COX2	-0.26882	0.0155873	-0.0925709	0.206925	-0.285553	0.00163892	-0.316868	0.00164189	-0.242069	0.00520804	-0.111114	0.136772	-0.179639	0.0544142	-0.111878	0.253058
Q0255	Q0255	-0.0215569	0.821139	-0.0180056	0.778203	0.0214371	0.760872	0.0499653	0.449501	-0.022427	0.802028	0.00652065	0.939855	0.0252982	0.746042	0.020015	0.78398
Q0275	COX3	-0.0666404	0.562129	-0.0580073	0.484325	0.190122	0.0386139	0.136874	0.119381	0.155943	0.0768002	0.244911	0.0276044	0.00918949	0.919439	0.123229	0.144276
Q0297	Q0297	-0.100645	0.124402	-0.148182	0.0253507	0.140072	0.0234489	-0.0728317	0.178331	0.167037	0.0708103	0.0319597	0.614345	0.214175	0.0122934	-0.0765861	0.177496
snR10	SNR10	0.289657	0.0190415	-0.0229223	0.814455	-0.207534	0.00265696	0.109441	0.161132	-0.159024	0.314304	-0.443383	2.11748e-06	-0.269577	0.00119077	0.215206	0.029265
YAL001C	TFC3	0.198859	0.0210981	0.144294	0.0234779	-0.0319137	0.679272	0.0161825	0.774625	0.0883723	0.209933	0.521382	5.00559e-06	0.206643	0.0480123	0.103692	0.118992
YAL002W	VPS8	0.302032	0.00070615	0.0635444	0.295554	0.148453	0.0310804	-0.131667	0.046571	0.166098	0.018048	-0.377887	5.62691e-06	0.114927	0.0733413	-0.0627053	0.282254
YAL003W	EFB1	-0.0415923	0.664782	-0.0337467	0.6771	-0.367012	0.0170189	0.146264	0.160886	-0.12012	0.191841	-0.48222	0.00030481	-0.158425	0.209052	0.0383378	0.754022
YAL004W	YAL004W	-0.15463	0.251153	0.141053	0.025693	-0.348442	0.00127353	-0.29876	0.000322347	-0.195183	0.0684235	-0.440651	6.64585e-05	-0.324357	0.0212655	-0.124571	0.343025
YAL005C	SSA1	0.393559	0.000326052	0.188287	0.0414267	0.157057	0.0510601	0.262325	0.00546338	0.428882	0.00102606	0.104632	0.132274	0.337802	0.00192147	0.2597	0.00664994
YAL007C	ERP2	-0.0181956	0.826107	-0.00830928	0.893799	0.531389	5.45939e-06	-0.254382	0.000921849	0.0716117	0.268398	-0.492259	2.37096e-06	-0.0323666	0.647593	0.0189902	0.823946
YAL008W	FUN14	0.504315	3.93037e-05	0.30284	0.000883526	0.168989	0.00920647	0.229957	0.00142436	0.413919	7.42947e-06	0.263359	0.00031883	0.463769	2.63062e-06	0.29577	0.000295247
YAL009W	SPO7	0.0982039	0.120156	-0.0187304	0.750354	0.0477338	0.423801	-0.232059	0.000374437	-0.289508	0.000157099	-0.1076	0.0404956	-0.0808537	0.149637	-0.160727	0.0280357
YAL010C	MDM10	0.072586	0.493999	0.143968	0.241475	0.106308	0.297017	0.168783	0.0946153	-0.0645403	0.525002	0.380519	0.00169346	0.124487	0.21573	0.20818	0.193005
YAL011W	SWC3	0.0235109	0.816493	0.0128404	0.869069	-0.0522964	0.506963	-0.00854727	0.927192	-0.0911963	0.27822	0.377457	0.0078577	0.0844997	0.345692	-0.00522624	0.937867
YAL012W	CYS3	0.30765	0.00180451	-0.135184	0.195055	0.485911	3.65959e-05	-0.445547	1.6174e-05	-0.12183	0.149196	-0.205642	0.0149372	-0.184674	0.0207441	-0.0888269	0.226422
YAL013W	DEP1	-0.00322514	0.968195	-0.0857922	0.204067	0.267692	0.00607754	0.0467704	0.517584	0.0809441	0.476409	0.133577	0.0412657	-0.111457	0.0983398	0.048836	0.543691
YAL014C	SYN8	0.219748	0.0101856	0.0627572	0.202094	0.232059	0.00471932	-0.00750128	0.888771	0.116431	0.174217	-0.218383	0.000595765	0.0554733	0.381494	0.104417	0.112067
YAL015C	NTG1	0.113607	0.18339	0.0484455	0.418092	0.164567	0.0192924	-0.0151234	0.819829	-0.0645176	0.299358	-0.250672	0.000815407	0.135745	0.0518656	-0.0791107	0.253955
YAL016W	TPD3	0.25538	0.0263345	0.155801	0.0953779	0.691847	8.67165e-06	0.254667	0.0155147	0.278913	0.00933268	0.67928	2.23264e-05	0.142427	0.179064	0.161114	0.12232
YAL017W	PSK1	0.448045	0.000447083	0.395984	0.000106489	0.544535	0.000124322	0.0881687	0.229134	0.288949	0.00394441	0.163834	0.0340966	0.511488	7.32298e-05	0.138775	0.204696
YAL018C	YAL018C	0.00545748	0.950431	0.0110089	0.869476	-0.00651837	0.92971	-0.0423365	0.600779	0.135522	0.187074	-0.00505974	0.964587	0.059203	0.507376	-0.0153479	0.840154
YAL019W	FUN30	-0.0880692	0.233736	-0.120064	0.0744745	-0.211324	0.00666954	-0.0599671	0.401547	0.0642759	0.439625	-0.221159	0.00283666	-0.142229	0.116646	-0.0932033	0.315476
YAL020C	ATS1	-0.326947	0.000211025	-0.0865717	0.217247	0.142296	0.0213997	0.0558898	0.370865	-0.00708948	0.909824	-0.194582	0.00191077	-0.0933895	0.225534	-0.0850804	0.247946
YAL021C	CCR4	0.0635306	0.414948	-0.0607418	0.379088	-0.208186	0.00457358	0.196192	0.0220854	0.089688	0.167192	0.305364	0.000146877	0.0317057	0.688332	0.143498	0.0410515
YAL022C	FUN26	-0.0211864	0.815154	-0.0112404	0.882535	-0.0306988	0.759191	-0.0457114	0.678485	-0.0450563	0.583282	-0.26102	0.0123855	-0.0236496	0.800239	-0.0330676	0.70627
YAL023C	PMT2	-0.0974726	0.39435	-0.188386	0.0850634	0.0317481	0.741529	-0.209982	0.0491244	0.17063	0.100608	-0.461849	0.000308096	-0.230772	0.052373	-0.204971	0.0392052
YAL024C	LTE1	-0.0148931	0.820659	-0.0627596	0.309808	0.0665783	0.333125	0.100722	0.169997	0.0686571	0.48779	-0.138875	0.022299	0.0316775	0.649931	0.0643172	0.299366
YAL025C	MAK16	-0.321526	0.000768661	-0.315167	0.00126678	-0.620741	8.35292e-06	0.363777	0.000144886	-0.103341	0.177969	-0.0838077	0.209111	-0.217684	0.0112543	-0.125181	0.23587
YAL026C	DRS2	0.134615	0.0468326	0.0667574	0.173729	0.142753	0.0232173	-0.149329	0.0112299	0.165172	0.015166	-0.0877288	0.0633382	0.0548346	0.393294	0.183747	0.0102747
YAL027W	SAW1	-0.0453734	0.547401	-0.117373	0.128025	-0.343824	0.000323548	-0.145961	0.027183	-0.814103	3.86306e-08	-0.0295071	0.607591	-0.165599	0.0410757	-0.0850238	0.22398
YAL028W	FRT2	0.319514	0.00169506	0.459075	1.13757e-05	0.490529	5.08747e-05	-0.0706392	0.272327	0.177165	0.03721	0.0417476	0.52878	0.359735	0.000225913	0.0165391	0.876045
YAL029C	MYO4	0.495879	1.37518e-06	0.00654937	0.910869	0.828315	8.18068e-05	-0.00324972	0.95234	0.21862	0.00846363	-0.138153	0.0455438	0.0687946	0.30938	0.281858	0.000544474
YAL030W	SNC1	0.312828	0.000512256	0.209004	0.00359431	0.369115	1.79791e-05	0.12733	0.0530951	0.04603	0.502532	0.365681	3.78648e-05	0.131603	0.0278318	0.142871	0.155057
YAL031C	GIP4	-0.0589418	0.361257	0.11386	0.049461	-0.0774109	0.18506	0.260616	0.000817788	0.0441563	0.45575	0.211187	0.0115597	0.151235	0.0199483	0.101395	0.0976361
YAL032C	PRP45	0.0737243	0.342483	-0.1061	0.0601206	-0.180007	0.0510032	-0.224287	0.00241023	-0.106593	0.185955	0.493709	1.35822e-06	-0.132371	0.0472903	-0.254959	0.00172415
YAL033W	POP5	-0.290251	0.00048598	-0.205592	0.00190426	-0.451597	3.04381e-06	-0.0846198	0.182511	-0.39795	8.23752e-05	-0.107102	0.0430693	-0.206588	0.00548394	0.0508151	0.55691
YAL034C	FUN19	0.474317	4.77747e-05	0.192118	0.0882637	0.244169	0.00398888	0.124474	0.0643595	0.13564	0.0565549	0.326549	0.000499925	0.172884	0.0387713	0.175518	0.0593144
YAL034C-B	YAL034C-B	-0.0364711	0.731822	-0.0205556	0.712207	-0.048096	0.476365	-0.0497391	0.474888	-0.0535102	0.450021	-0.0520122	0.594601	-0.00103478	0.992203	-0.0932341	0.298802
YAL034W-A	MTW1	-0.191165	0.0127407	-0.0216037	0.754919	-0.155319	0.0176549	0.0482641	0.402467	-0.0450042	0.529311	0.144738	0.0324545	-0.0840646	0.354738	0.101435	0.378364
YAL035W	FUN12	0.0627296	0.394811	-0.0592063	0.332771	-0.0503739	0.434873	0.103921	0.119961	0.118679	0.0802749	0.576822	4.55318e-07	0.0416355	0.595772	-0.0822322	0.242063
YAL036C	RBG1	-0.329548	0.000189656	-0.222066	0.00120069	-0.269978	0.000924046	-0.121673	0.0730182	-0.247109	0.00659828	-0.614483	5.80782e-08	-0.253029	0.00307899	-0.23525	0.00226194
YAL037W	YAL037W	0.0286823	0.644736	0.0832747	0.187926	-0.101081	0.0863609	0.122977	0.0772965	-0.111357	0.27758	0.12544	0.0728624	0.108946	0.0815357	-0.0751552	0.314111
YAL038W	CDC19	-0.505066	4.46098e-05	0.158647	0.0628076	0.0674735	0.483843	0.0994703	0.201522	0.212009	0.0188577	-0.0755109	0.369364	0.274268	0.0129399	0.172219	0.169615
YAL039C	CYC3	0.159319	0.11037	0.1974	0.0134134	-0.153387	0.0301449	0.00424969	0.945575	0.295429	0.000693204	0.794403	2.41214e-08	0.409646	9.66524e-05	-0.0438868	0.609441
YAL040C	CLN3	-0.424113	0.000165101	-0.0479975	0.429016	0.121427	0.127763	0.0234115	0.699477	0.322643	0.00889558	-0.157299	0.0193267	-0.319053	0.000422023	0.205968	0.0241984
YAL041W	CDC24	0.0436945	0.473939	0.111312	0.047219	0.0403173	0.481088	0.127937	0.029989	0.149428	0.0274078	0.0198727	0.693338	0.136848	0.0405536	0.0761349	0.175272
YAL042C-A	YAL042C-A	-0.00664011	0.932208	-0.00110408	0.985309	0.0618315	0.320516	-0.0233797	0.720029	-0.0333126	0.60795	0.0662614	0.437553	0.0168956	0.869534	-0.024747	0.771283
YAL042W	ERV46	0.101879	0.116454	0.0660272	0.271646	0.342532	0.0005551	-0.156379	0.0177792	0.184026	0.0254569	-0.164697	0.00954687	0.109307	0.190051	0.115699	0.130753
YAL043C	PTA1	-0.0865166	0.218526	-0.0228857	0.68975	0.0404997	0.535179	-0.0294511	0.620968	-0.0388523	0.577028	0.108999	0.0724002	-0.106321	0.250448	-0.0899689	0.168729
YAL044C	GCV3	0.323393	0.065399	0.223151	0.0955862	-0.754981	5.52991e-05	0.973575	3.3654e-06	-0.206352	0.112489	-0.047911	0.694518	0.234587	0.0850273	0.0573324	0.714711
YAL044W-A	YAL044W-A	0.348584	0.000493803	0.0257801	0.630504	0.185524	0.0154575	-0.226162	0.00301447	-0.611299	6.47472e-07	0.0160398	0.749061	0.0839962	0.181059	-0.150628	0.0289431
YAL045C	YAL045C	-0.0479543	0.463418	-0.0160611	0.735211	-0.00772463	0.914241	-0.0928863	0.213945	-0.0931833	0.197578	-0.160048	0.00482656	-0.0946938	0.235341	-0.0622925	0.265226
YAL046C	AIM1	0.0152977	0.824823	-0.124792	0.0619668	-0.0882946	0.231898	-0.0481884	0.407737	-0.33486	0.000248125	0.349297	5.97369e-05	-0.131602	0.0964791	-0.10635	0.248405
YAL047C	SPC72	-0.0234677	0.737047	-0.0640334	0.372391	-0.176484	0.0185583	-0.0954936	0.267478	-0.153045	0.0363532	0.0615827	0.317834	-0.0356709	0.627312	-0.0513334	0.489625
YAL048C	GEM1	0.168244	0.039828	0.10671	0.229377	0.100655	0.281981	0.285426	0.00198021	-0.273146	0.00220971	-0.217306	0.00454709	0.116059	0.101292	0.110056	0.181089
YAL049C	AIM2	0.158298	0.130866	0.109227	0.216358	0.260688	0.0133971	-0.228226	0.0256755	-0.299475	0.00904674	-0.16551	0.0530257	0.127409	0.161961	-0.0645191	0.640747
YAL051W	OAF1	-0.0189876	0.820547	0.0570412	0.429551	-0.080306	0.372904	-0.123849	0.119084	0.188895	0.0392902	0.275269	0.00128989	0.107099	0.220998	0.135994	0.0970759
YAL053W	FLC2	0.103155	0.253549	0.0575265	0.487384	0.319202	0.00258211	0.180593	0.0408134	0.250561	0.0117443	0.436418	0.000158873	0.121546	0.174494	0.258266	0.0226658
YAL054C	ACS1	0.202913	0.0252848	0.136834	0.0206693	-0.183418	0.00906747	-0.168152	0.00729783	0.0784595	0.208048	0.591593	7.29772e-08	0.246846	0.00166317	0.00947617	0.901768
YAL055W	PEX22	0.268446	0.00217021	0.0493241	0.359051	-0.0436102	0.45376	0.00242169	0.960816	0.325099	5.32819e-05	-0.0634996	0.186718	0.0636272	0.34989	-0.020317	0.821099
YAL056C-A	YAL056C-A	0.0367776	0.683012	-0.00477311	0.940927	-0.0323061	0.665588	-0.0381648	0.589923	-0.0299415	0.715606	-0.0534578	0.587446	0.000331782	0.996876	-0.0125045	0.886274
YAL056W	GPB2	-0.0888622	0.173256	0.0548346	0.310721	-0.0315155	0.594783	0.13184	0.0338357	0.013941	0.806955	-0.142304	0.0110021	-0.0288475	0.629975	-0.0720186	0.2492
YAL058W	CNE1	-0.0510658	0.541381	-0.0144763	0.850553	-0.0255515	0.752249	-0.142207	0.0845908	-0.609313	5.76013e-06	-0.0451843	0.583607	0.0229288	0.800803	-0.167721	0.111499
YAL059W	ECM1	-0.764971	6.38383e-08	-0.343908	0.000197975	-0.751052	2.69275e-08	0.159293	0.0828376	-0.233284	0.0123696	-0.326851	0.000165305	-0.418842	1.71061e-05	-0.303119	0.00625846
YAL060W	BDH1	0.118107	0.300027	0.592215	6.05461e-05	-0.616094	2.11812e-05	0.221023	0.0659066	-0.151697	0.12717	-0.278136	0.013984	0.726605	4.82229e-06	-0.340464	0.00456449
YAL061W	BDH2	1.61982	1.18826e-06	1.65121	1.69808e-10	0.727302	1.04261e-06	0.554697	6.27123e-05	2.02437	2.21027e-08	2.45534	1.62268e-12	1.92617	3.22497e-11	1.37266	6.88192e-07
YAL062W	GDH3	0.571716	0.000228706	1.04563	6.7887e-09	-0.130726	0.0617027	-0.270645	0.0112501	0.293806	0.00299879	0.228098	0.00407017	1.0562	5.00134e-09	-0.104524	0.340628
YAL063C	FLO9	0.41135	0.0092965	0.338373	0.0161066	0.588929	0.000841438	-0.046109	0.688578	0.244022	0.0717572	0.0604625	0.628834	0.389358	0.0745208	-0.250517	0.0568331
YAL064C-A	TDA8	0.0596598	0.47611	-0.0547594	0.431609	0.0384924	0.661811	-0.0112579	0.91584	-0.00766227	0.92921	-0.105506	0.187253	0.0276212	0.826818	-0.0290227	0.67579
YAL064W	YAL064W	0.300674	0.00137295	0.244424	0.00204286	-0.0681203	0.257136	0.172129	0.00923478	-0.0802801	0.251435	0.11218	0.097293	0.117123	0.166665	0.230535	0.0368649
YAL064W-B	YAL064W-B	-0.0512123	0.482264	0.0104791	0.88838	-0.0191675	0.772785	0.159539	0.0100856	-0.0703196	0.281215	-0.0774885	0.170016	-0.0360998	0.639118	-0.0373118	0.565567
YAL065C	YAL065C	-0.00212088	0.97722	0.00281052	0.9692	-0.0639746	0.375158	0.0357365	0.601995	0.0622184	0.361664	-0.0973228	0.0838188	0.0121968	0.895824	-0.0316762	0.645616
YAL066W	YAL066W	0.0887115	0.36605	-0.0219684	0.830477	-0.0180013	0.807851	0.00358785	0.962024	0.04214	0.689242	-0.0557937	0.442286	0.0138981	0.881334	-0.00261509	0.970349
YAL067C	SEO1	-0.0294997	0.716787	-0.0559317	0.359606	-0.300843	0.00265434	-0.019495	0.763559	-0.0657704	0.484673	0.251216	0.00214714	0.143041	0.1046	-0.0872015	0.417083
YAL067W-A	YAL067W-A	0.100964	0.252974	0.129916	0.0916054	0.00426407	0.947573	-0.0371608	0.503363	0.178734	0.0394919	-0.0596633	0.601165	0.109855	0.17676	0.0584412	0.346875
YAL068C	PAU8	0.24535	0.0112059	0.0583719	0.418989	-0.154044	0.0159753	0.0674735	0.272082	-0.192911	0.0135578	-0.0318296	0.610438	0.0650484	0.266634	0.166587	0.0202256
YAL069W	YAL069W	0.228776	0.00248511	-0.0324197	0.658716	0.189578	0.0130047	-0.381436	0.000105818	-0.206044	0.00405082	0.129824	0.0535876	0.102094	0.14627	0.136874	0.076265
YAR002C-A	ERP1	-0.212892	0.00503145	-0.121923	0.0619076	0.0544873	0.455993	-0.00838329	0.924412	0.0516784	0.469637	-0.963706	1.46167e-08	-0.280005	0.00267007	-0.17449	0.17606
YAR002W	NUP60	0.0951143	0.389453	0.00591732	0.915165	0.0633787	0.316805	0.0580809	0.46194	0.128861	0.159194	0.0510936	0.728572	0.0658618	0.462129	0.052235	0.454775
YAR003W	SWD1	-0.456059	3.53742e-05	-0.0980932	0.15149	-0.355919	0.000556946	0.128637	0.0647505	0.0718038	0.358801	-0.598752	7.07419e-07	-0.205806	0.0152345	-0.0191923	0.800511
YAR007C	RFA1	-0.126787	0.085495	-0.0334868	0.593286	-0.0466275	0.588069	-0.292894	0.000373017	0.0729153	0.27761	0.2109	0.0190549	-0.111464	0.120913	-0.17709	0.0678465
YAR008W	SEN34	-0.390882	0.000111081	-0.256432	0.00041069	-0.249452	0.000516551	-0.309256	0.000211378	-0.10451	0.0792728	-0.0328166	0.500028	-0.288905	0.000552333	-0.405111	0.000140555
YAR009C	YAR009C	0.529291	3.34798e-05	0.363182	0.000156928	1.5859	5.59364e-11	-0.518949	7.62925e-05	0.175582	0.0421991	-0.108141	0.153119	0.655755	3.68882e-05	0.19174	0.0333207
YAR014C	BUD14	-0.300875	0.000686259	-0.117308	0.0734202	-0.154753	0.0233533	0.0104075	0.884475	-0.194452	0.00672764	0.0801528	0.169803	-0.144495	0.051397	-0.217721	0.00715815
YAR015W	ADE1	0.491945	0.00012009	0.148557	0.0430409	-0.0864997	0.307115	-0.461196	1.68466e-05	-0.774148	5.01865e-08	-0.67807	1.89635e-07	0.0587044	0.423599	0.199525	0.0880215
YAR018C	KIN3	0.107674	0.165619	-0.0940053	0.225711	0.244388	0.0027294	0.10813	0.162462	0.450813	1.10623e-05	0.359802	1.78066e-05	-0.04826	0.423467	0.178492	0.323284
YAR019C	CDC15	-0.011002	0.898859	0.015155	0.866719	0.0299405	0.690472	0.0633925	0.47097	-0.124108	0.152141	0.397474	8.87687e-05	0.0772567	0.341577	0.169707	0.0486197
YAR020C	PAU7	0.286822	0.0130845	0.0340889	0.66231	0.210563	0.0163704	-0.0951884	0.28282	-0.00736352	0.923151	-0.231454	0.0105584	0.084799	0.304941	-0.0254722	0.775006
YAR023C	YAR023C	0.0341734	0.699409	0.0419999	0.532736	0.129019	0.0913858	0.0494774	0.57518	0.0683957	0.512406	-0.0234956	0.899502	0.0566806	0.526297	0.0658067	0.394766
YAR027W	UIP3	-0.0373414	0.589981	0.167615	0.0297566	0.467039	5.24177e-06	0.285284	0.00318793	-0.0982615	0.122384	0.0141982	0.884454	-0.00981188	0.898073	0.17401	0.0192355
YAR028W	YAR028W	0.268758	0.0076998	0.222298	0.00675642	0.016753	0.842981	0.232513	0.0123934	-0.0398027	0.654346	0.0705679	0.425769	0.14732	0.133908	0.144673	0.0584876
YAR029W	YAR029W	0.0550429	0.555338	0.00360224	0.97776	-0.0522291	0.534085	0.144268	0.071424	-0.0592183	0.480951	-0.388701	0.000923872	-0.0446321	0.622043	0.0541122	0.574041
YAR030C	YAR030C	0.182044	0.101406	-0.0277676	0.712118	-0.121703	0.162746	0.169951	0.06871	0.5268	3.91236e-05	0.00194632	0.984484	0.00394758	0.973968	0.1092	0.2414
YAR031W	PRM9	0.334648	0.00198651	0.0861316	0.272782	-0.571071	7.75506e-06	-0.0247088	0.73602	-0.119191	0.112123	-0.396105	9.09525e-05	0.189755	0.0517205	-0.500649	2.59729e-05
YAR033W	MST28	0.061237	0.435976	-0.0525268	0.430596	0.0157545	0.809532	-0.0632614	0.276521	-0.982292	7.28669e-10	-0.153564	0.0207469	-0.0556333	0.361118	-0.0978832	0.102659
YAR035W	YAT1	-0.0896895	0.319596	-0.039177	0.597708	-0.240186	0.00433079	-0.264965	0.0141527	-0.0794978	0.300581	0.103921	0.134852	-0.0090524	0.907764	0.270505	0.00813684
YAR042W	SWH1	0.122408	0.20785	0.0206267	0.754	0.0227442	0.75166	-0.0114644	0.872149	0.0179931	0.851263	0.0826617	0.398151	0.173076	0.109907	0.052235	0.616134
YAR047C	YAR047C	-0.0513528	0.582323	-0.0263564	0.71472	-0.0161531	0.853076	0.0182781	0.827884	0.0469939	0.640676	-0.0537827	0.427118	-0.00694161	0.944793	-0.00322514	0.967793
YAR050W	FLO1	-0.0363158	0.818481	-0.0967905	0.544332	-0.0957387	0.527152	-0.0393074	0.805169	-0.109004	0.514808	-0.128488	0.410705	-0.0373695	0.792215	-0.0159736	0.921468
YAR053W	YAR053W	-0.181838	0.0404046	-0.144736	0.0427149	-0.569847	3.57472e-06	0.196657	0.0215355	-0.258874	0.0019632	-0.104384	0.100957	-0.267488	0.0029465	0.11534	0.212054
YAR060C	YAR060C	0.472706	2.04286e-05	0.219562	0.00205029	0.516005	7.32956e-05	0.62352	4.80998e-07	0.175493	0.0720972	-0.172701	0.0208845	0.159887	0.0318062	0.48419	8.62661e-06
YAR062W	YAR062W	0.0211812	0.872332	-0.0100399	0.92589	0.0357787	0.780492	0.0719274	0.537225	-0.00116328	0.992333	0.0511215	0.707942	0.0161968	0.914081	0.0501046	0.693876
YAR064W	YAR064W	0.0794566	0.525766	-0.0192347	0.78455	0.00969114	0.903447	0.0571799	0.399083	0.0102642	0.910015	0.0814487	0.334115	0.041257	0.712942	0.109681	0.133061
YAR069C	YAR069C	-0.272235	0.00895055	-0.135664	0.155979	-0.0752418	0.429882	-0.168729	0.0679879	-0.111899	0.221304	-0.347847	0.00180642	-0.304574	0.0116343	-0.129511	0.194303
YAR073W	IMD1	-1.36975	8.2972e-07	-0.15142	0.309257	-0.545226	0.00198752	-0.320499	0.0365537	-0.231983	0.118381	-0.317078	0.0403548	-0.535763	0.00538923	0.77994	0.000286325
YAR075W	YAR075W	-1.7808	8.68335e-10	-0.141349	0.120331	-0.57637	0.000182878	-0.336925	0.00169889	-0.420084	0.000710688	-0.842237	4.82635e-07	-0.317225	0.00540786	-0.35392	0.00582988
YBL001C	ECM15	0.395567	0.00143283	0.359274	3.63959e-05	0.171079	0.0267956	0.299925	0.00012025	0.303132	0.00161223	0.401532	9.06341e-06	0.329881	0.000667829	0.345885	0.000166416
YBL002W	HTB2	-0.112453	0.0839792	-0.0327355	0.581841	0.264488	0.00180957	0.179294	0.00739425	-0.0216228	0.742233	0.116644	0.027885	0.0179504	0.818337	-0.0295777	0.605217
YBL003C	HTA2	-0.533426	4.83357e-06	-0.0380996	0.528308	0.538767	1.86174e-06	0.605693	1.76219e-07	0.232145	0.00250401	0.100036	0.0978322	-0.0184673	0.774915	0.135312	0.0546529
YBL004W	UTP20	-0.117917	0.278241	-0.0626993	0.558855	-0.103705	0.27667	0.500221	6.12797e-05	-0.00956497	0.919795	0.301002	0.0048586	-0.116041	0.336064	0.0836014	0.46853
YBL005W	PDR3	0.641814	0.000105442	0.603597	9.11677e-07	-0.107491	0.126976	0.186361	0.00869622	0.00600353	0.930311	0.148817	0.119139	0.966571	7.27003e-09	-0.136244	0.168931
YBL006C	LDB7	-0.0390628	0.530489	0.0433865	0.501704	-0.114546	0.0818566	0.026361	0.698369	-0.0567808	0.419992	-0.122537	0.0384345	0.0101783	0.867775	-0.0611903	0.331562
YBL007C	SLA1	0.273444	0.00282746	0.128293	0.044557	0.272991	0.000336412	-0.300695	8.37053e-05	0.044492	0.535782	0.380053	2.02932e-05	0.0426864	0.493896	-0.0623121	0.466938
YBL008W	HIR1	0.0129548	0.910588	-0.0186456	0.818412	-0.0307784	0.726002	-0.00708803	0.935375	-0.0473831	0.61404	0.0672119	0.521216	0.0552928	0.584823	0.0223465	0.819149
YBL009W	ALK2	-0.0678844	0.361838	-0.00920775	0.885686	-0.0826309	0.26311	-0.0534593	0.453088	-0.0539998	0.425431	-0.593043	1.52704e-06	-0.10908	0.188352	0.0501464	0.49345
YBL010C	YBL010C	-0.228001	0.0561156	-0.0915314	0.268448	0.0448557	0.717203	0.101664	0.234334	0.0964778	0.315386	-0.0583197	0.484618	-0.153877	0.156238	0.0111664	0.929378
YBL011W	SCT1	-0.0762621	0.257573	-0.136461	0.0294789	-0.131089	0.0539872	-0.054623	0.377515	-0.123715	0.0623281	-0.140382	0.0137142	-0.147565	0.032551	-0.0769528	0.413506
YBL012C	YBL012C	-0.0806813	0.233897	-0.00347531	0.973479	-0.0480706	0.463654	-0.0117596	0.894006	0.00299769	0.977187	-0.0509193	0.520527	-0.0207546	0.773845	-0.0695533	0.337033
YBL013W	FMT1	0.124593	0.31128	0.00334318	0.981921	0.0595353	0.612307	0.0866751	0.5304	0.0143124	0.906031	0.0128261	0.900148	0.161888	0.219914	-0.0346287	0.796938
YBL014C	RRN6	-0.0309803	0.656833	-0.0814123	0.200525	0.293429	0.00216076	0.232219	0.00203142	-0.115805	0.118364	-0.293789	0.00177428	-0.101067	0.172455	-0.0883897	0.266922
YBL015W	ACH1	0.0472033	0.511628	-0.0816397	0.148106	0.165365	0.0104343	-0.270546	0.000228601	0.170502	0.0171614	0.197186	0.000871226	-0.116712	0.0928995	0.0581641	0.361917
YBL016W	FUS3	-0.4757	0.000368712	0.0435685	0.475543	-0.540023	3.43045e-06	0.511063	1.12467e-05	-0.00041267	0.995318	0.298611	0.000547352	-0.106018	0.154858	0.248608	0.0026944
YBL017C	PEP1	0.0681617	0.296722	0.0576929	0.345186	0.152949	0.0253452	-0.2717	0.00035128	0.193217	0.0217953	-0.216374	0.00533344	0.144816	0.100543	0.0656964	0.430226
YBL018C	POP8	0.00171579	0.979862	-0.138789	0.0309638	-0.379624	1.94235e-05	-0.283643	0.00115969	-0.277009	0.000638821	-0.351524	2.13861e-05	-0.132304	0.0601541	-0.165358	0.03035
YBL019W	APN2	-0.0963308	0.1598	0.0276353	0.579992	-0.320277	8.78962e-05	-0.0418656	0.447803	0.00506937	0.932759	0.286467	0.000790622	0.0145553	0.810599	0.0814214	0.238802
YBL020W	RFT1	-0.461589	9.7854e-05	-0.184813	0.0869594	-0.135473	0.118842	-0.366256	0.000184738	0.0273239	0.73215	-0.742391	3.92011e-07	-0.212551	0.015777	-0.344787	0.00172318
YBL021C	HAP3	-0.100984	0.163231	-0.045357	0.393418	-0.0961072	0.106084	0.0237521	0.659292	0.086118	0.220942	0.33474	8.26409e-05	0.0158972	0.820103	-0.0663941	0.402674
YBL022C	PIM1	0.1333	0.11689	0.287401	0.000566043	0.144229	0.0419628	-0.186313	0.00769621	0.373041	8.38742e-05	0.577509	1.09971e-06	0.304464	0.000637857	-0.116731	0.0891772
YBL023C	MCM2	-0.245641	0.00186592	-0.0633971	0.281298	-0.318013	0.000174306	-0.000613276	0.992158	0.0356521	0.586706	0.296181	0.000125679	-0.120829	0.10175	-0.0164741	0.774887
YBL024W	NCL1	-0.471341	5.68443e-06	-0.237107	0.000401057	-0.363132	7.08225e-05	-0.111232	0.0518955	-0.158627	0.0142963	-0.0896572	0.0767898	-0.237951	0.0203334	-0.207216	0.00444082
YBL025W	RRN10	-0.30725	0.00216129	-0.19033	0.00589319	-0.385015	8.97681e-05	0.00154286	0.980273	-0.0810185	0.348128	-0.479925	6.73212e-06	-0.20572	0.014326	-0.0620259	0.341568
YBL026W	LSM2	-0.311635	0.00275094	-0.0570629	0.67533	-0.372528	0.000862913	-0.0138993	0.853697	-0.19959	0.0225958	-0.072281	0.320332	-0.204705	0.029114	-0.0627038	0.579759
YBL027W	RPL19B	0.00270972	0.971675	-0.127772	0.0618673	-0.136337	0.118637	-0.518585	2.71682e-05	0.0573047	0.400775	-0.285326	0.00149802	-0.119062	0.187838	0.0746287	0.230656
YBL028C	YBL028C	-0.109139	0.345477	-0.0698849	0.523352	-0.284274	0.0355294	0.190754	0.0748906	0.00194632	0.986091	-0.0167105	0.888663	0.0257234	0.819161	-0.00326129	0.97661
YBL029C-A	YBL029C-A	-0.110036	0.180029	-0.0467497	0.443279	0.562211	0.186028	0.115526	0.300247	0.0701282	0.309867	0.572453	2.28835e-07	-0.16886	0.0241285	-0.0405192	0.693516
YBL029W	YBL029W	-0.475573	7.23428e-06	-0.203977	0.0042135	-0.3084	0.00052553	-0.0773607	0.168046	-0.15756	0.0621129	-0.521034	2.33907e-07	-0.230309	0.019945	0.320531	0.000386226
YBL030C	PET9	0.156319	0.0564548	0.0548901	0.474543	-0.0635343	0.469761	-0.12005	0.100892	0.497219	8.19635e-05	0.504824	1.57981e-05	0.188338	0.0472212	0.0691797	0.444004
YBL031W	SHE1	-0.196809	0.167503	-0.162883	0.0166609	-0.0575193	0.429353	-0.18453	0.00542075	-0.087482	0.432178	-0.282135	0.000180539	-0.212444	0.0099286	-0.110422	0.154314
YBL032W	HEK2	-0.00459508	0.965483	0.0052275	0.953131	-0.283425	0.0138853	-0.308293	0.0039413	-0.346982	0.00265508	-0.138847	0.138583	0.038394	0.720544	-0.0568723	0.55918
YBL033C	RIB1	-0.0661827	0.562534	0.0620388	0.505708	-0.187227	0.0846244	0.0329895	0.715404	0.0300535	0.767228	0.529341	0.000464024	0.0977591	0.391161	-0.0826263	0.503695
YBL034C	STU1	0.14801	0.109246	0.0590922	0.265702	0.228012	0.00211053	0.209129	0.00112336	0.106415	0.101908	0.300745	1.98953e-05	0.143681	0.0410489	0.0542511	0.399589
YBL035C	POL12	-0.151367	0.0343654	0.0452752	0.652641	-0.0885109	0.19035	0.181917	0.011906	-0.12926	0.0784678	0.106871	0.0512495	0.0064632	0.920622	-0.12403	0.0572527
YBL036C	YBL036C	0.0912191	0.150924	-0.0546095	0.416168	0.0694272	0.234588	-0.00247924	0.963566	-0.209533	0.00305334	-0.175481	0.0064235	-0.107182	0.131199	0.00614719	0.928663
YBL037W	APL3	-0.158069	0.0327681	-0.0873685	0.201104	-0.302402	0.000212081	-0.0603266	0.353464	0.0939658	0.122873	0.482291	1.70826e-06	-0.0822902	0.205555	-0.0334573	0.582443
YBL038W	MRPL16	0.235997	0.0207138	0.224942	0.00704572	0.420919	0.000675048	0.250962	0.00280343	0.458802	2.83619e-05	0.935467	7.43164e-09	0.340072	0.000584563	-0.0697138	0.314476
YBL039C	URA7	0.490847	0.000355843	0.187894	0.0919878	0.467978	0.00430142	0.123957	0.167339	0.359319	0.0049866	0.14629	0.138253	0.289445	0.00796505	-0.0129848	0.92456
YBL040C	ERD2	-0.127572	0.0667759	-0.101166	0.0805043	0.202274	0.00237606	-0.060647	0.316124	-0.0869854	0.154426	-0.41016	9.93235e-05	-0.0718533	0.235452	0.0046524	0.954254
YBL041W	PRE7	0.410754	0.000106544	-0.0192786	0.749811	0.664164	6.77369e-07	-0.334289	0.0127115	0.0282438	0.814399	0.0036598	0.950157	-0.0683396	0.348896	0.0964643	0.152096
YBL042C	FUI1	-0.25186	0.00114997	-0.170651	0.0386003	-0.417619	0.000143468	-0.666579	3.57549e-08	-0.202668	0.00776842	-0.239912	0.000459445	-0.0405117	0.555414	-0.320023	5.88878e-05
YBL043W	ECM13	0.253578	0.012643	0.515934	0.000107381	0.739528	0.000173189	0.750143	8.41101e-05	1.52772	1.1688e-06	2.67077	1.28777e-12	0.760902	1.19195e-06	1.26076	2.27208e-07
YBL044W	YBL044W	-0.161881	0.0894601	-0.0671874	0.329942	-0.0525613	0.626763	-0.00815983	0.868666	-0.0149791	0.807858	-0.0463429	0.759481	-0.0176639	0.847448	-0.166367	0.00968549
YBL045C	COR1	0.18954	0.066677	-0.00467034	0.95566	0.444413	0.000188105	0.404184	0.000186511	0.916905	8.90561e-08	1.05513	2.74057e-08	-0.0989165	0.334223	0.0655861	0.476615
YBL046W	PSY4	-0.182082	0.0132216	-0.296805	0.00146222	0.0538064	0.44031	-0.0656707	0.325635	-0.0344558	0.702964	0.358869	2.22371e-05	-0.251097	0.00128494	-0.0676379	0.412252
YBL047C	EDE1	0.36215	0.00208839	0.175416	0.0904508	0.121559	0.150709	-0.0963339	0.329801	0.274399	0.00683889	0.874419	8.73584e-07	0.18381	0.0353045	0.111445	0.140899
YBL048W	RRT1	0.0844589	0.461519	0.368131	0.00195297	0.414352	0.00064984	0.0423782	0.703985	0.195448	0.040281	0.299034	0.00544387	0.263792	0.0201483	0.0664819	0.444595
YBL049W	MOH1	0.298658	0.11088	0.647536	2.89848e-05	0.634472	0.000660974	-0.0392807	0.72019	0.410634	0.000815746	0.896869	3.00091e-07	0.522146	0.000351403	0.0113954	0.933664
YBL050W	SEC17	0.250198	0.0131103	0.0932356	0.33837	0.291073	0.00573854	-0.429844	7.47216e-05	0.0868517	0.277471	0.276366	0.00867952	0.0722293	0.433203	-0.0611918	0.478384
YBL051C	PIN4	0.569822	1.95055e-05	0.351425	5.28933e-05	0.399073	0.000176965	0.0553623	0.379637	0.235139	0.00801589	0.372852	5.38208e-05	0.483952	1.77767e-05	0.290802	0.00627859
YBL052C	SAS3	-0.126749	0.224454	-0.0282619	0.788236	-0.130765	0.0968227	0.122673	0.0655715	-0.0902423	0.383599	-0.68616	1.96701e-07	0.0117675	0.865657	0.215964	0.0111344
YBL053W	YBL053W	-0.104237	0.333356	0.01983	0.719149	-0.123685	0.0779839	-0.0861382	0.322227	-0.130394	0.223863	-0.102182	0.110029	-0.0301993	0.66101	-0.0604695	0.341817
YBL054W	TOD6	-0.707513	2.13764e-06	-0.295663	0.00144795	-0.452548	5.59443e-05	0.187489	0.0292607	-0.43758	0.000151287	-0.674218	1.87864e-05	-0.0722158	0.459715	-0.132948	0.234519
YBL055C	YBL055C	0.0769695	0.250504	-0.0222248	0.712496	0.212009	0.00280473	0.0729564	0.232573	-0.104445	0.222662	-0.445335	6.36787e-06	0.0970849	0.291101	-0.182447	0.0127723
YBL056W	PTC3	0.138618	0.0422962	0.147997	0.0239778	0.117176	0.0495793	0.106737	0.0939354	0.0710212	0.253936	0.192775	0.00511686	0.282155	0.00170403	0.0821576	0.167779
YBL057C	PTH2	-0.182793	0.0350295	-0.0717472	0.297696	-0.00940958	0.89277	-0.266323	0.00178676	-0.235008	0.0111556	-0.663452	7.93424e-07	-0.166049	0.0441885	-0.0521259	0.582596
YBL058W	SHP1	0.293994	0.00126468	0.0806713	0.189086	0.639038	8.72808e-07	-0.363486	2.43112e-05	0.273946	0.00270666	-0.0630474	0.253177	0.0348355	0.646489	0.0859413	0.262119
YBL059C-A	CMC2	0.41846	0.000520214	0.350361	0.000153581	0.0364822	0.582145	0.209079	0.0137418	0.181052	0.0177185	0.736449	1.33103e-07	0.507465	1.41026e-05	0.0245466	0.701418
YBL059W	YBL059W	0.0784869	0.305445	0.113447	0.0392039	0.0970174	0.0972521	0.162262	0.0136779	0.0359757	0.535169	0.405121	1.2468e-05	0.159991	0.0649502	0.064607	0.328477
YBL060W	YEL1	0.0135695	0.878594	-0.0507056	0.480507	0.174905	0.0297001	-0.0117203	0.854639	-0.134211	0.116251	-0.144007	0.0465768	-0.0598678	0.526443	-0.0708089	0.424319
YBL061C	SKT5	-0.35904	0.0125722	-0.136176	0.354237	0.118572	0.315202	-0.054647	0.630373	0.0245183	0.852931	-0.0285591	0.800629	-0.0876935	0.477977	-0.0246618	0.901979
YBL062W	YBL062W	-0.0155229	0.906179	-0.0426604	0.478617	0.0506758	0.404739	0.0329331	0.635065	-0.0045039	0.938612	-0.0224812	0.764168	0.00462363	0.958779	-0.0919019	0.275062
YBL063W	KIP1	0.0610573	0.576663	0.0404015	0.642874	0.0554039	0.373976	0.0777625	0.162592	0.0427144	0.584154	0.170605	0.0237937	0.115606	0.101216	0.101986	0.160071
YBL064C	PRX1	0.242901	0.00943524	0.2232	0.0032724	0.554815	2.10969e-05	0.154687	0.0483834	0.236597	0.00621464	0.183429	0.0359681	0.193519	0.0641515	0.0150979	0.835598
YBL065W	YBL065W	0.0119965	0.926752	-0.00978718	0.869237	0.00498311	0.941134	0.0172806	0.762062	-0.00183917	0.978198	-0.00726637	0.920702	0.0560702	0.460888	-0.0442632	0.539706
YBL066C	SEF1	0.00653501	0.935423	-0.0608291	0.324311	0.0181499	0.799419	0.034427	0.596868	-0.0376464	0.614483	0.037565	0.547246	-0.0024301	0.971674	-0.0850375	0.30472
YBL067C	UBP13	-0.140964	0.129276	-0.104922	0.297293	-0.0398249	0.627662	-0.320021	0.00718481	-0.0560187	0.54278	-0.00538118	0.947447	-0.172909	0.0615025	-0.214269	0.0803714
YBL068W	PRS4	-0.216942	0.022585	-0.280561	0.0011792	-0.471047	4.65355e-06	-0.343244	0.000329993	-0.467334	6.16734e-05	-0.165192	0.016551	-0.323933	0.000442552	-0.0871999	0.253378
YBL069W	AST1	0.0257517	0.716605	-0.0497362	0.428461	-0.0481138	0.438345	0.09695	0.269253	-0.139051	0.058334	-0.0419294	0.446877	-0.109311	0.151631	-0.000343402	0.996458
YBL070C	YBL070C	-0.166231	0.294433	-0.183813	0.0866716	-0.0584414	0.65872	-0.0694125	0.610953	-0.072771	0.50446	-0.283515	0.0296121	-0.16776	0.399316	-0.0849855	0.489278
YBL071C	YBL071C	0.0178222	0.918564	-0.0293466	0.807402	-0.0672146	0.628452	-0.126781	0.2844	-0.0146803	0.913459	-0.101255	0.544021	-0.041233	0.774432	-0.130328	0.311254
YBL071W-A	KTI11	-0.183831	0.0405046	-0.263916	0.00103666	-0.493496	2.35053e-05	-0.276218	0.000430034	-0.401658	4.35648e-05	-0.423157	8.04778e-06	-0.327336	0.000156407	-0.290658	0.00702187
YBL072C	RPS8A	-0.0277882	0.870968	-0.356757	0.025584	-0.000676783	0.997202	-0.856116	0.000409964	-0.474394	0.0191068	0.076217	0.576289	0.215766	0.277955	0.0811896	0.660096
YBL073W	YBL073W	-0.0331192	0.681442	-0.059068	0.52371	-0.0215569	0.788636	-0.106874	0.321494	-0.0838551	0.258952	-0.0526046	0.423672	0.0334829	0.721516	-0.0589959	0.648883
YBL074C	AAR2	0.117402	0.229527	-0.0408145	0.649455	0.173281	0.0494795	-0.00551296	0.939558	-0.0169703	0.836161	-0.0897847	0.320641	0.112834	0.297853	-0.0617172	0.498042
YBL075C	SSA3	0.0918284	0.570266	-0.0780747	0.53863	0.372261	0.0376063	0.0395455	0.753854	0.0804121	0.595223	-0.0440088	0.746606	-0.00410598	0.980182	0.00934717	0.952131
YBL076C	ILS1	-0.278939	0.00116308	-0.230567	0.00780889	-0.229053	0.00212081	-0.372109	5.86448e-05	-0.124222	0.124803	-0.597134	2.92947e-07	-0.363013	5.99997e-05	-0.214287	0.0123384
YBL077W	YBL077W	-0.0456637	0.448391	-0.0211659	0.745469	-0.172454	0.0314315	-0.163698	0.0806891	-0.149535	0.183076	-0.009992	0.895287	-0.0976331	0.428112	-0.0976701	0.134999
YBL078C	ATG8	0.405099	0.00985929	0.331923	0.000109865	0.543545	9.17057e-05	0.0902573	0.200515	0.407625	0.000290426	0.549689	1.48312e-05	0.302535	0.00112504	0.134182	0.0788233
YBL079W	NUP170	0.0741492	0.234201	-0.0265724	0.642915	0.0778582	0.199482	0.256938	0.000403895	0.080835	0.176887	0.186919	0.00224719	0.142897	0.127112	0.0703481	0.290872
YBL080C	PET112	0.255404	0.00705984	0.279103	0.00112172	0.314871	0.000157095	-0.175648	0.0265275	0.120365	0.122733	1.01281	5.6258e-10	0.314453	0.000847472	0.00139874	0.985843
YBL081W	YBL081W	-0.292449	0.000521392	-0.259207	0.000476427	-0.382786	4.0867e-05	0.00103837	0.98924	-0.281344	0.000751562	-0.0920341	0.0757088	-0.142683	0.0477352	-0.0971099	0.147544
YBL082C	ALG3	0.112313	0.13449	-0.0272206	0.689209	0.183887	0.0403632	-0.440688	0.000108608	0.0732307	0.323645	-0.312556	0.000341073	0.0320021	0.663355	-0.107169	0.204443
YBL083C	YBL083C	0.291804	0.00138024	-0.0237684	0.682033	0.308268	0.000176756	-0.62086	2.68805e-06	0.217615	0.00423195	-0.132697	0.026323	0.172782	0.035951	-0.0882041	0.182748
YBL084C	CDC27	0.0300253	0.735585	0.0103072	0.872162	0.03644	0.594842	0.0522629	0.44822	-0.075178	0.305757	0.0543345	0.403072	-0.0293495	0.742189	0.0521376	0.550982
YBL085W	BOI1	-0.078061	0.49889	-0.0532661	0.660538	-0.328495	0.00896682	-0.154357	0.233812	-0.133193	0.318063	0.0426303	0.685118	-0.113726	0.34174	-0.13455	0.387996
YBL086C	YBL086C	0.0251989	0.753923	0.142361	0.0981023	-0.133804	0.134494	0.03011	0.706197	0.0251564	0.7846	-0.0541092	0.447208	0.0641655	0.435151	0.0732993	0.459045
YBL087C	RPL23A	-0.0241365	0.797042	-0.321153	0.00566701	-0.100871	0.492096	-0.232137	0.00890516	-0.0120433	0.896137	-0.44756	0.000399397	-0.391923	0.00358023	-0.116859	0.192877
YBL088C	TEL1	-0.0470298	0.648364	-0.0223215	0.751347	0.0714606	0.260858	0.0301383	0.663085	-0.0646157	0.326237	-0.11201	0.250573	0.0359617	0.834327	0.00552934	0.940713
YBL089W	AVT5	0.0410607	0.648744	0.134103	0.0408503	0.0153834	0.806672	0.198859	0.00892122	-0.299672	0.000395642	0.356471	0.0001712	0.128241	0.109927	0.0438204	0.530497
YBL090W	MRP21	-0.0873363	0.3184	0.104793	0.102154	-0.0605342	0.309467	-0.0270501	0.765954	0.0652552	0.314862	0.40342	8.28667e-06	0.064538	0.465274	-0.0847575	0.195701
YBL091C	MAP2	0.212594	0.00395736	-0.0554758	0.603957	0.432318	7.31205e-06	-0.465317	0.000156105	0.107942	0.0973639	0.0686295	0.190845	0.0246601	0.700748	-0.0438452	0.460071
YBL091C-A	SCS22	0.31465	0.000429728	0.234232	0.00538741	0.251652	0.0112755	-0.466945	5.88797e-06	-0.353662	8.82367e-05	-0.0168959	0.740204	0.203489	0.00865784	-0.0863358	0.315848
YBL092W	RPL32	-0.0976331	0.314342	-0.079321	0.309101	-0.128134	0.202126	-0.246579	0.00533824	-0.0828112	0.396661	-0.236373	0.00353691	0.00188869	0.984722	-0.114925	0.156605
YBL093C	ROX3	-0.0751917	0.299048	0.0446739	0.462324	-0.202487	0.0326046	-0.193551	0.0353444	-0.0265621	0.690222	-0.215037	0.00250747	0.114234	0.157216	-0.0314565	0.680598
YBL094C	YBL094C	-0.0298826	0.780579	-0.0967303	0.262546	0.021565	0.849151	-0.054238	0.548568	-0.026759	0.78185	-0.051305	0.646615	-0.00419858	0.97156	0.0201999	0.834354
YBL095W	YBL095W	-0.0356428	0.6099	-0.112904	0.0753377	-0.290872	0.000465271	-0.298011	0.000116705	-0.20657	0.0130449	-0.154957	0.0113679	-0.0584594	0.370935	-0.234414	0.00310828
YBL096C	YBL096C	-0.114729	0.305174	-0.167348	0.194437	-0.222897	0.0410211	-0.246182	0.0168399	-0.0842726	0.407774	-0.00892029	0.925584	-0.0457411	0.644601	-0.122812	0.242019
YBL097W	BRN1	-0.083742	0.316439	-0.0918219	0.373445	-0.0812795	0.239493	-0.082472	0.246394	-0.0725586	0.325171	-0.114911	0.172575	0.0290076	0.866794	-0.0738654	0.490001
YBL098W	BNA4	-0.193358	0.0423365	-0.428861	0.000292384	-0.919814	1.10957e-07	-0.176026	0.0499275	-0.439715	0.000157998	-0.418429	0.000124706	-0.511228	4.33295e-05	-0.513967	0.00020851
YBL099W	ATP1	-0.0057867	0.940133	-0.0643849	0.469589	0.350622	0.000232735	0.308093	0.000485275	0.724161	4.85371e-07	0.357507	0.00020559	-0.110156	0.179793	-0.0713924	0.512872
YBL100C	YBL100C	0.070458	0.608065	-0.039174	0.72195	0.00652065	0.950972	0.120179	0.424868	-0.011348	0.923406	-0.0277514	0.875276	0.0746698	0.678078	0.0398964	0.693428
YBL101C	ECM21	-0.00358811	0.964708	-0.0224109	0.733338	-0.0536988	0.476194	0.00498311	0.924854	-0.086103	0.321429	0.0209822	0.782833	0.037579	0.620724	0.0443521	0.514203
YBL102W	SFT2	-0.0835264	0.397141	0.132221	0.177322	-0.192124	0.0778025	-0.0811986	0.401923	0.0605317	0.564843	-0.208533	0.0427136	0.130325	0.229884	-0.00986853	0.934776
YBL103C	RTG3	0.0593968	0.390641	0.235837	0.00067591	-0.179868	0.0109773	0.0759707	0.350044	0.0975029	0.144307	-0.256354	0.00047629	0.249215	0.00394404	0.0334829	0.65275
YBL104C	YBL104C	-0.0678299	0.351132	-0.0375087	0.512733	-0.000694103	0.992103	0.0537786	0.387146	-0.336211	0.000307997	0.33867	5.55232e-05	-0.00216711	0.974844	0.0515113	0.401068
YBL105C	PKC1	0.109909	0.0989258	0.126378	0.0369928	-0.278855	0.000132223	0.0553484	0.29357	-0.0135031	0.8466	0.0686846	0.161522	0.164246	0.0384451	-0.00243155	0.967868
YBL106C	SRO77	-0.0440385	0.706709	-0.351479	0.0211254	1.12853	1.98998e-06	-0.328908	0.0120225	0.108879	0.400198	-0.0348119	0.758825	-0.277544	0.0625088	-0.220507	0.0934364
YBL107C	YBL107C	0.20768	0.0424774	0.0039188	0.957566	-0.505226	1.20156e-05	0.0991605	0.135722	0.0883723	0.247428	0.434818	5.53254e-05	0.121877	0.10425	-0.0213914	0.804169
YBL107W-A	YBL107W-A	1.01877	1.92773e-08	0.26938	0.00324519	1.374	1.78322e-07	-0.124687	0.153739	1.05336	5.86816e-09	0.37421	2.69316e-05	0.619544	0.00307667	0.318056	0.00645787
YBL108W	YBL108W	0.0478315	0.520272	0.0267151	0.634916	0.090447	0.119855	-0.0148712	0.80069	0.0123398	0.836707	0.0197446	0.774587	0.0521098	0.797746	0.0376493	0.556657
YBL109W	YBL109W	0.146043	0.0571503	0.0171238	0.737514	0.0247594	0.731287	0.0515809	0.358438	0.0264601	0.656357	0.010966	0.8243	-0.0714773	0.385355	0.0807532	0.170596
YBL112C	YBL112C	0.314105	0.019423	0.254183	0.0456318	-0.412764	0.00705896	0.29557	0.0182841	0.0296296	0.818942	-0.0327414	0.765158	0.40162	0.00515618	0.483942	0.00622969
YBR001C	NTH2	0.139352	0.117476	0.232133	0.0028168	0.457468	3.00873e-05	0.282025	0.00105647	0.596678	7.97031e-06	0.750195	1.45464e-07	0.337837	0.000732674	0.366051	0.00191172
YBR002C	RER2	-0.293359	0.0003374	-0.117668	0.0719039	-0.308287	0.00042856	0.24018	0.000957999	0.0912056	0.194751	0.149337	0.00498967	0.0341312	0.541233	-0.049451	0.386502
YBR003W	COQ1	0.104605	0.188322	0.101502	0.111321	0.149845	0.0320609	-0.0997186	0.159989	0.501251	7.41727e-06	0.416991	1.88684e-05	0.0689322	0.39118	0.0614997	0.46708
YBR004C	GPI18	0.0503136	0.457255	0.0131835	0.841232	-0.346335	4.53543e-05	0.0174659	0.794644	-0.125732	0.0935857	0.238065	0.00025925	0.0679415	0.256413	0.105879	0.111208
YBR005W	RCR1	0.023156	0.877204	0.0330318	0.812587	0.215082	0.15725	0.0368479	0.791882	0.152131	0.27913	0.574344	0.000947482	-0.0449938	0.775063	0.116138	0.424295
YBR006W	UGA2	0.33442	0.0129674	0.304534	0.015566	0.26696	0.0227973	-0.193085	0.101909	0.313246	0.00570447	0.285781	0.0118351	0.352035	0.0127746	0.00515563	0.958199
YBR007C	DSF2	0.0649242	0.439795	0.129956	0.242427	0.0352157	0.650382	0.295288	0.00117821	0.112153	0.19514	0.0833427	0.268235	0.164979	0.153003	0.0205413	0.817502
YBR008C	FLR1	0.0376212	0.701571	-0.0635976	0.450008	0.238811	0.00467833	0.0616103	0.386613	-0.0431642	0.577461	-0.0795146	0.179053	-0.0798424	0.324449	-0.0188239	0.844823
YBR009C	HHF1	0.08981	0.250115	-0.107791	0.196095	0.40068	6.57873e-05	0.470251	2.25108e-05	0.269057	0.00461052	0.0930057	0.149284	-0.082556	0.269652	0.101569	0.313054
YBR010W	HHT1	0.123626	0.228462	-0.159692	0.0249557	0.430125	0.000101478	0.225349	0.00529172	0.0420559	0.610764	0.226324	0.00432882	-0.151008	0.0565557	-0.109942	0.236942
YBR011C	IPP1	0.354824	0.00136044	0.10663	0.185042	0.371146	0.000483202	0.180352	0.0337374	0.0465888	0.554804	-0.326172	0.00117646	0.213714	0.03539	0.0786645	0.346347
YBR012C	YBR012C	-0.502818	0.000447057	0.515268	0.000289787	0.82812	3.80381e-06	-0.227624	0.0443152	-0.212257	0.0836394	-0.841575	4.80125e-06	0.667592	4.8785e-05	0.0426583	0.71856
YBR013C	YBR013C	0.416602	7.473e-05	0.0903115	0.212083	0.151898	0.0464737	0.0669916	0.305423	-0.124091	0.0998804	0.117336	0.0865226	-0.0018695	0.980608	0.0226022	0.734463
YBR014C	GRX7	-0.0422889	0.620861	0.0131406	0.851424	-0.02074	0.727558	0.297497	0.000233368	0.0480408	0.492552	-0.57744	0.000961251	-0.154614	0.110431	0.347541	0.000111879
YBR015C	MNN2	-0.242518	0.00763966	-0.0485122	0.514042	-0.0925417	0.205158	0.18854	0.0176127	0.118267	0.132952	-0.0269237	0.690158	-0.0408694	0.595371	0.022176	0.76701
YBR016W	YBR016W	-0.0867893	0.354859	-0.0443822	0.58531	-0.00195762	0.981731	0.108906	0.187746	0.0211528	0.814122	0.0264743	0.740471	-0.0298149	0.744524	0.0533338	0.700369
YBR017C	KAP104	0.117136	0.0940298	-0.0447229	0.515626	0.24306	0.00103178	0.279293	0.000470141	0.0415934	0.474958	0.0787601	0.125137	0.0173376	0.802123	0.104176	0.197832
YBR018C	GAL7	0.039714	0.664031	-0.0236686	0.646841	-0.0686846	0.446106	-0.00417108	0.955045	-0.0287283	0.737228	-0.0777017	0.246764	0.00585985	0.978448	0.0108371	0.884023
YBR019C	GAL10	0.088915	0.528408	-0.0330011	0.727946	-0.0828127	0.492446	-0.0459928	0.635878	-0.0813314	0.437968	-0.0321585	0.7937	-0.0176463	0.906004	-0.0712363	0.485278
YBR020W	GAL1	0.0894575	0.389163	-0.00823093	0.894867	0.0582056	0.448383	0.0208684	0.762739	-0.111377	0.138897	-0.0102797	0.876853	-0.0222819	0.908221	0.0232979	0.746712
YBR021W	FUR4	-0.387119	0.0024173	-0.124522	0.343817	-0.436873	0.000453737	0.0628539	0.678268	-0.137181	0.142911	-0.055245	0.510153	-0.146784	0.185692	-0.28023	0.0782797
YBR022W	POA1	-0.163316	0.0385399	-0.0587494	0.355335	-0.708623	3.17705e-07	-0.000418442	0.99562	-0.536158	4.97165e-06	0.76846	1.33456e-08	0.0953438	0.128127	-0.195851	0.0112001
YBR023C	CHS3	-0.127587	0.126336	-0.0550711	0.44501	0.266781	0.00281477	0.0348355	0.620381	0.237625	0.0057094	0.620905	1.08551e-06	0.034103	0.670778	0.0989989	0.267406
YBR024W	SCO2	0.350837	0.000335524	0.333779	4.18364e-05	0.385442	3.34314e-05	-0.245526	0.00247993	0.568684	4.92027e-06	0.135009	0.022229	0.544396	8.79063e-07	-0.0198153	0.77462
YBR025C	OLA1	-0.860305	3.51241e-06	-0.188782	0.0230352	-0.754251	6.87906e-07	-0.967527	6.86609e-10	-0.271301	0.00343647	-0.54658	2.94104e-06	-0.387123	0.000102894	-0.11453	0.0735229
YBR026C	ETR1	0.383906	0.000104894	0.371291	0.0001869	0.103236	0.195278	-0.381124	6.04037e-05	0.319167	0.00314412	0.482229	6.98968e-06	0.416829	4.64846e-05	0.413161	7.09239e-05
YBR027C	YBR027C	-0.0644784	0.513762	0.0440583	0.667068	-0.22482	0.0223403	0.188616	0.0488426	0.221085	0.0260096	-0.269043	0.00288317	0.142949	0.113239	0.169425	0.222251
YBR028C	YBR028C	-0.217593	0.0226843	-0.0922833	0.364927	-0.340132	0.000628983	0.179256	0.0283279	0.110524	0.187252	-0.370133	0.000150808	-0.0732066	0.383652	0.152819	0.271016
YBR029C	CDS1	-0.109852	0.389896	-0.29599	0.0304325	-0.0275411	0.812669	-0.190395	0.106687	-0.118115	0.364415	-0.217382	0.07572	-0.273906	0.0740016	-0.255754	0.0800807
YBR030W	RKM3	-0.280014	0.000654292	-0.341773	0.000173471	-0.0497033	0.388288	0.031988	0.691761	-0.317653	0.000319201	-0.25894	0.0005992	-0.345876	0.000324568	-0.157559	0.14242
YBR031W	RPL4A	-0.464112	1.2566e-05	-0.2886	0.0103542	-0.653836	1.53135e-07	-0.509518	8.44131e-06	-0.308577	0.000169326	-0.502074	5.94321e-07	-0.30873	0.00119387	-0.310679	0.0037728
YBR032W	YBR032W	-0.138207	0.189024	-0.171258	0.0333645	-0.0975466	0.161239	0.032115	0.753278	-0.141362	0.0909359	-0.184625	0.0183196	-0.100668	0.169552	-0.0693156	0.346823
YBR033W	EDS1	1.08253	3.1584e-06	0.525688	8.64953e-07	0.553793	3.72406e-05	-0.214501	0.00155297	0.319017	0.000390617	1.07848	3.30212e-10	0.838089	2.91984e-08	-0.195068	0.00918565
YBR034C	HMT1	-0.307255	0.000720166	0.0286823	0.668589	-0.618967	1.23935e-06	0.241364	0.00422589	-0.182732	0.0216043	0.212271	0.000549211	0.0164678	0.843923	-0.113345	0.108495
YBR035C	PDX3	0.259532	0.000694219	0.247162	0.000560612	0.376257	3.11374e-05	-0.0233108	0.644013	0.331224	0.000160294	0.319329	3.00712e-05	0.243827	0.000725314	-0.00811486	0.889035
YBR036C	CSG2	0.0883045	0.285734	0.186615	0.0211335	0.263599	0.00653955	0.0659031	0.405414	0.270924	0.00341634	0.525628	1.47987e-05	0.247125	0.0367997	0.0989989	0.205728
YBR037C	SCO1	0.269967	0.00514964	0.461277	2.52378e-06	0.152845	0.0278704	0.0387873	0.495207	0.796166	1.61935e-07	1.10627	2.31634e-10	0.398153	0.000828634	-0.00113007	0.985862
YBR038W	CHS2	0.104605	0.119709	-0.0349627	0.500772	0.0394894	0.445063	-0.0536105	0.303826	0.257276	0.000452894	0.55562	5.72534e-08	-0.0359918	0.663036	0.201408	0.00537797
YBR039W	ATP3	0.396258	0.000813557	-0.0109918	0.900615	0.817402	6.53861e-07	-0.0887364	0.223099	0.833854	2.58835e-07	0.842279	1.50289e-07	0.0526107	0.547923	-0.0849274	0.379795
YBR040W	FIG1	-0.240681	0.00572209	-0.120633	0.0916111	-0.15568	0.0546648	0.0279467	0.695174	0.469907	0.000156665	2.74715	2.66363e-09	-0.198305	0.0187357	0.0758201	0.38082
YBR041W	FAT1	0.0819668	0.359049	0.0549318	0.400326	0.18151	0.0268453	-0.0789598	0.268955	0.122302	0.126807	-0.459927	2.15302e-05	-0.0728575	0.504476	0.248	0.0106324
YBR042C	CST26	-0.0852503	0.314132	-0.0449848	0.546465	-0.0803091	0.240409	-0.0180758	0.792923	-0.217122	0.010402	-0.623005	1.52664e-06	-0.102633	0.268812	0.0383378	0.648627
YBR043C	QDR3	0.0783639	0.206134	0.189957	0.00186975	0.0157402	0.751573	-0.159955	0.00794873	0.0526385	0.338172	-0.348399	1.68628e-05	0.168475	0.00992045	-0.125157	0.0554275
YBR044C	TCM62	0.0144124	0.827866	0.0688084	0.20108	-0.428983	1.03158e-05	-0.0253429	0.715525	0.206606	0.0044731	0.146799	0.0149506	0.101906	0.120805	-0.0626933	0.294348
YBR045C	GIP1	0.387462	0.00163837	0.241511	0.00272449	0.0686571	0.344906	-0.103618	0.214527	0.405263	0.000392912	0.0115243	0.868154	0.0519846	0.44744	0.108344	0.260971
YBR046C	ZTA1	0.554589	4.74565e-05	0.987037	1.66832e-08	-0.194055	0.0242245	-0.536493	9.34002e-06	0.398547	0.000669234	0.0741218	0.293755	0.758175	1.34267e-05	0.195549	0.0686477
YBR047W	FMP23	0.709105	0.000485977	1.42312	9.15212e-09	-0.733956	1.46894e-05	-0.66451	3.98634e-05	0.618483	4.92547e-05	0.0461558	0.610788	1.2646	2.20628e-08	0.0155118	0.8732
YBR048W	RPS11B	-0.164965	0.10394	-0.123695	0.163245	0.176361	0.0618756	-0.292215	0.00295796	-0.283692	0.00483866	-0.229337	0.0148868	-0.146641	0.158363	-0.217192	0.0277644
YBR049C	REB1	-0.231434	0.0110246	0.00552934	0.919373	-0.263454	0.00112042	0.261627	0.000818458	0.109855	0.124382	0.278496	0.000254356	0.0499653	0.442787	0.0151693	0.817875
YBR050C	REG2	-0.151554	0.123941	0.000216388	0.997988	-0.130534	0.173914	-0.232564	0.0123882	0.372161	0.00103911	0.645001	1.87975e-05	0.136953	0.142749	-0.165119	0.0872505
YBR051W	YBR051W	-0.11602	0.376301	-0.0783991	0.245811	-0.00970875	0.918135	-0.131729	0.0820654	0.0438764	0.563295	0.0539176	0.466035	-0.0423394	0.696198	-0.0917358	0.356753
YBR052C	RFS1	0.364102	0.00237323	0.394953	0.00383196	0.241303	0.00249894	-0.143613	0.0752985	0.411122	7.72738e-05	0.443278	2.06723e-05	0.482012	1.28936e-05	-0.0018955	0.977571
YBR053C	YBR053C	0.60144	5.09687e-06	0.539501	1.27028e-06	0.981465	7.02187e-09	0.124752	0.116049	0.530261	1.73071e-06	0.519029	5.07943e-07	0.645739	2.20598e-06	0.163254	0.0152224
YBR055C	PRP6	0.0585936	0.358585	-0.0511779	0.385771	-0.0378049	0.521882	0.0817759	0.141259	-0.305587	0.000486303	-0.0113015	0.852787	-0.0124565	0.858094	-0.0131056	0.850582
YBR056W	YBR056W	0.176897	0.0197037	0.397891	6.50594e-05	0.0860228	0.257793	-0.141226	0.0393394	0.719867	1.06932e-07	0.228628	0.000860474	0.40572	0.000137089	0.136559	0.141628
YBR057C	MUM2	-0.45557	3.27074e-05	0.0205129	0.782081	-0.369386	0.000121494	0.0373541	0.527589	0.123256	0.0868672	-0.28714	0.000375536	-0.0621735	0.36519	0.0256809	0.697711
YBR058C	UBP14	0.170464	0.0173894	-0.0389131	0.478466	0.0966667	0.105685	-0.0885968	0.183745	-0.0944026	0.180535	0.0568887	0.283597	-0.0438244	0.509466	0.062923	0.455369
YBR058C-A	TSC3	0.204228	0.00728005	0.0411028	0.439514	0.390701	0.000168942	0.291321	0.000175406	0.42915	2.20035e-05	-0.449154	3.74252e-06	-0.16642	0.0189388	0.137792	0.208811
YBR059C	AKL1	0.301763	0.000333119	0.129705	0.0852459	0.399193	0.000157098	-0.285956	0.000102017	0.230289	0.00500201	0.451583	1.41148e-05	0.173383	0.014368	0.0893354	0.192766
YBR060C	ORC2	-0.149116	0.0276605	-0.0263873	0.584996	-0.235202	0.00127872	-0.01226	0.822979	-0.0187713	0.748535	-0.131335	0.0152296	-0.0709514	0.231737	-0.0134041	0.830141
YBR061C	TRM7	-0.303216	0.00409274	-0.174928	0.00342942	-0.197401	0.0120641	0.410385	2.25134e-05	-0.576919	2.03249e-06	-0.140808	0.0327272	-0.3083	0.00144443	-0.124421	0.0836867
YBR062C	YBR062C	0.43907	2.78424e-05	0.130443	0.0664722	0.121811	0.145012	0.0189902	0.751329	-0.0181751	0.828613	0.385851	4.18397e-05	0.110096	0.123846	0.13964	0.122556
YBR063C	YBR063C	0.263095	0.00118611	0.0420699	0.511118	0.645425	5.98076e-07	0.43082	8.49152e-06	0.0811351	0.190512	-0.242702	0.00055131	0.104122	0.152463	0.269895	0.00119044
YBR064W	YBR064W	0.0562228	0.496032	0.0158115	0.769236	0.00916082	0.884392	0.00242169	0.967129	-0.061669	0.348165	-0.0406097	0.574602	0.0872727	0.299764	-0.0336773	0.718174
YBR065C	ECM2	0.403519	5.08145e-05	0.141956	0.0410981	0.684325	2.84873e-05	0.481185	1.27518e-05	0.0930598	0.272424	-0.317565	2.34228e-05	0.0853023	0.25957	0.214821	0.00493666
YBR066C	NRG2	-0.326612	0.000631749	-0.243506	0.00469638	0.362251	0.000502835	-0.68155	3.58395e-07	-0.193011	0.016351	0.469063	1.05479e-05	-0.700251	4.42416e-06	-0.740719	2.12279e-07
YBR067C	TIP1	1.08061	2.43864e-05	0.608478	0.0035241	2.47324	5.9955e-09	0.0863762	0.606445	0.958665	6.12058e-05	0.646697	0.00242808	0.513299	0.00873279	-0.358484	0.0588291
YBR068C	BAP2	0.241193	0.00385898	0.278877	0.000341205	-0.148423	0.0462207	0.303296	0.000335611	0.554176	2.07016e-05	1.00495	5.41202e-10	0.318172	0.000184817	0.647628	2.76559e-07
YBR069C	TAT1	0.118958	0.234461	-0.089562	0.432368	0.418093	0.000643934	-0.220155	0.0603552	0.113887	0.214153	0.198846	0.025789	0.0046524	0.959651	-0.134556	0.31626
YBR070C	ALG14	0.136296	0.188075	-0.0511121	0.521116	-0.30221	0.00837589	0.178555	0.0560114	-0.18854	0.0777581	-0.0385485	0.632065	-0.0476739	0.637684	0.0665094	0.515462
YBR071W	YBR071W	0.147737	0.040264	-0.0903144	0.164117	0.664328	1.19761e-06	0.0215082	0.702916	0.270146	0.000809151	0.92451	9.67509e-10	-0.102563	0.140254	0.0733815	0.379809
YBR072W	HSP26	1.54059	2.55762e-05	2.98742	4.20751e-12	2.77421	9.69852e-12	-0.0834485	0.355598	2.00106	8.22418e-11	3.74717	8.734e-12	2.1202	1.25371e-08	0.50071	0.000475431
YBR073W	RDH54	0.162713	0.0468965	-0.102473	0.157649	0.25999	0.00320468	-0.0303732	0.610439	-0.170556	0.0253316	-0.0309125	0.600915	-0.0707741	0.36384	0.0796751	0.236947
YBR074W	YBR074W	0.0326792	0.795284	-0.173711	0.123155	-0.0289594	0.796085	0.0681342	0.494719	-0.11865	0.281857	-0.399844	0.00206778	-0.224567	0.0738108	0.114074	0.4128
YBR076W	ECM8	0.0238231	0.820811	-0.0112535	0.904075	-0.0171031	0.861091	-0.0161793	0.858137	0.628839	1.86937e-05	0.223373	0.238757	-0.0553949	0.683751	0.198343	0.0621369
YBR077C	SLM4	0.493801	5.97624e-05	0.0772977	0.432653	0.350079	0.000697663	0.10825	0.334997	0.0128976	0.889767	0.0214655	0.763413	0.0720509	0.424058	-0.13041	0.158982
YBR078W	ECM33	-0.276746	0.00203305	0.0816532	0.263025	0.0293327	0.61189	0.178071	0.0194381	0.0819395	0.225321	0.378623	5.58223e-05	0.256938	0.00894284	-0.0223068	0.813578
YBR079C	RPG1	-0.323391	0.000644231	-0.336497	0.000601409	-0.217192	0.00611693	-0.254733	0.00149876	-0.0122411	0.866677	0.114074	0.16639	-0.30171	0.00134637	-0.0446321	0.483665
YBR080C	SEC18	0.225546	0.00401303	0.0958434	0.13275	0.0627434	0.295168	-0.233176	0.00133818	-0.140369	0.0416309	0.50715	1.38504e-06	0.121506	0.0879191	0.121679	0.0597684
YBR081C	SPT7	-0.0211762	0.80355	-0.040218	0.666202	0.145717	0.0666859	-0.0460018	0.513127	-0.00342614	0.965207	0.284562	0.000809643	0.0934926	0.285609	-0.0469702	0.630991
YBR082C	UBC4	0.199776	0.0172072	-0.0189935	0.802534	0.218074	0.0541246	-0.0675019	0.321339	-0.00750709	0.93906	-0.143411	0.0323055	-0.0929355	0.197515	0.276616	0.0228343
YBR083W	TEC1	-0.46746	0.00116039	0.0272248	0.757331	-0.362662	0.000926555	0.319445	0.00383781	0.0712821	0.411717	0.411144	0.000395257	-0.151767	0.0961688	0.490498	0.000395943
YBR084W	MIS1	-0.420737	1.46907e-05	-0.364515	0.000145141	-0.325091	0.000111734	-0.0448182	0.39212	-0.0179823	0.78601	-0.558436	1.17478e-07	-0.387642	0.000923121	0.0177509	0.751313
YBR085C-A	YBR085C-A	0.733181	3.45643e-05	0.534629	8.80843e-07	0.431356	3.15233e-05	0.466528	4.63723e-06	0.421328	7.30387e-05	1.90113	4.25033e-11	0.687679	3.22188e-07	0.315473	0.00229527
YBR085W	AAC3	-0.684322	8.40329e-06	0.0689597	0.169059	-0.721808	1.39701e-08	-0.953732	2.60859e-10	-0.778544	1.06342e-08	-2.05671	2.22574e-13	0.00788439	0.892159	-0.401458	0.000193256
YBR086C	IST2	-0.257437	0.00307517	-0.0535057	0.510519	-0.293315	0.000443971	0.00682222	0.91235	0.167602	0.0334962	0.131958	0.0283634	-0.122526	0.106877	0.188603	0.0386839
YBR087W	RFC5	-0.312848	0.000885929	-0.30917	0.000184733	-0.317098	0.000104362	-0.159409	0.0129742	-0.267734	0.000601266	0.11322	0.0925972	-0.30231	0.000247	-0.147739	0.100358
YBR088C	POL30	-0.481541	1.57391e-05	-0.111784	0.137924	-0.480442	1.49095e-05	0.0583165	0.437364	-0.262718	0.00335589	-0.02795	0.639701	-0.0945135	0.223602	0.0429805	0.597649
YBR089C-A	NHP6B	0.141145	0.0813585	-0.00997893	0.852111	-0.244371	0.000834346	0.268746	0.000767916	0.102483	0.140321	0.169066	0.0115122	0.0538342	0.38548	-0.00636911	0.908606
YBR089W	YBR089W	-0.0378508	0.59707	-0.0463042	0.411442	0.16922	0.0217089	-0.104969	0.216581	-0.0560502	0.43692	-0.0325717	0.692693	0.0324959	0.819646	-0.0297854	0.628766
YBR090C	YBR090C	0.461445	9.52834e-05	0.069331	0.306978	-0.250392	0.00446501	0.143746	0.0438134	0.214747	0.0074605	-0.261428	0.00191618	-0.00927163	0.90204	-0.0268502	0.690822
YBR091C	TIM12	-0.305671	0.00401133	-0.106694	0.281672	-0.121487	0.204341	0.0157545	0.837707	-0.272899	0.0219861	0.838605	1.78385e-07	-0.202977	0.0300787	-0.279427	0.0195234
YBR092C	PHO3	-0.3429	0.0266767	-0.266811	0.00934245	-0.571647	1.75533e-05	-0.0737424	0.398263	-0.236164	0.0398588	-0.466453	9.60503e-05	-0.466038	0.000338483	0.591402	7.39488e-05
YBR094W	PBY1	0.124805	0.113196	0.0332292	0.565882	0.108063	0.12425	-0.0365111	0.548894	0.0782682	0.279172	0.0051125	0.927656	0.150313	0.0587584	0.031861	0.686385
YBR095C	RXT2	-0.092191	0.207786	-0.00234918	0.967843	-0.02098	0.799499	-0.00988886	0.868339	0.111739	0.139856	0.463581	4.94257e-06	-0.0277794	0.702181	-0.0802206	0.295605
YBR096W	YBR096W	-0.0487449	0.515726	0.0407943	0.480934	0.395359	4.80731e-05	-0.199686	0.00472837	0.221692	0.0145216	-0.0642295	0.264203	-0.0135512	0.839452	-0.0660966	0.338296
YBR097W	VPS15	-0.0137027	0.948709	-0.0154617	0.939378	-0.0467258	0.813386	-0.0207326	0.907433	0.0613753	0.742213	-0.06386	0.725897	0.126127	0.553959	-0.149439	0.515044
YBR098W	MMS4	0.0969904	0.253064	0.0932086	0.246309	0.236119	0.00625606	0.0735598	0.256687	0.227002	0.00913147	-0.312341	0.00139873	0.0725586	0.354551	0.0859956	0.26793
YBR099C	YBR099C	-0.21555	0.0140945	-0.18684	0.0736543	-0.0290963	0.68909	0.35816	0.000616217	-0.207368	0.0489863	-0.0865763	0.274221	-0.268982	0.00556609	0.291769	0.00504708
YBR101C	FES1	0.166523	0.0550414	-0.0374258	0.580531	0.060255	0.41855	-0.150564	0.0848625	-0.155201	0.0424091	0.349173	0.000333393	-0.245285	0.00485332	0.0362571	0.703567
YBR102C	EXO84	0.242987	0.00452878	0.132156	0.0438182	0.450865	1.22189e-05	0.20798	0.0038717	-0.0988068	0.174562	-0.21083	0.0012822	0.122911	0.056189	0.0619973	0.329079
YBR103C-A	YBR103C-A	0.0685057	0.342128	-0.0249304	0.608112	0.0924781	0.0942401	0.0728467	0.187458	0.106107	0.157577	0.070087	0.228551	-0.0246105	0.735809	0.0574156	0.457267
YBR103W	SIF2	-0.0514604	0.642218	-0.00297502	0.971941	0.0914223	0.354125	-0.106065	0.248416	-0.0980886	0.327926	0.249385	0.0141088	-0.0152561	0.887542	0.0578731	0.553036
YBR104W	YMC2	-0.517232	2.79315e-05	-0.23823	0.0217282	-0.869486	2.01654e-07	-0.0905771	0.214966	-0.658533	1.72164e-06	-0.749114	1.17719e-07	-0.312468	0.00175836	-0.215302	0.0104624
YBR105C	VID24	0.938632	2.69363e-05	1.27137	1.99278e-09	0.131142	0.0521319	0.617816	1.36818e-06	0.689371	2.10638e-07	1.82899	2.33425e-12	1.52672	3.80405e-11	0.57918	2.16424e-05
YBR106W	PHO88	0.145547	0.0281691	-0.0715289	0.285282	-0.0386197	0.556921	-0.165905	0.00744257	-0.10473	0.280221	-0.440606	6.23681e-06	-0.0998763	0.148666	-0.246046	0.00115769
YBR107C	IML3	0.233643	0.0060436	0.073409	0.149011	0.19444	0.00398586	-0.0773135	0.145376	0.101475	0.101623	-0.362664	1.11454e-05	0.101031	0.095044	-0.070468	0.221071
YBR108W	AIM3	0.174087	0.010261	0.117535	0.0291711	0.276342	0.000315637	-0.125275	0.0660269	0.314905	0.000189248	-0.046933	0.346943	0.0806713	0.180329	0.0914087	0.17633
YBR109C	CMD1	0.232268	0.0370964	0.134352	0.081666	0.38691	0.000953052	0.405677	0.000197201	0.319213	0.00148214	-0.0192888	0.811149	0.145077	0.118053	0.0977591	0.260879
YBR110W	ALG1	0.0872863	0.229242	0.29112	0.000283122	0.149897	0.0229754	0.0673083	0.258574	0.165674	0.0520745	-0.0131697	0.794211	0.339628	0.000269155	-0.0106764	0.88216
YBR111C	YSA1	0.0466447	0.517479	0.143119	0.0204221	0.167718	0.0217537	-0.327984	0.000290481	0.222446	0.00455191	-0.0783413	0.232427	0.186627	0.00948402	0.082471	0.191706
YBR112C	CYC8	-0.187111	0.0187683	-0.121592	0.146503	-0.478181	2.54298e-05	-0.125611	0.064261	-0.17132	0.0288327	0.0104505	0.85596	-0.152991	0.0405213	-0.12624	0.074014
YBR113W	YBR113W	-0.0193356	0.788212	0.0163822	0.745985	0.0615965	0.259591	0.00617592	0.935336	0.0506201	0.402729	-0.0504307	0.648801	0.0800027	0.511059	0.0291631	0.650979
YBR114W	RAD16	-0.13737	0.0335523	-0.0167017	0.80649	-0.00377036	0.946583	0.491237	8.71774e-06	0.0350045	0.52133	-0.123714	0.0312498	0.115047	0.111148	0.128175	0.0811367
YBR115C	LYS2	-0.0646323	0.530501	-0.000663792	0.993737	-0.202378	0.046517	-0.236158	0.0121852	-0.520343	6.17831e-05	-0.0143276	0.866288	-0.080065	0.508283	-0.0755641	0.440971
YBR116C	YBR116C	0.0168814	0.839672	0.106844	0.091513	0.00820001	0.89625	-0.307169	0.000261039	-0.0650382	0.400296	0.571677	2.54698e-05	0.0716254	0.359001	-0.174143	0.0154532
YBR117C	TKL2	-0.0264343	0.772596	0.109735	0.270699	0.0094905	0.887776	0.0508012	0.524084	0.259532	0.00163381	0.724118	9.99288e-06	0.147932	0.158759	-0.200899	0.0171616
YBR118W	TEF2	0.233962	0.0743529	0.134471	0.172101	0.248632	0.0156167	0.578456	0.00197616	-0.121088	0.233689	0.284265	0.00743892	0.356504	0.0033971	-0.0205834	0.846083
YBR119W	MUD1	0.0181926	0.791016	0.00761174	0.901342	-0.370956	4.93241e-05	-0.0843736	0.19581	0.135036	0.0579455	0.0839009	0.171836	-0.0334514	0.6472	0.0162253	0.809541
YBR120C	CBP6	0.0935061	0.196506	0.146121	0.029223	-0.161882	0.0311069	-0.0817099	0.132971	0.534301	6.88405e-07	0.926857	5.83009e-10	0.173409	0.0077567	-0.160456	0.0323839
YBR121C	GRS1	-0.165387	0.238299	-0.105209	0.423445	0.0388154	0.758717	-0.121904	0.30114	-0.0628681	0.706309	-0.2054	0.0908796	0.0302513	0.820344	-0.223979	0.170714
YBR122C	MRPL36	0.23282	0.059571	0.246858	0.0200251	0.0193461	0.837375	0.0149123	0.864293	0.30291	0.0057671	0.90736	3.27109e-07	0.419075	0.00131621	-0.00888836	0.933401
YBR123C	TFC1	-0.13672	0.088676	-0.122097	0.0971086	-0.254356	0.00308255	-0.226358	0.0120666	0.0850983	0.299709	-0.252137	0.00171348	-0.0364904	0.648394	-0.127444	0.128093
YBR124W	YBR124W	-0.0693792	0.480922	-0.0476038	0.696904	-0.0762894	0.445283	-0.0565107	0.544312	-0.0158102	0.862471	-0.204191	0.047081	-0.00510028	0.958009	-0.0654775	0.606952
YBR125C	PTC4	-0.116686	0.131107	-0.074514	0.269061	-0.185492	0.0144843	-0.148311	0.043874	-0.0966902	0.281884	-0.0650171	0.661614	-0.0389798	0.815153	-0.11999	0.10497
YBR126C	TPS1	0.509858	0.000101131	0.649726	3.00066e-06	0.79313	3.22155e-07	-0.0324389	0.698839	1.16416	2.35976e-09	0.969403	9.61066e-09	0.663144	7.60736e-06	0.415769	0.00304351
YBR127C	VMA2	0.220169	0.027175	0.0694135	0.445327	0.559462	0.000106964	-0.120086	0.158363	0.235421	0.0873141	-0.542404	1.2898e-05	0.112273	0.26169	0.19599	0.101024
YBR128C	ATG14	0.214274	0.0348332	0.117908	0.0989119	0.127237	0.1023	-0.00686043	0.926484	0.141119	0.0394779	0.047985	0.545754	0.158298	0.137308	0.118413	0.171743
YBR129C	OPY1	-0.432838	0.000264241	-0.203359	0.0109234	-0.354298	0.000978746	-0.214133	0.0194909	-0.185952	0.023793	-0.216067	0.00719985	-0.361867	0.00091623	-0.229875	0.0315401
YBR130C	SHE3	-0.084424	0.213765	-0.0576934	0.277382	0.0943442	0.237054	0.0184063	0.737094	0.0902573	0.168052	-0.174836	0.00282912	-0.114504	0.0929864	0.0783912	0.303099
YBR131W	CCZ1	-0.264197	0.00162448	-0.0510912	0.354732	-0.0769071	0.207179	0.0875172	0.163922	-0.231664	0.00205103	-0.132592	0.0255801	-0.059531	0.364371	-0.0407002	0.598699
YBR132C	AGP2	1.17331	2.90401e-07	0.933082	8.16091e-07	0.542149	0.000198721	0.201446	0.0584537	0.531748	0.000181657	1.00143	4.52685e-07	0.887432	1.28278e-06	0.82581	0.000117128
YBR133C	HSL7	0.297144	0.015816	0.128201	0.292991	0.0641517	0.621132	0.138238	0.194089	0.147645	0.248741	0.145664	0.173773	0.166253	0.140363	0.0897558	0.456593
YBR134W	YBR134W	-0.118959	0.186175	-0.0724934	0.402867	-0.144824	0.0843618	-0.00799589	0.922947	-0.0759275	0.51825	-0.0399169	0.651996	-0.03097	0.829979	-0.0544657	0.532502
YBR135W	CKS1	-0.321211	0.000435104	-0.264499	0.000457222	0.0411869	0.531749	-0.211825	0.0051055	-0.1671	0.00975756	-0.215191	0.00489407	-0.346753	0.00020896	-0.165515	0.0217063
YBR136W	MEC1	0.123587	0.106231	0.122368	0.0272914	0.13753	0.0347735	0.17668	0.00505754	0.0692347	0.359297	-0.233615	0.00046838	0.190223	0.0110114	0.0893897	0.185423
YBR137W	YBR137W	0.384857	9.78961e-05	0.353504	0.000100022	-0.280254	0.000479673	0.423761	1.00513e-05	0.184433	0.00847245	-0.118998	0.0424735	0.293924	0.00498426	-0.0212406	0.74075
YBR138C	YBR138C	-0.0833506	0.347913	-0.0653371	0.357791	0.141328	0.0800068	0.0787055	0.29905	0.0931815	0.256203	0.239569	0.00344285	-0.131711	0.118587	0.11691	0.153517
YBR139W	YBR139W	0.541921	3.19748e-05	0.678333	1.55617e-06	0.45308	0.000166549	0.298998	0.00079378	0.711213	2.87023e-06	0.454608	3.14142e-05	0.578948	0.00094683	0.433504	0.000594171
YBR140C	IRA1	0.255525	0.00562812	0.14372	0.0220191	0.407113	3.81015e-05	0.0499513	0.422244	0.245082	0.00409724	0.0936548	0.113401	0.307965	0.00238851	0.101677	0.225621
YBR141C	YBR141C	-0.372354	0.000134602	-0.285476	0.000793621	-0.249743	0.0032404	0.296334	0.000312725	-0.30231	0.00111316	-0.518786	1.46982e-06	-0.146764	0.0421607	-0.201943	0.0198014
YBR142W	MAK5	-0.540606	0.000117814	-0.36463	0.000772308	-0.262749	0.00666257	-0.0960763	0.205038	-0.380057	0.000786044	-0.536179	1.1656e-05	-0.514616	5.36605e-05	-0.256573	0.08076
YBR143C	SUP45	-0.184974	0.03183	-0.0810734	0.207677	-0.253667	0.00236787	0.143406	0.063038	0.104873	0.156668	-0.0603115	0.328683	-0.123847	0.107436	-0.11249	0.123941
YBR144C	YBR144C	0.100682	0.245013	0.0179504	0.8356	0.0483478	0.365163	0.01594	0.788183	0.0464492	0.729502	-0.0673824	0.310014	-0.018422	0.869948	-0.0404331	0.489758
YBR145W	ADH5	-0.0848891	0.341977	0.884145	4.15132e-08	-0.343469	0.000597438	-0.378042	0.000184527	-0.192469	0.0180599	-0.251786	0.00375556	0.422933	0.000182767	-0.221956	0.0649464
YBR146W	MRPS9	0.1013	0.180056	0.330971	0.000135515	-0.186452	0.007469	0.0340325	0.554411	0.405361	5.10953e-05	0.915727	2.04234e-09	0.451003	1.42362e-05	-0.238022	0.011224
YBR147W	RTC2	0.119462	0.204849	0.680918	1.44457e-06	-0.0173426	0.807214	-0.154638	0.0392769	0.0872048	0.336146	0.426093	4.16474e-05	0.187502	0.0846979	-0.0188342	0.845699
YBR148W	YSW1	0.193923	0.0647008	-0.276536	0.00346299	-0.686503	2.88688e-06	-0.273938	0.00688762	0.349614	0.00385948	-0.348271	0.00186956	-0.169298	0.055824	-0.39838	0.00033212
YBR149W	ARA1	0.645425	7.76992e-06	0.584318	9.46809e-07	0.460197	1.50365e-05	0.610057	3.56836e-07	0.26123	0.0073867	0.807182	5.76949e-08	0.793621	1.56826e-07	0.42149	8.41252e-05
YBR150C	TBS1	0.108745	0.191283	0.233557	0.00106025	0.161475	0.0177879	0.0600889	0.271507	0.125175	0.135468	0.101354	0.0519743	0.36114	0.000340737	0.11314	0.106397
YBR151W	APD1	-0.0557382	0.567182	0.118626	0.154529	0.104229	0.227901	-0.0294835	0.757848	0.218074	0.0212689	-0.246902	0.00775165	0.0657515	0.535484	0.00282491	0.975167
YBR152W	SPP381	-0.0161779	0.868346	-0.0189569	0.848171	0.00394758	0.970618	0.147424	0.146612	-0.104974	0.322325	-0.0443361	0.644249	-0.0144602	0.87445	0.0781999	0.496314
YBR153W	RIB7	-0.0844546	0.315731	0.00154286	0.976556	-0.0486181	0.470442	0.353289	2.95102e-05	-0.0615953	0.342772	-0.0781692	0.119104	-0.00486575	0.933154	0.110938	0.185455
YBR154C	RPB5	-0.204582	0.0259125	-0.219077	0.00193431	0.0178079	0.765586	0.157729	0.0180605	0.0273522	0.652501	-0.123678	0.0284676	-0.187725	0.0101288	-0.130403	0.0863886
YBR155W	CNS1	-0.235654	0.0229049	-0.19389	0.0106193	-0.350959	0.000322414	-0.397549	6.15992e-05	-0.366824	0.000145443	-0.962092	6.78042e-09	-0.241028	0.00469037	-0.189179	0.0317184
YBR156C	SLI15	-0.199911	0.00944833	-0.182424	0.00407272	-0.234912	0.000767071	0.216908	0.00198574	-0.104069	0.0861153	0.347552	1.30898e-05	-0.183992	0.0119973	0.100238	0.101294
YBR157C	ICS2	0.349331	0.000473747	0.327595	0.000571314	0.881876	1.92104e-07	-0.320702	0.000599614	0.715489	2.25793e-07	0.23996	0.0025587	0.0595629	0.440827	-0.0283001	0.703541
YBR158W	AMN1	0.0418597	0.516102	0.147502	0.0346827	0.223175	0.00521927	0.446097	4.34029e-06	0.228566	0.00133147	1.3894	6.49262e-12	0.376679	0.000341762	0.182832	0.00532425
YBR159W	IFA38	-0.0504397	0.491048	-0.00459363	0.935166	-0.140528	0.059191	-0.208624	0.0100896	-0.0519719	0.421754	-0.571101	6.45544e-07	-0.127682	0.223221	-0.142939	0.0543377
YBR160W	CDC28	-0.279478	0.00322714	-0.164947	0.0544352	-0.136157	0.10316	-0.031402	0.616375	-0.0534832	0.583042	0.148895	0.0214435	-0.28679	0.000755994	0.046519	0.616994
YBR161W	CSH1	-0.133655	0.0477687	0.0281872	0.599243	0.136021	0.0593484	0.0724488	0.311955	0.204717	0.0106142	-0.253753	0.000175725	-0.271787	0.00911542	0.0756558	0.180031
YBR162C	TOS1	-0.678143	2.51228e-06	0.00361663	0.947415	-0.198355	0.0159448	0.021565	0.703509	-0.174823	0.0115586	-0.545091	1.18947e-06	-0.0722325	0.355256	-0.161308	0.020649
YBR162W-A	YSY6	-0.163218	0.375406	-0.104862	0.538854	-0.0426678	0.787314	0.109601	0.485951	0.00898878	0.954037	0.0273947	0.861171	-0.185679	0.263059	-0.0393296	0.827424
YBR163W	DEM1	0.0941415	0.257633	-0.11683	0.133822	0.170464	0.0537167	-0.0245973	0.769515	-0.131708	0.136076	-0.351656	0.00036327	-0.0528216	0.509672	-0.0756477	0.387588
YBR164C	ARL1	-0.0982692	0.218726	-0.0765906	0.274426	0.00577364	0.912649	0.0784049	0.200828	-0.192864	0.00647193	-0.442062	1.46527e-06	-0.128251	0.057871	-0.145699	0.0833104
YBR165W	UBS1	-0.29683	0.000544731	-0.225983	0.00480345	-0.318907	0.000428018	-0.0474696	0.438881	-0.263393	0.0096442	0.480699	1.4136e-06	-0.369501	0.000164032	-0.0564087	0.595633
YBR166C	TYR1	0.0192037	0.769377	-0.0546545	0.354821	0.0836014	0.253436	0.0675699	0.334033	-0.0213665	0.743904	0.0172093	0.741864	-0.0786855	0.222645	0.0582611	0.408398
YBR167C	POP7	-0.371885	0.000188926	-0.149241	0.0337312	-0.461937	5.38304e-05	0.268482	0.00221311	-0.494255	6.04036e-05	0.0163822	0.77224	-0.208126	0.0099536	-0.0281854	0.684067
YBR168W	PEX32	0.143498	0.0638781	0.0339057	0.671244	0.00640575	0.932193	-0.152579	0.0671402	-0.0829151	0.3373	-0.405386	3.42755e-05	-0.0115836	0.89913	-0.0705438	0.430131
YBR169C	SSE2	0.597336	9.35012e-06	0.98628	3.26496e-09	0.689854	5.29513e-07	0.155322	0.0144593	0.508621	5.02594e-06	1.33751	1.62661e-10	1.00351	3.17465e-09	-0.0419695	0.624735
YBR170C	NPL4	-0.022175	0.74361	0.144464	0.0951122	0.237197	0.00878914	0.0298274	0.640029	-0.00150696	0.979639	0.252682	0.000253493	0.0833564	0.248438	-0.0113131	0.903923
YBR171W	SEC66	-0.157662	0.0599856	-0.180297	0.00944872	-0.127132	0.0739737	0.0838329	0.263966	0.0154119	0.863956	-0.455687	2.43537e-05	-0.237369	0.00948095	-0.111754	0.120735
YBR172C	SMY2	-0.181251	0.0227707	-0.149381	0.027678	-0.231839	0.00525814	0.152495	0.0339257	-0.0617398	0.406816	0.121705	0.0854178	0.190349	0.0776973	-0.0305087	0.65423
YBR173C	UMP1	0.270672	0.00461535	-0.0681143	0.365416	0.407081	7.34636e-05	0.176884	0.0326079	0.039728	0.591746	-0.0952916	0.140451	-0.0451575	0.519052	0.177918	0.0828358
YBR174C	YBR174C	-0.0135133	0.869482	-0.0235762	0.682414	0.0443521	0.512355	0.0468682	0.576822	-0.00333214	0.957558	-0.00628362	0.925267	0.0651035	0.509636	-0.0482824	0.487833
YBR175W	SWD3	-0.158198	0.0917578	-0.250047	0.00345437	-0.211281	0.0218523	0.164786	0.0352886	-0.118476	0.14785	0.0497005	0.461326	-0.301063	0.00202468	-0.0793927	0.391468
YBR176W	ECM31	-0.0682685	0.518178	-0.0710014	0.284522	-0.224777	0.00304166	-0.188248	0.0107572	-0.169881	0.0184129	-0.306971	0.00035273	-0.0439939	0.465414	0.0108801	0.90142
YBR177C	EHT1	0.0921804	0.158413	-0.198913	0.00312999	-0.392323	0.00010762	-0.0880247	0.125398	0.169925	0.0214141	-0.417606	7.87105e-06	-0.200783	0.0254203	-0.190595	0.00585754
YBR178W	YBR178W	0.104082	0.177791	-0.0254986	0.670278	0.178186	0.0201902	0.0654344	0.400365	0.21364	0.00519866	-0.15502	0.183673	-0.0138964	0.837513	-0.0282236	0.692982
YBR179C	FZO1	0.0859549	0.290265	0.122103	0.067359	0.00327121	0.962005	0.0629644	0.306837	0.151028	0.0381773	0.383596	2.08945e-05	0.170515	0.0205029	-0.134094	0.0923662
YBR180W	DTR1	-0.19389	0.107198	-0.103555	0.0450737	-0.110967	0.0608975	-0.10023	0.102519	-0.151316	0.0268775	-0.39345	4.53673e-06	-0.28397	0.00306865	-0.102458	0.120547
YBR182C	SMP1	-0.138415	0.128728	-0.140597	0.0472944	-0.0731808	0.286512	-0.106788	0.145557	-0.0891614	0.23222	-0.0335946	0.561561	-0.167886	0.0246025	-0.239704	0.0110653
YBR183W	YPC1	0.0864305	0.236361	0.201759	0.0378623	0.0570412	0.463576	0.228591	0.00189211	0.794719	1.54678e-05	0.834622	4.22788e-08	0.210688	0.0144649	0.1201	0.0925202
YBR184W	YBR184W	-0.243136	0.0117242	-0.162472	0.015987	-0.494692	3.20614e-05	-0.202733	0.00955636	-0.343255	0.000274073	0.000403898	0.994542	-0.211343	0.0120043	-0.0466454	0.489933
YBR185C	MBA1	0.171809	0.0251226	0.213938	0.00646162	0.171655	0.0212321	0.111459	0.114664	0.501893	3.71089e-06	1.00675	8.00439e-10	0.258169	0.00525437	0.0400087	0.514788
YBR186W	PCH2	-0.0866698	0.286859	-0.0233871	0.694115	-0.0530341	0.409015	-0.00134233	0.983553	-0.087807	0.35656	-0.0314462	0.579713	0.0446879	0.705444	-0.0296867	0.671827
YBR187W	GDT1	-0.478252	3.34114e-05	-0.16453	0.0753395	-0.319227	0.00131274	-0.480321	1.58024e-05	-0.212258	0.00789907	-0.704804	2.6508e-07	-0.260231	0.00580522	-0.0618783	0.55946
YBR188C	NTC20	0.124712	0.132448	-0.0811879	0.313745	0.164452	0.0443036	-0.160081	0.0506654	0.393229	0.000157081	-0.159509	0.0229192	-0.0865457	0.224333	-0.176865	0.061065
YBR189W	RPS9B	-0.353323	0.0114355	-0.286688	0.00194595	-0.57287	0.00209053	-0.285601	0.00141433	-0.524048	9.40476e-05	-0.264244	0.00571735	-0.103488	0.268189	-0.36873	0.00225809
YBR190W	YBR190W	-0.00376312	0.958833	-0.150646	0.0181994	-0.0736195	0.248636	-0.142716	0.0662821	-0.249786	0.014207	0.000447166	0.99589	-0.20116	0.0144454	-0.145079	0.0656051
YBR191W	RPL21A	-0.532291	0.000455948	-0.510418	3.16951e-06	-0.0369032	0.614771	-0.259483	0.00219858	0.0883587	0.286874	-0.0243361	0.734215	-0.516314	0.0261673	-0.0994775	0.228163
YBR191W-A	YBR191W-A	0.139221	0.0824603	-0.262706	0.00180789	-0.207596	0.15453	-0.0921802	0.162627	0.106683	0.155424	-0.43202	0.00109507	-0.354918	0.0033875	-0.0580524	0.562945
YBR192W	RIM2	-0.238863	0.0118814	-0.0366235	0.568306	-0.12374	0.110799	0.011882	0.864292	0.304815	0.00150015	0.248693	0.00190588	0.00863031	0.914439	-0.0994311	0.348324
YBR193C	MED8	0.0738476	0.304959	0.0290076	0.705881	0.047678	0.475271	-0.0870314	0.213112	-0.41398	3.0563e-05	0.223806	0.00192902	-0.0703181	0.300881	0.0153834	0.828998
YBR194W	AIM4	-0.277851	0.00250382	-0.0993136	0.130948	-0.0745595	0.210521	-0.0248512	0.751716	-0.490578	4.97189e-06	0.613777	3.33753e-08	-0.0892428	0.131486	-0.0772967	0.389653
YBR195C	MSI1	-0.0609164	0.329922	-0.00348254	0.945536	-0.0915652	0.215268	0.21805	0.00401421	0.106241	0.191439	-0.0254296	0.686461	0.00982011	0.880635	-0.106872	0.135011
YBR196C	PGI1	-0.173147	0.015958	0.220788	0.00236037	0.134089	0.0385075	-0.0976763	0.197428	-0.0506772	0.49807	-0.00805537	0.871364	0.30174	0.00122039	-0.0178902	0.756785
YBR197C	YBR197C	0.0785279	0.417816	-0.0375413	0.630656	0.135246	0.0564339	0.122341	0.0855654	0.0158115	0.848604	-0.0757496	0.458024	-0.0329465	0.705374	0.0892405	0.291084
YBR198C	TAF5	-0.0806706	0.49407	-0.110547	0.335625	0.048571	0.678976	-0.036665	0.759692	-0.0649326	0.591603	0.0225028	0.834222	-0.0483779	0.67096	-0.0869195	0.592211
YBR199W	KTR4	0.0487942	0.584214	0.118586	0.283608	0.663035	8.85632e-05	-0.105489	0.250994	0.393043	0.00180711	-0.193668	0.0246187	0.0948846	0.311013	0.151482	0.106061
YBR200W	BEM1	-0.179435	0.0297283	-0.0293392	0.61308	0.026106	0.643303	-0.11636	0.0399556	-0.170439	0.019792	-0.297085	3.05619e-05	-0.0704877	0.274678	-0.0119705	0.842714
YBR201W	DER1	-0.0551161	0.43493	0.0514835	0.331926	-0.158797	0.0134286	-0.18067	0.00505383	0.420596	4.07069e-05	-0.489794	9.46332e-07	-0.0916328	0.229295	0.0850847	0.272986
YBR202W	MCM7	-0.251977	0.00158293	-0.0732521	0.155277	-0.450049	3.5859e-06	0.061638	0.347507	0.0201857	0.736749	0.579335	1.54811e-07	-0.0955213	0.131982	-0.131612	0.0363691
YBR203W	COS111	0.286444	0.0154006	0.0621493	0.327447	0.129415	0.0829143	0.0688634	0.2826	0.372885	0.000345934	0.85267	3.19925e-08	0.0384081	0.605719	-0.0237464	0.734662
YBR204C	YBR204C	-0.0154529	0.841019	0.373175	0.000160743	-0.023522	0.757053	-0.0966316	0.191856	0.414363	0.000164609	-0.0670121	0.335902	0.297626	0.00612356	0.110056	0.287292
YBR205W	KTR3	0.0539732	0.377878	0.0987968	0.0750521	0.191386	0.00367393	-0.19608	0.00235682	-0.00199518	0.972942	-0.51548	5.09927e-06	0.0963833	0.204109	0.0151835	0.808521
YBR206W	YBR206W	-0.046851	0.493178	0.0245466	0.662844	0.139535	0.0623985	-0.258449	0.00069761	0.00283931	0.966079	-0.491111	1.57452e-06	0.0530974	0.489555	-0.0428773	0.52451
YBR207W	FTH1	0.348346	0.00721793	0.684154	7.39307e-06	-0.151162	0.162827	0.0114241	0.900124	0.175275	0.0653586	0.511792	0.000126592	0.66662	8.47003e-06	-0.0040293	0.965655
YBR208C	DUR1,2	1.25928	1.94497e-06	0.0133122	0.910657	0.43143	0.00390277	-1.31312	1.85014e-07	-0.0711954	0.565052	-0.299873	0.0261115	0.279317	0.0426236	0.0349763	0.802393
YBR209W	YBR209W	0.105396	0.219998	0.032919	0.766806	0.121718	0.0509628	0.121015	0.129069	0.0943036	0.151859	0.0881687	0.209232	0.109508	0.0977602	0.00860162	0.893824
YBR210W	ERV15	-0.101442	0.273805	-0.0110442	0.887893	-0.0833078	0.285907	-0.0735952	0.442653	-0.0656752	0.397705	-0.0236114	0.816198	-0.0458379	0.579244	-0.0158321	0.926454
YBR211C	AME1	-0.215267	0.0166573	0.0647311	0.264866	-0.0987203	0.232219	0.133287	0.0548284	-0.00589679	0.931424	0.456627	4.31848e-06	-0.0987589	0.146548	-0.0784311	0.352922
YBR212W	NGR1	0.225238	0.0405045	0.226878	0.0176905	0.557248	5.84028e-05	0.12148	0.165216	0.32987	0.00538247	0.377357	0.000486826	0.204366	0.0448364	0.1407	0.245929
YBR213W	MET8	-0.374352	0.000336119	-0.23543	0.00132436	-0.227815	0.00381122	-0.313877	0.000724547	-0.147312	0.0854349	-0.363687	1.47088e-05	-0.214831	0.00364274	-0.196297	0.00504035
YBR214W	SDS24	0.398985	0.000692486	0.38734	3.78887e-05	0.214175	0.00536839	-0.241025	0.00335984	0.158647	0.0703987	0.449292	9.38072e-06	0.370666	0.000133786	-0.0176288	0.839078
YBR215W	HPC2	0.845414	3.05517e-06	0.922297	1.93985e-08	0.649956	4.54121e-06	-0.0942132	0.215844	0.489697	0.00130834	-0.127091	0.0272832	0.848574	4.54349e-07	-0.0171104	0.822539
YBR216C	YBP1	0.132958	0.133199	0.102792	0.244044	0.0693997	0.406878	0.136546	0.115092	0.0434145	0.625314	0.250877	0.0121328	-0.0349657	0.713505	0.053723	0.633433
YBR217W	ATG12	0.156953	0.0788611	0.0300394	0.682611	0.118519	0.132295	-0.141946	0.0575906	0.000432744	0.995875	-0.194681	0.0116352	-0.0957417	0.275096	-0.0416903	0.64005
YBR218C	PYC2	-0.253006	0.00151307	-0.0244197	0.63073	-0.718201	9.48168e-08	-0.104196	0.104825	-0.106032	0.135472	-0.48385	7.51216e-06	-0.0824521	0.420939	0.132722	0.170475
YBR219C	YBR219C	0.123547	0.16196	-0.0269222	0.606233	0.0461697	0.398744	0.0501186	0.346839	-0.0392926	0.529745	-0.0581815	0.35659	-0.00915257	0.881932	0.20578	0.00897531
YBR220C	YBR220C	-0.165349	0.0326655	-0.095005	0.141236	-0.204329	0.00344689	-0.258877	0.00608608	-0.246661	0.00166185	-0.563194	1.60599e-06	-0.19607	0.01001	-0.0160291	0.77622
YBR221C	PDB1	0.274494	0.0010295	0.299503	9.09367e-05	0.409961	4.15243e-05	0.0115815	0.81638	0.20768	0.0250556	-0.0179516	0.687579	0.395852	0.000523471	0.199299	0.014484
YBR222C	PCS60	0.704562	3.82106e-06	0.201584	0.0281658	0.249555	0.00791344	-0.384535	0.000393941	0.105115	0.23731	-0.118685	0.1582	0.225756	0.0451343	-0.127545	0.160948
YBR223C	TDP1	0.205905	0.0102694	0.139247	0.0481044	0.213291	0.0220289	-0.108063	0.0744376	0.0783229	0.274053	0.102147	0.098897	0.223843	0.0101174	-0.0519405	0.438445
YBR224W	YBR224W	-0.138334	0.0612349	0.016696	0.755384	-0.0243786	0.70127	0.0285126	0.610236	-0.0461895	0.513965	-0.0754486	0.284516	-0.00517267	0.95139	0.0114813	0.842896
YBR225W	YBR225W	0.136336	0.0941122	0.0237096	0.64779	0.229428	0.00375861	0.199223	0.00647769	0.11374	0.11711	0.464386	2.17331e-06	0.0860772	0.223967	0.197878	0.0130037
YBR226C	YBR226C	-0.0118178	0.8561	-0.0621765	0.424467	-0.0425058	0.477678	-0.020377	0.763669	-0.0239488	0.730373	0.0709938	0.234448	-0.00115606	0.985357	-0.0123663	0.861283
YBR227C	MCX1	0.108384	0.134302	-0.106798	0.0762309	0.183061	0.0107593	-0.196317	0.0277473	-0.363158	0.000212553	-0.14035	0.020642	-0.114333	0.11617	-0.0422518	0.508441
YBR228W	SLX1	-0.146485	0.0552085	-0.0469941	0.44887	-0.0779087	0.228977	-0.073114	0.332503	-0.287321	0.00065007	-0.137762	0.0641633	-0.0685212	0.373988	-0.13823	0.242695
YBR229C	ROT2	0.240033	0.00916683	0.18579	0.0126517	0.466841	3.17626e-05	-0.077694	0.271027	0.287035	0.00158216	-0.287249	0.00220756	0.201483	0.0216864	0.213378	0.0541747
YBR230C	OM14	0.128373	0.110609	0.0851391	0.252976	-0.0623709	0.369719	-0.00708803	0.901292	0.472259	3.35126e-06	0.615736	4.50677e-08	-0.059713	0.331697	0.435725	3.12717e-05
YBR231C	SWC5	0.110323	0.204799	-0.0545286	0.332738	0.0416916	0.514569	-0.133458	0.0554897	-0.0146132	0.810287	-0.267175	0.000239146	-0.199774	0.00690707	-0.25944	0.00220981
YBR232C	YBR232C	-0.0701484	0.396458	-0.0870574	0.1428	-0.0453034	0.489949	-0.0641842	0.453492	0.0849759	0.260409	-0.0141601	0.89331	-0.0440876	0.653588	-0.0855625	0.327473
YBR233W	PBP2	0.00977712	0.877072	-0.144103	0.0274236	-0.053353	0.358766	-0.0334514	0.528611	0.0222044	0.730019	-0.155333	0.00898484	-0.134319	0.0527885	-0.149567	0.0214042
YBR233W-A	DAD3	-0.134382	0.173936	-0.0660271	0.6574	-0.318689	0.256328	0.0189047	0.892624	-0.116667	0.273819	-0.0478588	0.585711	-0.0627068	0.698413	0.0237805	0.812536
YBR234C	ARC40	0.146707	0.211231	0.0149123	0.896694	0.653665	0.000128806	-0.158969	0.171322	0.0282721	0.829569	-0.295024	0.0115072	-0.0137566	0.903005	0.0671844	0.664309
YBR235W	YBR235W	0.0601581	0.317898	0.100682	0.0671184	0.349863	0.000240561	0.0222471	0.698933	0.0502579	0.443563	-0.0357566	0.482338	0.116445	0.0832549	0.0816669	0.238886
YBR236C	ABD1	0.507546	6.35874e-06	0.0319597	0.598777	0.3708	3.82233e-05	-0.0799735	0.212309	-0.128437	0.108917	0.0544873	0.270275	0.0243197	0.666803	-0.125589	0.0573006
YBR237W	PRP5	0.199248	0.0179251	-0.0537827	0.401927	0.496411	8.1962e-06	0.0677488	0.381641	0.0733678	0.299585	-0.0868934	0.133832	-0.0226146	0.760478	-0.0127141	0.847192
YBR238C	YBR238C	-0.580703	8.95722e-06	-0.2143	0.00280807	-0.297772	0.000375266	0.225114	0.0113367	-0.132249	0.203261	-0.859033	2.98345e-09	-0.321432	0.000744052	-0.115266	0.0885598
YBR239C	ERT1	-0.363635	0.000982554	-0.154119	0.0439585	-0.171412	0.0367405	0.2271	0.010593	-0.15579	0.0716562	0.0125115	0.852676	-0.15225	0.103074	-0.0464606	0.527722
YBR240C	THI2	0.119369	0.110777	0.103155	0.140352	-0.266573	0.00129929	-0.00661402	0.937677	0.0466028	0.509176	0.508266	2.46602e-06	0.233164	0.0109648	-0.0500274	0.676922
YBR241C	YBR241C	0.103048	0.235183	0.320381	0.000778253	0.000490433	0.99446	-0.0893425	0.208729	0.0896337	0.275579	0.533504	4.6196e-06	0.323059	0.00306625	0.281835	0.00556991
YBR242W	YBR242W	-0.247782	0.00504307	-0.249863	0.00066328	-0.308035	0.000305545	0.307627	0.000260119	0.103263	0.141293	-0.808966	1.46723e-08	-0.260409	0.00230505	-0.0169221	0.831156
YBR243C	ALG7	0.0498259	0.48255	-0.00344205	0.954025	0.0809987	0.216769	-0.176189	0.0244516	0.0909483	0.315245	-0.563128	1.38768e-06	8.65591e-05	0.998906	0.0117675	0.862188
YBR244W	GPX2	-1.24658	3.25015e-06	-0.589698	5.58079e-06	-1.62238	8.32921e-11	0.265437	0.00453202	-0.574218	9.99739e-05	-0.516054	1.73143e-05	-0.798617	6.76741e-07	0.292947	0.00566674
YBR245C	ISW1	-0.171888	0.0117097	-0.0907845	0.152675	-0.0488554	0.368802	0.0625915	0.262093	-0.480076	8.93944e-06	0.0343848	0.508444	-0.102351	0.178107	0.0503415	0.422488
YBR246W	RRT2	-0.0435924	0.630643	-0.0452632	0.552848	-0.137329	0.170916	0.0110233	0.884935	-0.335918	0.00562107	-0.389735	0.000471612	-0.0696487	0.426191	0.0290641	0.733464
YBR247C	ENP1	-0.443156	4.69789e-05	-0.205663	0.0100998	-0.441997	0.000498903	0.132011	0.0559113	-0.146649	0.0645056	-0.430433	0.000122664	-0.199542	0.0151264	-0.121108	0.142238
YBR248C	HIS7	0.111379	0.130196	-0.00410887	0.946229	0.266469	0.00237005	-0.143503	0.0413787	-0.332113	0.00155405	-0.264079	0.00154535	-0.0956045	0.180966	-0.0946876	0.210671
YBR249C	ARO4	-0.937616	4.23129e-09	-0.131071	0.0578266	-1.18864	1.04932e-09	-0.645189	6.74586e-07	-0.615926	8.54262e-07	-0.687967	7.44768e-09	-0.30286	0.00014014	-0.139592	0.047104
YBR250W	SPO23	0.310456	0.001189	0.0764907	0.132501	-0.425284	7.61649e-06	0.0504529	0.342414	0.550901	6.44161e-06	-0.117554	0.15422	0.191184	0.100716	-0.0555418	0.315166
YBR251W	MRPS5	0.186374	0.018548	0.104122	0.192269	0.13072	0.0263017	0.217256	0.00260829	0.598327	9.64886e-07	0.832015	1.23527e-08	0.342555	0.000129751	0.109601	0.326527
YBR252W	DUT1	-0.509062	1.32312e-06	-0.106012	0.102053	-0.298609	0.000304655	0.172436	0.00464347	-0.238643	0.0020072	-0.350563	2.12494e-05	-0.209797	0.00312016	-0.136085	0.265199
YBR253W	SRB6	-0.175087	0.0459369	-0.0396722	0.509527	-0.0329849	0.625481	-0.0384759	0.595715	-0.131613	0.0708944	-0.381515	0.000119225	-0.0862776	0.304666	-0.15894	0.0388458
YBR254C	TRS20	-0.142164	0.0462052	-0.123357	0.0821733	0.00617592	0.907664	0.255235	0.000799573	-0.121261	0.0529382	-0.22204	0.002359	-0.12433	0.0897457	-0.0427168	0.605419
YBR255C-A	YBR255C-A	-0.0715652	0.353483	0.0897558	0.23234	-0.207519	0.0170218	0.179129	0.00935059	-0.253787	0.0025771	0.802599	1.99953e-07	0.244108	0.00680837	0.226225	0.0054587
YBR255W	MTC4	0.106053	0.130108	0.0268425	0.631642	0.0582611	0.344509	-0.0100225	0.879445	0.102483	0.112452	-0.214173	0.00089395	0.0774208	0.216726	-0.00460521	0.946383
YBR256C	RIB5	0.251349	0.00087249	0.310747	4.79196e-05	0.117469	0.048961	0.0633096	0.225141	-0.0589343	0.343443	-0.205134	0.00154222	0.0721607	0.256826	-0.0848555	0.192019
YBR257W	POP4	-0.203894	0.0138581	-0.183431	0.0145788	-0.243136	0.0025771	0.213117	0.00576731	-0.0355792	0.610582	-0.11626	0.0835218	-0.236599	0.00704667	-0.022235	0.786874
YBR258C	SHG1	-0.0285032	0.791634	0.0323125	0.748856	-0.0286945	0.775662	0.146916	0.201287	-0.110257	0.425061	0.359094	0.00292236	-0.0405889	0.700396	0.0410186	0.800903
YBR259W	YBR259W	-0.0742891	0.234479	-0.105273	0.0693834	0.00504062	0.932155	0.00979145	0.851571	-0.195112	0.00465233	-0.173917	0.00347873	0.0489476	0.501561	0.0531948	0.436716
YBR260C	RGD1	0.121957	0.130325	0.0180074	0.798979	-0.0734464	0.274384	-0.152821	0.0211642	-0.0774094	0.412894	0.240131	0.00125977	0.0876665	0.217898	-0.0497347	0.522765
YBR261C	TAE1	-0.0492151	0.478016	-0.0679207	0.251469	-0.282247	0.00197679	-0.0548658	0.358313	-0.82806	1.24091e-07	0.0122111	0.84793	-0.0149689	0.816898	-0.150982	0.0701947
YBR262C	AIM5	0.115619	0.275105	0.294347	0.00168286	-0.204118	0.00378536	0.150183	0.0399235	0.558424	3.65196e-06	0.971854	3.48838e-10	0.426898	2.1915e-05	-0.039426	0.657676
YBR263W	SHM1	0.234501	0.0536431	-0.18203	0.0849086	0.107085	0.404711	-0.0264005	0.76867	-0.117158	0.222634	-0.401997	0.000761449	0.105303	0.389432	-0.293796	0.00736766
YBR264C	YPT10	-0.259718	0.010502	-0.0398872	0.708312	-0.0704726	0.46186	0.128887	0.15437	-0.210798	0.0269712	-0.0463399	0.636298	-0.183232	0.0566699	-0.142979	0.496294
YBR265W	TSC10	-0.304888	0.000363634	-0.119785	0.0918239	-0.452752	1.73706e-05	0.0718176	0.200566	0.0320021	0.703518	-0.236325	0.000744821	-0.200671	0.00776045	-0.0933526	0.244919
YBR266C	SLM6	-0.0454285	0.771964	-0.0755124	0.378393	-0.0161501	0.834366	0.0293469	0.80631	-0.0341367	0.691161	-0.0689902	0.419502	-0.0299135	0.7877	-0.0280736	0.77808
YBR267W	REI1	-0.444392	0.000259722	-0.318187	0.0015033	-0.506541	3.54093e-05	0.25952	0.00691982	-0.112996	0.201909	0.210102	0.0161213	-0.148594	0.154765	-0.113754	0.352337
YBR268W	MRPL37	0.136743	0.154532	0.262361	0.00147746	-0.306129	0.000308132	0.201772	0.00697191	0.355287	0.000438865	0.455008	2.96734e-06	0.295112	0.000721538	-0.0253429	0.674487
YBR269C	FMP21	0.62952	3.21111e-07	0.470251	1.34298e-06	0.293888	0.000411953	-0.0485778	0.375663	0.139339	0.0628363	0.999885	2.25287e-10	0.426973	6.25523e-05	-0.00839344	0.919994
YBR270C	BIT2	0.100399	0.318455	0.0246459	0.734562	0.0360883	0.598369	-0.00308489	0.96012	0.028654	0.663342	-0.0211425	0.763562	-0.00301116	0.96759	0.00784134	0.927067
YBR271W	YBR271W	-0.321452	0.000459401	-0.332119	0.000866914	-0.353513	0.000595315	-0.0482392	0.454267	-0.316715	0.000995683	-0.487494	3.94166e-06	-0.279895	0.000991473	-0.243844	0.0190834
YBR272C	HSM3	0.0587182	0.353612	0.137805	0.0215728	-0.468188	1.66343e-06	-0.0165105	0.745054	-0.510397	1.10646e-06	0.438634	1.03395e-06	0.09846	0.094754	0.0918014	0.135118
YBR273C	UBX7	-0.047732	0.459623	0.0565558	0.314916	-0.258489	0.000985053	-0.309308	0.0003175	-0.111497	0.122601	0.0674184	0.198851	-0.00163839	0.978531	-0.00682854	0.933272
YBR274W	CHK1	-0.00564475	0.930778	0.0251848	0.620048	0.000490433	0.994005	-0.0784753	0.228819	0.0217924	0.722599	-0.205645	0.00311329	-0.0179545	0.758465	-0.000977035	0.986138
YBR275C	RIF1	0.0875579	0.272058	-0.233335	0.00125707	0.154881	0.0143379	-0.0720884	0.357787	-0.0266135	0.736458	-0.258291	0.000163341	-0.101171	0.313641	0.079361	0.297597
YBR276C	PPS1	0.56392	8.27241e-06	-0.0168491	0.810081	0.747645	1.36124e-07	-0.0888929	0.258992	-0.469366	2.47115e-05	-0.196619	0.00917577	0.163666	0.0441688	0.0423502	0.63809
YBR277C	YBR277C	0.0569164	0.639924	0.0198727	0.75268	-0.0150214	0.810117	0.00587422	0.935638	0.0203849	0.768228	-0.0442989	0.765754	0.0370448	0.599568	0.0501186	0.458588
YBR278W	DPB3	0.0617071	0.407295	-0.0526555	0.371228	-0.0814855	0.240061	0.025043	0.690439	-0.450244	9.62762e-06	-0.013675	0.825097	-0.0103523	0.86876	0.0783502	0.296804
YBR279W	PAF1	-0.148725	0.0609167	-0.0644784	0.396955	-0.254744	0.00718595	-0.113617	0.157106	0.0875715	0.238545	-0.125367	0.0481009	-0.157898	0.0299009	-0.171926	0.070181
YBR280C	SAF1	0.0909618	0.210637	0.100803	0.0948746	-0.00788129	0.908484	-0.214731	0.00447337	0.0483897	0.480356	1.06199	6.26232e-09	0.0637514	0.373916	0.0266726	0.670694
YBR281C	DUG2	0.136572	0.0795315	-0.134103	0.0468417	0.174585	0.0107235	-0.253072	0.00109532	0.159371	0.0214583	0.0114098	0.819555	-0.191416	0.012363	-0.0027206	0.965356
YBR282W	MRPL27	-0.156175	0.245578	0.0931004	0.529743	-0.119247	0.310853	0.174943	0.121136	-0.0306443	0.792451	0.560382	0.000275673	0.0642207	0.580309	-0.155115	0.450086
YBR283C	SSH1	-0.196669	0.00438391	0.0201715	0.710416	-0.154866	0.0374984	-0.174319	0.00508602	0.00358785	0.953399	-0.748854	1.37551e-08	0.0637652	0.29969	-0.00262521	0.97456
YBR284W	YBR284W	0.129454	0.198569	0.00640575	0.938223	0.171796	0.0243154	0.000245237	0.9973	0.0382676	0.592771	0.327745	0.000344363	0.0532226	0.458931	-0.0264387	0.769885
YBR285W	YBR285W	0.0934114	0.368657	0.182908	0.0227027	-0.00189839	0.980826	0.0852071	0.356887	0.504264	0.000225941	0.434796	0.000211705	0.247794	0.034903	0.171271	0.0671953
YBR286W	APE3	0.49214	3.17346e-06	0.0821439	0.149483	0.289646	0.000449087	0.0400929	0.477217	-0.34987	0.00213763	-0.473781	2.03116e-06	0.198255	0.0127285	0.139168	0.0600127
YBR287W	YBR287W	-0.365502	0.000178946	0.0559453	0.455317	-0.11561	0.0912474	0.335426	0.000654015	0.0618453	0.367146	0.27608	0.000207094	0.11526	0.110052	-0.00257173	0.978261
YBR288C	APM3	-0.0442051	0.539564	-0.127271	0.166283	-0.0402907	0.519371	-0.035455	0.560615	0.133011	0.0535601	-0.151755	0.0168575	-0.124135	0.0860057	-0.0941254	0.428094
YBR289W	SNF5	-0.0499632	0.512933	-0.127157	0.197973	0.120498	0.117028	0.0967881	0.152381	0.0976917	0.395514	0.109441	0.111002	-0.0689993	0.390109	0.0923698	0.332122
YBR290W	BSD2	0.158686	0.031938	0.175416	0.0115918	0.210202	0.00649215	0.208342	0.0178864	0.192118	0.0138644	0.705474	5.9826e-08	0.0759159	0.365962	0.0271541	0.66638
YBR291C	CTP1	-0.7557	3.28082e-07	-0.436604	5.28746e-05	-0.757991	1.49163e-07	0.325018	0.002147	-0.815344	5.38171e-08	-0.370208	0.000368298	-0.741317	3.56386e-07	-0.487832	5.88967e-05
YBR292C	YBR292C	-0.150792	0.114798	-0.0995764	0.179994	-0.0219215	0.789709	0.0885487	0.43194	-0.112002	0.317161	-0.122185	0.373894	-0.102258	0.382047	-0.00183194	0.98033
YBR293W	VBA2	-0.267745	0.00203701	0.00868767	0.906026	0.0404436	0.569672	0.191878	0.00836807	-0.150998	0.151687	-0.365513	0.000541658	-0.0584309	0.434193	-0.0873532	0.179612
YBR294W	SUL1	0.142427	0.145759	0.0420699	0.616123	0.268901	0.0034507	0.0625362	0.371384	0.0458204	0.630005	0.0610987	0.363143	0.0966397	0.231979	-0.00452851	0.959199
YBR295W	PCA1	0.261013	0.0274497	0.391251	0.00243437	0.371224	0.00281122	0.212021	0.040685	0.215132	0.0387044	0.0853159	0.390801	0.502025	0.000226842	-0.0662642	0.541964
YBR296C	PHO89	-0.407976	0.0513063	-0.225371	0.41694	-0.360642	0.0720495	-1.23242	4.22445e-05	-0.831905	0.00120041	0.966859	0.00029782	0.152651	0.419382	-2.29642	2.00507e-07
YBR297W	MAL33	0.0453591	0.521869	0.325168	0.000306802	-0.183379	0.150308	0.436951	4.74539e-05	-0.123866	0.0986957	1.10538	3.04457e-10	0.0987429	0.111626	-0.0416428	0.566312
YBR298C	MAL31	-0.222379	0.0180991	-0.0492106	0.449144	0.022801	0.726314	-0.117075	0.0605016	0.0444641	0.562095	-0.155086	0.0276422	-0.280392	0.00278171	-0.132376	0.0536496
YBR299W	MAL32	0.109133	0.236464	0.114913	0.119028	0.237148	0.00717795	-0.0516787	0.492487	0.462209	0.000279525	0.9164	2.20987e-08	0.12956	0.0947251	-0.182391	0.0800033
YBR300C	YBR300C	-0.17297	0.0442727	-0.00841956	0.873119	-0.117803	0.0627738	-0.119222	0.0559262	-0.0682458	0.271494	-0.273097	0.00120493	-0.0504949	0.467204	-0.0538995	0.457334
YBR301W	PAU24	0.236707	0.00747346	-0.0130794	0.799721	-0.159494	0.0141849	-0.154999	0.043353	-0.1541	0.0423867	-0.0691991	0.267724	0.00183106	0.976285	0.0855198	0.219109
YBR302C	COS2	0.343408	0.0394841	0.0464492	0.706409	-0.143919	0.317947	0.0447718	0.711448	0.0832066	0.528957	0.259483	0.057372	0.0767233	0.600175	0.450602	0.0112549
YCL001W	RER1	-0.077175	0.261886	0.0522907	0.53982	-0.0718912	0.313518	0.146942	0.0272872	0.0347792	0.600655	-0.442544	3.89305e-05	-0.200243	0.0484014	0.0326933	0.669877
YCL001W-A	YCL001W-A	0.0538342	0.598862	-0.00212666	0.978035	-0.0918296	0.215135	0.0142696	0.836543	0.0521794	0.501805	-0.017328	0.832833	0.0160826	0.857695	-0.0710074	0.359382
YCL001W-B	YCL001W-B	0.360364	0.000123058	0.0935737	0.198867	-0.0259539	0.666942	0.00825739	0.906734	0.0785552	0.330925	0.0767096	0.401878	0.132077	0.0780625	0.0252415	0.79815
YCL002C	YCL002C	-0.21705	0.00330398	-0.17576	0.00604224	-0.245831	0.000837039	0.149676	0.0437792	-0.373658	3.13565e-05	-0.621566	8.34745e-08	-0.141704	0.0452826	-0.142809	0.047787
YCL004W	PGS1	0.118905	0.171055	0.066785	0.263996	0.148036	0.021667	0.226015	0.00167707	-0.000984254	0.988291	0.0275646	0.67248	0.0484873	0.644328	0.131339	0.0646056
YCL005W	LDB16	-0.07182	0.312457	-0.0454493	0.457831	0.0443661	0.405134	-0.192266	0.00992988	-0.00172216	0.976834	0.054404	0.268349	-0.155614	0.0332292	-0.0970589	0.130822
YCL007C	YCL007C	0.0629368	0.567697	-0.0621404	0.380241	0.00368858	0.961426	-0.128057	0.257156	-0.037605	0.679753	-0.0991838	0.56343	-0.0478603	0.58242	-0.0373162	0.646505
YCL008C	STP22	0.0368198	0.649904	0.0567916	0.465483	0.0166389	0.847697	0.0304915	0.70946	0.1565	0.0914888	-0.271545	0.00164453	-0.0908782	0.266794	0.133129	0.0963025
YCL009C	ILV6	-0.0915498	0.184284	-0.0142227	0.819307	-0.08781	0.184932	-0.366842	5.64316e-05	-0.210733	0.00779499	-0.613807	7.29927e-07	-0.1538	0.11185	-0.116306	0.0724859
YCL010C	SGF29	-0.0641556	0.493923	0.0917743	0.250008	0.12132	0.232856	0.116099	0.151824	0.139286	0.110679	-0.467843	8.42068e-05	0.00639139	0.936323	0.0375087	0.649997
YCL011C	GBP2	-0.200178	0.0133885	-0.0370453	0.541326	0.060919	0.432995	-0.00943281	0.879243	0.154052	0.0381558	-0.633132	1.4603e-07	-0.0467541	0.469019	-0.0113015	0.914544
YCL014W	BUD3	0.504946	0.000196941	0.0843909	0.139945	0.641158	5.30193e-07	-0.018349	0.766002	0.447759	2.12757e-05	-0.138715	0.0161421	0.119967	0.157187	0.232084	0.00177969
YCL016C	DCC1	-0.168163	0.010576	-0.192024	0.0016758	-0.0573767	0.283984	-0.116977	0.0472551	-0.272632	0.000595035	0.199173	0.00122424	-0.270667	0.000424908	-0.0161108	0.776495
YCL017C	NFS1	0.293547	0.000299081	0.126127	0.0940012	0.100668	0.115883	-0.0525523	0.317916	0.0644828	0.374006	-0.0309494	0.49861	0.165378	0.0125747	0.0788557	0.256152
YCL018W	LEU2	-0.131903	0.0645107	-0.039644	0.437062	-0.0801992	0.159716	0.0157545	0.767766	-0.0838735	0.144263	-0.0973089	0.158406	-0.0866912	0.210251	-0.0729152	0.242651
YCL021W-A	YCL021W-A	-0.341733	0.0412672	-0.0815588	0.460782	0.578543	0.000338897	-0.368564	0.0144136	0.285627	0.043496	-0.932783	3.19291e-06	-0.0606064	0.65862	0.124262	0.383433
YCL022C	YCL022C	-0.0506354	0.587864	-0.000761944	0.988213	-0.0212201	0.697911	-0.0532003	0.427847	-0.0607132	0.380082	0.00194632	0.981741	-0.0429814	0.668912	-0.0292214	0.701264
YCL023C	YCL023C	-0.0255147	0.850972	0.00594606	0.94943	0.0382114	0.702561	-0.0157665	0.859578	0.00478181	0.959478	0.106308	0.346669	0.0320021	0.863911	0.0264885	0.794693
YCL024W	KCC4	-0.0433039	0.563842	0.0911243	0.146052	-0.088494	0.180925	0.241718	0.00205897	0.157652	0.0463895	0.391328	9.16137e-05	0.0627434	0.409706	0.236376	0.00750387
YCL025C	AGP1	-0.0257806	0.804898	-0.0017135	0.981865	-0.295567	0.00369439	-0.605802	1.09811e-05	0.212656	0.0333366	0.0637652	0.428445	-0.0539384	0.555043	-0.495396	6.80309e-05
YCL026C-A	FRM2	-0.0819802	0.261803	-0.00682274	0.9133	-0.0232742	0.674335	-0.0925894	0.189101	0.141877	0.0417295	-0.191251	0.00540154	-0.158987	0.0157147	-0.0928632	0.304816
YCL026C-B	HBN1	-0.197383	0.0151346	-0.00370237	0.952971	-0.0357507	0.673175	-0.383927	9.75724e-05	0.202925	0.0587582	-0.475409	4.63045e-06	-0.186961	0.0231409	-0.69859	8.18891e-07
YCL027W	FUS1	-0.69256	1.4932e-05	-0.00388608	0.963844	-0.184436	0.0492898	0.467958	2.95046e-05	-0.272876	0.00867518	1.30729	8.46579e-09	-0.170866	0.0570941	0.231162	0.0326361
YCL028W	RNQ1	0.0139124	0.84627	-0.0235498	0.72296	0.173051	0.0268611	-0.305653	0.00142527	-0.502419	8.0679e-06	-0.43602	1.8952e-05	-0.0908306	0.320495	-0.130108	0.133044
YCL029C	BIK1	-0.0362388	0.569823	-0.051024	0.366447	0.083084	0.197556	-0.0223479	0.670093	-0.130312	0.0632571	-0.131762	0.018597	-0.044046	0.634789	-0.0419086	0.548822
YCL030C	HIS4	0.4186	0.00210021	0.272358	0.0178222	-0.0895667	0.253544	-0.91946	6.24984e-08	-0.571075	2.41146e-06	-0.281442	0.00205751	-0.0367656	0.627928	-0.395727	0.000115315
YCL031C	RRP7	-0.364251	0.0333451	-0.192863	0.184499	-0.0913439	0.535946	0.170848	0.237832	-0.0264916	0.861834	-0.203665	0.161016	-0.367609	0.0350581	-0.152372	0.454574
YCL032W	STE50	0.00275292	0.973659	0.00525625	0.942788	0.116697	0.17463	0.0363978	0.633462	0.104712	0.168307	0.258652	0.00248381	0.0626744	0.432242	0.143433	0.176815
YCL033C	MXR2	0.178874	0.0641676	0.0209111	0.776213	0.134418	0.0770629	-0.342075	0.000291067	-0.0511734	0.592901	0.111192	0.155827	0.0854383	0.269689	-0.0729076	0.331761
YCL034W	LSB5	0.247757	0.00263037	-0.00898417	0.883462	0.416083	1.3408e-05	-0.0456667	0.434233	-0.231805	0.00334184	-0.0400474	0.418076	-0.0716031	0.264915	0.0592722	0.299263
YCL035C	GRX1	0.426404	0.000412602	0.308198	0.000343782	0.474337	1.91612e-06	0.104659	0.0943478	-0.107668	0.18808	0.938143	6.67102e-09	0.453913	1.22465e-05	0.195625	0.00636884
YCL036W	GFD2	-0.391844	0.000388805	-0.404332	9.03605e-05	-0.562523	8.4546e-06	-0.0266841	0.714995	-0.280384	0.00249304	-0.774656	1.45623e-07	-0.152409	0.0688076	-0.185893	0.0416173
YCL038C	ATG22	0.220082	0.0157579	0.393647	0.000618563	0.373676	0.000647803	0.4072	8.0403e-05	0.439878	8.82184e-05	0.0732581	0.2724	0.470251	6.77689e-05	0.423094	0.000372494
YCL039W	GID7	0.161436	0.0335875	0.0346242	0.54544	0.0275504	0.643368	-0.200175	0.00745823	-0.0550082	0.461104	0.0219913	0.703389	0.01946	0.747808	0.0408223	0.576056
YCL041C	YCL041C	0.0152264	0.882335	0.0232554	0.809888	0.0893083	0.41628	0.1396	0.155014	0.145404	0.174864	0.0422801	0.650988	0.0416916	0.701164	0.00524188	0.954729
YCL042W	YCL042W	1.32909	6.71681e-09	1.13237	9.27147e-09	1.62474	5.41791e-08	0.0622599	0.442228	1.67694	3.15367e-09	1.78225	4.13888e-10	1.13578	2.18682e-05	0.359026	0.0309144
YCL043C	PDI1	-0.0994975	0.478384	0.00285371	0.984577	-0.236684	0.0907472	-0.322754	0.0199613	0.0828524	0.521906	-0.189888	0.15071	-0.0590485	0.665446	-0.193816	0.162355
YCL044C	MGR1	0.281324	0.00662936	0.00102395	0.990636	0.569102	0.000111712	-0.10208	0.200346	0.383287	0.00464321	0.0575127	0.559834	-0.0782209	0.387529	-0.0197348	0.873041
YCL045C	EMC1	0.136231	0.0550472	-0.0400326	0.534668	0.196255	0.00587919	-0.25866	0.000359197	-0.0804158	0.215861	-0.185766	0.019003	-0.00357076	0.955763	0.0402051	0.643166
YCL046W	YCL046W	-0.15006	0.284642	-0.0791351	0.417439	-0.0166171	0.866695	-0.0884955	0.285509	-0.0186325	0.837528	-0.107087	0.261463	-0.082139	0.329108	0.00309846	0.975535
YCL047C	YCL047C	-0.0998067	0.152074	0.0977591	0.0960588	-0.871979	6.59797e-09	-0.0702211	0.202192	0.112206	0.101789	0.225929	0.000719712	0.0738751	0.28877	-0.0102245	0.875598
YCL048W	SPS22	0.0756969	0.261596	-0.00509738	0.938035	0.0299122	0.579337	-0.129074	0.0474123	0.541782	9.76147e-07	0.0195596	0.711461	0.00745387	0.960748	0.0527219	0.365148
YCL049C	YCL049C	0.640917	7.53512e-07	0.366364	0.000251944	0.149285	0.0256055	0.198519	0.00426393	-0.360668	0.000142769	1.12814	2.97799e-09	0.503776	7.60206e-06	0.329973	0.000285707
YCL050C	APA1	0.196733	0.0330661	-0.11596	0.109528	0.350995	0.00042191	-0.2862	0.00270592	-0.237741	0.00780714	-0.788838	2.67923e-08	-0.104761	0.191882	-0.0113248	0.874854
YCL051W	LRE1	-0.0514829	0.450534	0.0511772	0.493356	0.0620664	0.324254	0.123891	0.0511234	-0.0310039	0.663618	0.151495	0.0147419	-0.0473831	0.479283	0.00784134	0.904212
YCL052C	PBN1	-0.116476	0.0985422	0.0960054	0.0950349	-0.0077609	0.880652	-0.0278735	0.607621	-0.0306738	0.665293	0.247162	0.000214957	0.0339198	0.671794	0.18376	0.00556234
YCL054W	SPB1	-0.272114	0.00727159	-0.213569	0.0112909	0.0675699	0.385676	0.176706	0.026972	-0.0636263	0.435078	0.00456611	0.954407	-0.207433	0.0408026	-0.155622	0.161908
YCL055W	KAR4	-0.375937	0.00234291	-0.0912393	0.244912	0.200668	0.0484065	0.409201	0.000328185	-0.310005	0.00263975	1.3563	1.0166e-08	-0.178806	0.0511396	0.0699496	0.463792
YCL056C	YCL056C	-0.102781	0.306872	0.151131	0.105288	-0.0821894	0.374049	0.313153	0.00222449	-0.0871815	0.32659	0.188869	0.0323589	0.0492962	0.60976	-0.0750701	0.726029
YCL057C-A	YCL057C-A	0.266625	0.00982836	0.194743	0.00857667	0.319456	0.000491365	0.231088	0.00589916	0.438122	6.19065e-05	0.962038	1.61589e-09	0.365334	0.000139124	0.128148	0.0611025
YCL057W	PRD1	0.686774	5.64519e-05	0.344533	0.00408804	0.886019	9.14052e-07	-0.136469	0.139908	0.412543	0.000731937	0.334797	0.0026826	0.435831	0.000958563	0.361387	0.00917639
YCL058C	FYV5	-0.014077	0.86708	-0.0645915	0.271521	-0.104798	0.0969611	0.0275787	0.636628	-0.00638505	0.923039	-0.0532287	0.577821	0.0346101	0.699408	0.0115243	0.856055
YCL059C	KRR1	-0.202916	0.0132366	-0.304877	0.000145947	-0.0254707	0.681548	-0.0337896	0.651291	-0.218684	0.00306429	-0.801891	1.70134e-08	-0.398748	2.23005e-05	-0.123849	0.131235
YCL061C	MRC1	0.208043	0.0335783	0.0741903	0.362726	0.265401	0.00659935	-0.0228197	0.75868	0.0566806	0.511537	-0.283476	0.00241977	0.164722	0.0816429	0.0567639	0.466707
YCL063W	VAC17	-0.166078	0.0454217	-0.129055	0.0346723	-0.0241908	0.766117	-0.0404094	0.473323	-0.110707	0.104128	0.147906	0.0140901	-0.188384	0.0145519	-0.158906	0.0239058
YCL064C	CHA1	-1.04343	1.00801e-05	0.221555	0.0446679	-2.90369	2.04129e-12	0.779495	1.07813e-06	-0.70178	1.33268e-05	1.32452	7.7286e-09	0.522568	0.000223906	0.261134	0.0137048
YCL065W	YCL065W	0.00196073	0.986372	0.0171238	0.874038	-0.031545	0.794376	0.0640965	0.538497	-0.067461	0.562536	0.0665094	0.522635	0.0557648	0.632836	0.134392	0.231221
YCL069W	VBA3	-0.0569609	0.712265	1.01486	1.16877e-05	0.154583	0.304174	-0.145875	0.272899	0.29718	0.0486165	-0.125974	0.447282	0.15505	0.329472	0.0127975	0.921852
YCL074W	YCL074W	0.0323548	0.619336	-0.00410742	0.936551	0.0980422	0.141175	-0.00935295	0.909612	0.0485989	0.400685	0.363137	0.000173817	0.0419158	0.545009	-0.00155173	0.985981
YCL075W	YCL075W	-0.204004	0.0214113	-0.0691174	0.278225	-0.241018	0.0021662	0.00113928	0.984922	-0.14361	0.0796586	0.0802483	0.224086	-0.12913	0.121077	-0.126659	0.117643
YCL076W	YCL076W	-0.00495261	0.959355	-0.0264695	0.641835	0.253844	0.00417595	-0.0201473	0.726712	0.0214087	0.75791	0.106871	0.122823	0.00716679	0.919403	0.0822393	0.210235
YCR001W	YCR001W	-0.194409	0.0222005	-0.0418285	0.535514	-0.165931	0.032366	-0.0496346	0.446813	-0.176141	0.0279597	0.0172948	0.864619	-0.0246765	0.74623	-0.117559	0.109992
YCR002C	CDC10	0.230154	0.00725798	-0.0214705	0.706078	0.093425	0.137394	-0.0842695	0.226326	0.0357928	0.576408	0.244461	0.000627076	0.103034	0.137987	-0.0301404	0.686878
YCR003W	MRPL32	0.147137	0.0713283	0.314093	0.000391994	0.06255	0.347424	-0.0245077	0.667549	0.39047	0.000318656	1.15512	4.97705e-10	0.365693	0.00031913	-0.11889	0.0707114
YCR004C	YCP4	0.184788	0.0136584	0.19867	0.00828518	0.127554	0.0626599	-0.0956138	0.181913	0.367461	7.53449e-05	-0.00959837	0.870398	0.217578	0.0265035	0.318068	0.00758066
YCR005C	CIT2	1.88618	3.90926e-07	1.35917	2.23368e-06	0.759054	0.000925111	-0.159928	0.320487	0.432853	0.0204524	1.69869	2.94796e-07	1.45775	8.80219e-07	1.15682	5.44134e-05
YCR006C	YCR006C	-0.00150696	0.986661	0.0136266	0.82914	-0.0716471	0.325636	0.055515	0.418002	0.142217	0.148514	0.127514	0.0831813	0.0270833	0.743976	0.0944388	0.220086
YCR007C	YCR007C	0.487805	2.15973e-05	0.234992	0.00031873	0.299831	0.000191972	0.111619	0.0504091	0.182858	0.00641375	0.424084	1.6874e-06	0.261218	0.00192266	0.0335957	0.548825
YCR008W	SAT4	0.0415794	0.673229	-0.0652329	0.32946	-0.433592	1.94943e-05	0.128135	0.0426081	-0.00954173	0.874153	-0.201933	0.00184294	-0.0559437	0.385512	-0.139587	0.0397569
YCR009C	RVS161	0.260845	0.0297419	0.279055	0.026635	0.351934	0.00431117	0.0810396	0.367213	0.182705	0.0836922	-0.117069	0.193598	0.0315364	0.780008	0.127765	0.550257
YCR010C	ADY2	-0.141467	0.0921461	-0.250958	0.00561245	-0.117676	0.172626	-0.0780245	0.313182	0.00315605	0.973802	-0.515163	2.25626e-05	-0.363442	0.00154357	0.00867333	0.934324
YCR011C	ADP1	0.195045	0.102531	0.189666	0.0523115	0.53056	0.000288612	-0.0157504	0.850143	0.37599	0.00112508	-0.26217	0.0101557	0.314348	0.00639956	0.118333	0.267194
YCR012W	PGK1	-0.156465	0.136552	0.165507	0.0466106	0.21697	0.0535645	-0.161715	0.0951371	0.0255675	0.780829	0.303003	0.000968955	0.406134	0.000436136	-0.0358838	0.635352
YCR013C	YCR013C	-0.28037	0.022718	0.195537	0.098457	-0.395557	0.128041	-0.805482	4.41059e-06	-0.307105	0.303271	-0.115511	0.477793	-0.0225765	0.853093	-0.46385	0.13389
YCR014C	POL4	-0.160431	0.0501764	-0.124959	0.0632472	0.45898	8.67274e-05	0.0304773	0.642309	-0.0750336	0.359172	-0.33999	0.000248496	-0.0632434	0.416961	-0.0469792	0.508702
YCR015C	YCR015C	-0.10659	0.336954	0.0750945	0.471161	0.304114	0.0148423	0.139443	0.175932	-0.0540957	0.567779	-0.242712	0.0219843	-0.0148435	0.88915	-0.224567	0.108629
YCR016W	YCR016W	-0.242782	0.0632778	-0.228887	0.0444001	-0.418832	0.00438596	0.229354	0.0302095	-0.239784	0.0646609	-0.736752	1.65851e-05	-0.32313	0.0136011	-0.23397	0.0678988
YCR017C	CWH43	0.208005	0.0412653	0.270792	0.00887173	0.259905	0.0152337	-0.044583	0.68323	-0.311279	0.0020459	-0.194183	0.0333628	0.308209	0.00580772	0.173805	0.109337
YCR018C	SRD1	-0.470765	0.000899857	0.162816	0.081253	-0.431567	0.000997475	0.0246317	0.779018	-0.0790741	0.406165	-0.29382	0.00484501	0.12356	0.205563	0.22625	0.0295103
YCR018C-A	YCR018C-A	0.317246	0.0120415	0.283519	0.0196727	0.529391	0.0129084	-0.321369	0.00908759	-0.011239	0.950408	-0.110252	0.317057	0.292864	0.0114661	0.0405698	0.816088
YCR019W	MAK32	0.106027	0.0983826	0.0281448	0.637198	0.283922	0.000611184	0.0653793	0.303656	-0.595101	3.91535e-07	-0.0460658	0.439404	-0.00593011	0.917977	0.0353705	0.568813
YCR020C	PET18	-0.0155156	0.84274	-0.168024	0.0284066	-5.48235e-05	0.999347	0.239801	0.00834497	0.0296013	0.674879	-0.335204	0.000277857	-0.157304	0.106832	-0.179454	0.0173583
YCR020C-A	MAK31	0.294359	0.00238493	-0.144693	0.043635	0.259532	0.00036533	0.0644414	0.421442	0.0869468	0.229361	-0.650537	2.2728e-08	-0.223706	0.0014701	-0.160982	0.0394359
YCR020W-B	HTL1	-0.404804	0.000305712	-0.246609	0.00805706	-0.296118	0.0016915	0.102282	0.169661	0.107407	0.151865	-0.592619	6.74984e-06	-0.421083	0.00114262	-0.0731671	0.400878
YCR022C	YCR022C	0.201659	0.0420643	0.00541436	0.928363	0.128175	0.0527014	-0.00325984	0.955091	0.128769	0.0849083	0.00219123	0.968468	0.0192037	0.834239	-0.0230367	0.705595
YCR023C	YCR023C	0.128254	0.0847078	0.1595	0.0299686	0.306799	0.000862009	-0.0258085	0.641095	-0.151872	0.0352663	-0.342025	1.64601e-05	0.0379444	0.559218	0.212881	0.00271632
YCR024C	SLM5	-0.17382	0.0331427	0.182273	0.0162673	-0.164896	0.0309877	-0.108758	0.0932034	0.0555983	0.438767	0.788285	3.62249e-08	0.177471	0.0260102	-0.106767	0.158847
YCR024C-A	PMP1	-0.236952	0.00884257	-0.083265	0.414762	-0.43269	5.46228e-05	0.494784	8.62216e-05	0.128597	0.142446	0.0962484	0.394767	0.0827979	0.329689	-0.116038	0.397689
YCR025C	YCR025C	-0.294417	0.00360561	-0.0966424	0.203686	-0.0630866	0.281778	0.143955	0.0191297	-0.189912	0.00653557	-0.180816	0.0320014	-0.103981	0.144672	0.210152	0.00304783
YCR026C	NPP1	0.239215	0.00457953	0.114514	0.0820188	0.641047	1.45826e-06	0.0996588	0.247039	-0.0479513	0.510958	0.0193888	0.725124	0.155244	0.122141	0.0955329	0.245707
YCR027C	RHB1	-0.228282	0.0960204	-0.10688	0.330038	-0.289482	0.0265288	0.205317	0.0628283	-0.0364327	0.75542	0.0125115	0.903994	-0.120817	0.383858	-0.134254	0.237773
YCR028C	FEN2	-0.13294	0.0907364	0.00794178	0.89249	-0.0891231	0.2218	-0.0110064	0.866575	-0.270758	0.00146378	-0.199824	0.00309451	0.00564431	0.933765	-0.122047	0.0752198
YCR028C-A	RIM1	0.0321573	0.708108	0.0233973	0.739768	-0.0341899	0.665979	-0.0742147	0.461341	0.191335	0.0321108	-0.453721	4.20156e-05	-0.0566848	0.465403	-0.10681	0.441309
YCR030C	SYP1	0.142453	0.128863	0.118891	0.0540495	0.274172	0.000543373	0.0500071	0.426453	0.113807	0.290309	0.771793	7.42929e-09	-0.0163296	0.803754	0.187172	0.108319
YCR031C	RPS14A	0.00233527	0.979001	-0.118	0.197201	-0.115708	0.16007	-0.154466	0.0749215	-0.222722	0.00786709	-0.0600167	0.369177	-0.105524	0.201207	-0.0672645	0.359482
YCR032W	BPH1	-0.198199	0.0158557	0.0167815	0.785348	-0.118783	0.136189	-0.0805638	0.262135	-0.0203814	0.77462	-0.0595912	0.424209	0.0644828	0.465634	-0.0357685	0.63552
YCR033W	SNT1	0.00479619	0.955163	-0.0718958	0.199258	0.0579978	0.440948	0.0944793	0.21922	0.101354	0.193625	-0.360392	1.1538e-05	0.00920383	0.904522	-0.106667	0.0898633
YCR034W	FEN1	0.0416075	0.579904	-0.0889036	0.145095	0.0212807	0.779525	-0.318155	0.000214248	-0.147269	0.038696	-0.313882	0.000371269	-0.210489	0.0149856	0.0747383	0.368827
YCR035C	RRP43	-0.19538	0.0268709	-0.0983526	0.315483	-0.247138	0.01311	0.235482	0.0154968	0.0387031	0.695152	0.0949116	0.18098	-0.0613152	0.421555	-0.134632	0.26734
YCR036W	RBK1	0.375334	4.60537e-05	0.165185	0.0099688	0.359858	3.13763e-05	0.0387312	0.507914	0.258254	0.00481622	0.198947	0.00230831	0.174343	0.0117183	-0.0286798	0.745955
YCR037C	PHO87	0.274995	0.00668417	0.0572076	0.269709	0.338613	2.97719e-05	0.309886	9.15565e-05	-0.264923	0.00376571	0.556464	1.95363e-07	0.0523463	0.381143	0.295464	0.000502794
YCR038C	BUD5	0.0432465	0.708773	0.0886844	0.255323	-0.00900594	0.929672	0.0897693	0.445924	0.0877072	0.385991	-0.0450875	0.58947	0.0687809	0.525427	0.0564171	0.709402
YCR038W-A	YCR038W-A	-0.0887303	0.188959	-0.0361723	0.484041	0.0265026	0.637454	0.156034	0.0100913	0.3896	1.83919e-05	0.304628	0.000103321	-0.0058316	0.924338	-0.0548808	0.360978
YCR039C	MATALPHA2	0.190008	0.0249676	0.0495611	0.399521	-0.0227421	0.786349	0.195398	0.0351347	0.159371	0.0366728	-0.455958	1.53388e-06	-0.033893	0.576889	0.0454989	0.600342
YCR040W	MATALPHA1	0.130272	0.210934	0.0690284	0.380895	0.00650629	0.94568	0.475375	0.000136101	-0.207281	0.043	0.0237663	0.805791	0.0834244	0.371717	0.271485	0.00470048
YCR041W	YCR041W	-0.0255735	0.711702	0.0041346	0.940832	-0.116331	0.0562863	-0.0861046	0.128431	0.0298698	0.675086	-0.00316152	0.956631	-0.076898	0.307256	-0.169977	0.0259993
YCR042C	TAF2	0.106924	0.0834498	-0.00363439	0.946065	0.155684	0.0259962	0.213528	0.00252537	0.298154	0.000148739	0.127409	0.0129086	0.0346242	0.655936	-0.0109395	0.864795
YCR043C	YCR043C	-0.258753	0.0345899	-0.234404	0.121706	-0.380309	0.0173433	-0.0946938	0.387331	-0.130517	0.353884	-0.312988	0.0121183	-0.338666	0.0104666	-0.269093	0.0612208
YCR044C	PER1	0.0800027	0.432156	0.0540427	0.569976	-0.0103523	0.915581	-0.125137	0.179405	-0.0961272	0.320244	-0.100348	0.273721	-0.0275176	0.791484	-0.0184878	0.848414
YCR045C	RRT12	-0.0448985	0.528352	-0.024521	0.683415	-0.131068	0.0500561	-0.0738184	0.320701	0.0156403	0.843582	0.0795249	0.54159	-0.0630549	0.389472	-0.0141426	0.821754
YCR046C	IMG1	0.391922	0.00103746	0.351255	5.3988e-05	0.0130406	0.828619	-0.110308	0.228244	0.550073	3.08418e-06	0.789662	2.7756e-08	0.603226	1.90988e-06	-0.0614086	0.473277
YCR047C	BUD23	-0.435591	0.000308951	-0.234643	0.00562989	-0.180981	0.0404346	-0.0556558	0.442602	-0.22615	0.00928482	-0.215297	0.00939616	-0.229371	0.0164618	-0.14476	0.113056
YCR048W	ARE1	0.0966127	0.296615	0.0912462	0.297117	-0.19378	0.0388622	-0.176158	0.0515031	-0.305598	0.0041152	-0.365215	0.000855863	0.09379	0.301782	-0.133315	0.215763
YCR049C	YCR049C	0.00144197	0.991644	0.0117819	0.837502	0.0398262	0.475153	0.0800573	0.141539	-0.0387264	0.528035	-0.0985411	0.127177	0.00675042	0.906267	0.0623013	0.381405
YCR050C	YCR050C	0.000331782	0.997471	-0.0170053	0.773507	-0.0152663	0.825457	-0.0112361	0.84441	-0.0348873	0.681509	-0.0840187	0.235693	-0.000772048	0.991056	-0.0189993	0.791155
YCR051W	YCR051W	-0.12273	0.124779	-0.244779	0.00110563	-0.04375	0.530738	-0.0936543	0.172431	-0.328873	0.000113412	-0.391834	8.3868e-06	-0.205023	0.0103673	-0.251099	0.0127429
YCR052W	RSC6	-0.238849	0.00343826	-0.0980793	0.152392	-0.230631	0.00698503	-0.168679	0.0162629	-0.070965	0.319829	0.00989175	0.860385	-0.112537	0.160955	-0.0129542	0.851402
YCR053W	THR4	0.0768737	0.595972	-0.0372837	0.779884	0.135417	0.344948	0.00419215	0.973242	-0.164129	0.433991	-0.226172	0.0947272	-0.0014593	0.991797	-0.149508	0.42104
YCR054C	CTR86	0.0708701	0.531016	-0.0134434	0.886423	0.0126116	0.903163	0.298893	0.00635219	-0.0993244	0.375895	0.323335	0.00605246	0.0813396	0.456585	0.00736775	0.955447
YCR057C	PWP2	-0.305804	0.000992858	-0.214709	0.00379907	-0.124711	0.0908288	0.216536	0.00249313	-0.0745489	0.296419	-0.0599114	0.294576	-0.16089	0.0471144	-0.0532197	0.571172
YCR059C	YIH1	-0.0656677	0.40909	-0.152157	0.0432645	-0.471877	6.8191e-05	-0.520987	4.74447e-06	-1.07534	6.15102e-07	-0.550543	1.91959e-06	-0.226743	0.0169513	-0.187934	0.0344499
YCR060W	TAH1	0.148427	0.13459	-0.0431062	0.581641	-0.133589	0.219626	0.0758201	0.317083	-1.59229	7.96014e-11	0.200642	0.0152282	-0.0128596	0.884646	0.113154	0.172339
YCR061W	YCR061W	0.563432	0.000995968	0.478371	0.000187408	0.0610296	0.513936	0.333802	0.00698363	0.277509	0.008702	0.0117389	0.908212	0.656451	2.67104e-05	0.394613	0.00424633
YCR063W	BUD31	0.431206	0.000140523	-0.087131	0.243825	0.23406	0.00807476	0.206931	0.0117314	-0.755235	2.18001e-06	0.503674	1.80597e-05	0.19473	0.0352627	-0.166485	0.124253
YCR064C	YCR064C	-0.0370897	0.785441	-0.0871034	0.422383	0.00650629	0.958624	0.0889286	0.389247	-0.0179092	0.893027	-0.1373	0.226837	0.0645518	0.715286	0.0615274	0.575266
YCR065W	HCM1	-0.238562	0.00346206	-0.0761586	0.162274	-0.442858	6.73011e-06	-0.0200947	0.74487	-0.17687	0.0226585	0.0893897	0.150043	-0.234879	0.00393311	0.0484036	0.515447
YCR066W	RAD18	-0.164766	0.0175191	-0.0745109	0.222561	0.00304088	0.961278	0.209366	0.00151697	0.0333701	0.575921	0.0301383	0.644123	-0.091184	0.142632	0.0875986	0.198387
YCR067C	SED4	0.146173	0.0867589	-0.0307637	0.641136	0.485097	3.16768e-05	-0.233559	0.00428505	0.137346	0.0739762	0.274852	0.000874773	0.0210675	0.791088	-0.0475039	0.553451
YCR068W	ATG15	0.479044	0.000360153	0.373776	0.00162802	0.45308	0.00410617	0.262638	0.00953472	0.00748258	0.945349	-0.0834209	0.313151	0.421264	0.00260602	0.195322	0.0698679
YCR069W	CPR4	0.404565	0.000173141	0.355061	0.000377232	0.463026	3.3211e-05	-0.238928	0.00474496	0.103289	0.185148	-0.140154	0.076921	0.389666	0.000387929	0.101462	0.266346
YCR071C	IMG2	0.0410046	0.663847	0.280446	0.00128826	-0.125888	0.0971312	0.0195169	0.791251	0.164954	0.056739	0.689693	3.01057e-07	0.315821	0.00320236	-0.0680568	0.369088
YCR072C	RSA4	-0.325923	0.000911684	-0.194638	0.0105416	-0.0122382	0.830695	0.375501	1.60146e-05	-0.15018	0.0399138	0.137385	0.0332674	-0.0775372	0.217635	-0.128533	0.109172
YCR073C	SSK22	0.0219203	0.737627	0.0964643	0.103726	0.416905	0.000114994	0.0461977	0.430934	0.0840507	0.184831	-0.00560854	0.942305	0.145169	0.0492051	0.0742999	0.257711
YCR073W-A	SOL2	0.133827	0.0490016	0.0534728	0.358887	0.343476	4.87837e-05	0.00252251	0.959479	0.288252	0.000407475	0.288276	4.78192e-05	0.117017	0.0571308	-0.0247249	0.7317
YCR075C	ERS1	0.194238	0.0254031	0.064538	0.399549	0.298858	0.00301205	-0.230191	0.00657558	0.342009	0.000707923	-0.29261	0.00118944	-0.088402	0.280132	0.0937359	0.314167
YCR076C	YCR076C	0.468635	5.42232e-05	0.104135	0.0966612	0.338019	0.000233052	0.0220766	0.716968	-0.16491	0.0368106	0.147098	0.0224278	0.149428	0.0512923	0.0204702	0.789248
YCR077C	PAT1	-0.320355	0.00200797	-0.00953592	0.880442	-0.56572	2.77762e-06	0.0211812	0.730186	0.125413	0.0999522	0.611701	2.05096e-07	0.125492	0.165469	-0.0143349	0.825458
YCR079W	PTC6	0.235286	0.00342847	0.161475	0.0135471	0.355185	9.55357e-05	-0.17085	0.0245638	0.38691	0.000225069	0.409255	1.65544e-05	0.100036	0.138928	0.000115411	0.998761
YCR081W	SRB8	-0.101397	0.129184	-0.0106895	0.852153	-0.171014	0.0251053	-0.188476	0.0158151	-0.145498	0.0425738	-0.15401	0.0108059	-0.0505353	0.429381	0.0152406	0.820695
YCR082W	AHC2	0.232955	0.00897671	0.0369885	0.5885	0.380375	1.41254e-05	-0.232967	0.000573179	-0.250567	0.00951837	0.0376071	0.41729	0.0330036	0.571085	-0.125335	0.0516466
YCR083W	TRX3	0.489132	0.000834171	0.23886	0.057725	0.493903	0.000762174	0.104618	0.2533	0.0455268	0.637632	0.0859685	0.323022	0.20588	0.0610477	0.170835	0.112846
YCR084C	TUP1	0.0217071	0.838652	0.0313952	0.754538	-0.306862	0.00443974	0.115047	0.188746	-0.0719701	0.411108	-0.0130998	0.870628	0.0855878	0.395347	0.00716679	0.945861
YCR085W	YCR085W	-0.0191177	0.818868	0.0674184	0.384671	0.0178222	0.826817	0.00689401	0.918514	0.0813124	0.26866	0.185385	0.0444386	0.0437504	0.596481	0.0726546	0.340931
YCR086W	CSM1	0.020015	0.773887	-0.00932391	0.874029	0.0115386	0.851416	0.147216	0.0286451	-0.185246	0.0168999	0.219351	0.00346505	-0.0482779	0.471053	0.131273	0.20734
YCR087C-A	LUG1	-0.373075	0.000420257	-0.36916	4.33e-05	-0.371712	0.000502817	0.167461	0.117174	-0.824078	2.35172e-07	-0.889297	4.98156e-09	-0.522026	8.84907e-06	-0.265202	0.0032232
YCR087W	YCR087W	-0.159064	0.214649	-0.0328211	0.731476	-0.225511	0.086302	-0.0116709	0.899855	-0.350057	0.00843126	-0.153041	0.1438	-0.275233	0.028309	-0.15718	0.188904
YCR088W	ABP1	0.669689	3.53743e-05	0.183251	0.0580185	0.646651	1.59135e-05	-0.0672071	0.543076	0.367449	0.000788732	0.453481	7.11712e-05	0.393065	0.000754913	-0.0116258	0.92388
YCR089W	FIG2	0.32239	0.0112051	-0.0345903	0.715662	0.466361	0.000606281	0.259544	0.0176785	-0.114527	0.285208	1.77574	3.35516e-08	0.0410467	0.72346	0.0753546	0.401459
YCR090C	YCR090C	-0.190111	0.0289914	-0.181491	0.0284837	-0.448111	4.49124e-05	-0.136447	0.0833359	-0.300168	0.00426889	-0.253524	0.00313864	-0.219414	0.0231177	-0.0763822	0.488205
YCR091W	KIN82	0.233962	0.0557894	0.270278	0.00824737	0.195083	0.117293	0.251277	0.0143337	0.174879	0.102088	0.281775	0.0130364	0.225077	0.0590286	0.143942	0.137128
YCR092C	MSH3	-0.171229	0.0116395	-0.0377693	0.433648	-0.0188429	0.711011	0.151274	0.0168617	0.200956	0.0061309	-0.418959	2.83889e-05	-0.12613	0.0485323	0.0372276	0.580526
YCR093W	CDC39	0.00139874	0.986291	-0.0468719	0.543122	-0.145261	0.143012	-0.00288105	0.967234	0.139168	0.0836366	0.301962	0.000957619	-0.0253224	0.793812	-0.0612897	0.446895
YCR094W	CDC50	0.1296	0.0890817	0.125029	0.0437437	0.229157	0.0022605	0.0613891	0.298496	-0.167035	0.0291367	-0.222907	0.00176709	0.138736	0.0481518	0.201094	0.00727181
YCR095C	OCA4	-0.188294	0.0231005	-0.0261052	0.674415	-0.142683	0.0392537	0.227975	0.00165632	0.0313528	0.672561	0.182362	0.00729885	-0.0597145	0.434599	0.147632	0.0637029
YCR097W	HMRA1	0.0358209	0.622286	0.111939	0.0922566	-0.0391844	0.558155	0.613749	2.16472e-07	-0.274671	0.00615061	0.196632	0.0134936	0.0710487	0.426887	0.0633511	0.339104
YCR098C	GIT1	0.451393	7.85502e-05	0.0899455	0.182901	0.312828	0.000342109	0.212619	0.00172981	0.314998	0.000244907	0.14788	0.105175	0.0311834	0.668445	0.145704	0.0969082
YCR099C	YCR099C	0.292181	0.000389959	0.00227766	0.966218	0.113714	0.12174	0.364942	3.33941e-05	-0.567894	4.64149e-06	-0.451788	2.57898e-05	-0.238114	0.0103229	0.130891	0.123229
YCR100C	YCR100C	0.356482	0.000115903	0.0976782	0.160804	0.186982	0.00915862	0.400888	6.87254e-06	-0.315939	0.000327687	-0.187995	0.00493693	-0.0857309	0.139925	0.244181	0.0115286
YCR101C	YCR101C	0.352001	0.00065674	0.161681	0.0216799	0.20808	0.0441598	0.349841	0.000247218	-0.0568588	0.456884	-0.00988741	0.843094	0.0299122	0.683843	0.284952	0.00319441
YCR102C	YCR102C	0.124235	0.252942	-0.0505159	0.617983	-0.171659	0.15132	0.244278	0.0537236	-0.00258474	0.977975	-0.37117	0.00173601	-0.0921848	0.417897	0.195411	0.0677974
YCR102W-A	YCR102W-A	0.0460859	0.677603	-0.0471938	0.513595	-0.0729212	0.3856	0.027692	0.710936	-0.0727968	0.436729	-0.00572441	0.95104	-0.0636534	0.48986	0.17691	0.0344842
YCR104W	PAU3	0.304032	0.00304005	0.0364963	0.521197	-0.123767	0.0831995	-0.108729	0.14023	-0.115629	0.140544	-0.0488852	0.406404	-0.0193473	0.802387	0.0466587	0.782049
YCR105W	ADH7	0.076436	0.336714	-0.153188	0.0746482	0.159887	0.0516964	-0.288089	0.0106244	0.146707	0.100955	-0.156561	0.0461369	-0.123359	0.116057	-0.0155623	0.863194
YCR106W	RDS1	0.104739	0.415357	0.110296	0.281879	-0.149753	0.119462	-0.103806	0.213873	-0.164265	0.07657	-0.70598	1.41983e-05	-0.231337	0.197547	0.191613	0.0654719
YCR107W	AAD3	0.361038	0.000576074	-0.0113291	0.868871	-0.809691	4.11709e-07	0.162958	0.029957	-1.75039	1.35739e-11	0.053862	0.40266	-0.185637	0.242646	0.238762	0.0122457
YDL001W	RMD1	-0.177939	0.0550666	-0.0878284	0.153152	-0.0567778	0.366004	-0.0593326	0.410633	-0.0173762	0.793575	-0.03518	0.525451	-0.147924	0.042943	-0.072281	0.268037
YDL002C	NHP10	0.0438344	0.617703	0.0926675	0.216874	-0.0206448	0.824156	0.171553	0.0343377	0.166073	0.0662049	0.198255	0.015638	0.0716254	0.427473	0.00344393	0.965012
YDL003W	MCD1	0.119901	0.195324	-0.179114	0.0239119	-0.313954	0.000709877	0.076217	0.262174	0.0973816	0.239223	0.160933	0.0286912	-0.188956	0.037016	0.146329	0.0665632
YDL004W	ATP16	-0.0133095	0.867957	0.00772655	0.944606	0.310782	0.000775513	0.0388716	0.632161	0.451425	0.00162288	0.506551	4.44511e-06	-0.106882	0.224928	-0.255817	0.0986183
YDL005C	MED2	-0.0238182	0.752384	-0.0910795	0.213871	0.0575127	0.417337	-0.103908	0.184091	0.176118	0.0866659	0.12409	0.0794639	-0.110975	0.162424	0.0727644	0.490849
YDL006W	PTC1	-0.167463	0.0881168	-0.0971068	0.177828	-0.22132	0.00505461	-0.154225	0.0234359	-0.196256	0.0126144	-0.266489	0.000698696	-0.207753	0.0199763	-0.0543129	0.530642
YDL007W	RPT2	0.436951	2.31428e-05	0.110524	0.11776	0.682753	5.55358e-07	-0.0957803	0.227728	0.216436	0.0046005	0.288146	0.000154724	0.156423	0.0417717	0.11366	0.0976242
YDL008W	APC11	-0.188975	0.0118838	-0.0358262	0.514995	-0.336608	5.65762e-05	-0.311458	0.000620827	-0.56381	1.08773e-05	0.186158	0.00321057	-0.177643	0.037399	-0.246837	0.00337687
YDL009C	YDL009C	-0.193763	0.0674708	-0.0796152	0.3348	-0.221886	0.038965	-0.192225	0.0226707	-0.0566097	0.576087	-0.192376	0.138103	-0.172879	0.0727484	-0.118661	0.324673
YDL010W	GRX6	-0.0761024	0.444944	0.0581225	0.46864	0.0227726	0.775208	-0.126971	0.0861319	0.300229	0.00198827	-0.207168	0.00856432	-0.134824	0.206125	0.0991875	0.324544
YDL011C	YDL011C	-0.116176	0.113369	-0.0447869	0.497865	-0.0642823	0.353697	0.0317057	0.654561	-0.0133692	0.860611	-0.211528	0.00423176	-0.0537857	0.512671	0.180313	0.0561594
YDL012C	YDL012C	0.208342	0.0132829	-0.0342209	0.672889	0.19633	0.031632	0.207905	0.00861691	-0.244249	0.00974843	-0.0546185	0.347314	-0.0451917	0.495418	0.0295165	0.687208
YDL013W	SLX5	-0.166734	0.0278509	0.0193746	0.753122	-0.111257	0.0811348	0.0827026	0.23721	-0.0781417	0.260759	-0.156873	0.0114905	0.134287	0.0301751	-0.0478707	0.505176
YDL014W	NOP1	-0.209356	0.0213016	-0.159312	0.0249282	-0.269368	0.0030884	-0.0790116	0.262451	-0.0537977	0.511179	-0.134048	0.0553102	-0.195966	0.0823684	-0.0221764	0.768555
YDL015C	TSC13	-0.0749364	0.3897	0.0730113	0.264396	0.0450235	0.485693	0.16714	0.0125333	0.0751492	0.255202	-0.0728332	0.19493	0.0521655	0.488827	-0.0230015	0.711795
YDL016C	YDL016C	-0.081768	0.476377	-0.125664	0.0363828	-0.0910703	0.134368	-0.140484	0.0330879	-0.130086	0.0515635	-0.0420096	0.442771	-0.188404	0.075642	-0.109474	0.134686
YDL017W	CDC7	-0.241634	0.00333571	-0.0283516	0.626074	-0.0186515	0.73821	-0.175985	0.00705116	0.0157973	0.803891	0.406177	9.56291e-06	-0.0206434	0.732934	-0.0236144	0.750438
YDL018C	ERP3	-0.263374	0.00789686	0.0676112	0.275004	0.167807	0.0177634	-0.180526	0.011323	0.0216076	0.784813	0.0358069	0.566688	-0.0550906	0.510822	-0.127687	0.168542
YDL019C	OSH2	0.0110662	0.900291	-0.0144748	0.75566	-0.064047	0.223394	0.0860908	0.09738	-0.0740127	0.435642	0.256129	9.75954e-05	0.0573879	0.411651	-0.0320907	0.61912
YDL020C	RPN4	0.117256	0.208482	0.0554456	0.440361	-0.0596739	0.461948	-0.10631	0.176105	0.036637	0.648496	0.979264	2.33191e-08	-0.223135	0.0224629	0.0941279	0.2782
YDL021W	GPM2	0.547766	6.80774e-06	0.617891	1.14151e-07	0.00947617	0.882131	-0.162719	0.00602332	0.217801	0.00652174	1.22009	3.12747e-11	0.817951	1.34209e-07	0.14573	0.205295
YDL022W	GPD1	0.275007	0.00786507	0.257638	0.0199083	-0.715972	9.08243e-07	-0.092834	0.377587	0.426887	0.00540248	1.62244	5.24887e-10	0.206031	0.0248642	0.30195	0.0112339
YDL023C	YDL023C	-0.122941	0.392576	-0.0750336	0.294578	-0.0231334	0.777507	-0.220542	0.0105936	-0.123128	0.155333	-0.0842803	0.44498	-0.116773	0.302871	-0.0873271	0.381735
YDL024C	DIA3	0.248511	0.0403714	0.253421	0.00833855	-0.155036	0.126718	0.12132	0.135319	0.0878158	0.396725	0.201922	0.0266453	0.505352	0.0099507	0.216337	0.0162899
YDL025C	YDL025C	0.472342	0.000124658	0.380342	0.000677976	0.681206	3.33556e-07	-0.187066	0.0113504	0.169476	0.0269691	0.408603	1.20827e-05	0.229108	0.0126113	0.0702244	0.302976
YDL026W	YDL026W	0.0731896	0.387645	0.024731	0.736043	0.262265	0.00512976	-0.123649	0.0982594	0.119622	0.159983	0.119091	0.136957	0.0650759	0.410866	-0.00409585	0.97314
YDL027C	YDL027C	0.481929	0.000222206	0.2409	0.00747516	0.354621	0.00260953	-0.18573	0.0190943	0.392218	0.000299604	0.371994	0.00044113	0.29617	0.00432959	0.063779	0.436163
YDL028C	MPS1	0.0105077	0.878419	0.0365526	0.669904	0.0249579	0.699228	0.115579	0.0828774	0.205055	0.0148421	-0.156777	0.0173277	0.0314375	0.653237	0.106067	0.317762
YDL029W	ARP2	0.158906	0.151306	0.183112	0.0732438	0.310096	0.00552978	-0.0265871	0.761234	0.0341312	0.732332	-0.175977	0.047257	0.197677	0.0983838	-0.0689721	0.489983
YDL030W	PRP9	-0.137783	0.0382454	0.00312726	0.953214	-0.119847	0.0686091	0.0976108	0.0896161	0.0191326	0.800074	0.141747	0.0124464	0.0899862	0.178819	0.11703	0.0962178
YDL031W	DBP10	-0.0496764	0.426324	-0.0525104	0.292822	-0.0656299	0.225725	0.195814	0.0027048	-0.229272	0.00254706	0.289705	9.51285e-05	0.0102786	0.865291	-0.102786	0.0835609
YDL032W	YDL032W	-0.200016	0.0457147	-0.14497	0.0660644	-0.248252	0.00933406	-0.391548	4.48398e-05	-0.246568	0.00264152	-0.397093	3.50289e-05	-0.24052	0.0102939	-0.303885	0.0161043
YDL033C	SLM3	0.23471	0.040289	-0.0103741	0.847207	0.513612	9.33253e-06	0.290153	0.000325923	-0.337654	0.000229392	0.493832	3.20217e-05	0.126682	0.0617824	0.200454	0.0512452
YDL034W	YDL034W	-0.218969	0.0306424	-0.0963462	0.0901994	-0.122714	0.080467	-0.161066	0.0154773	-0.160548	0.091102	-0.124193	0.125984	-0.118155	0.306032	-0.0423825	0.531505
YDL035C	GPR1	0.352216	0.000134039	0.254546	0.00130262	0.517407	9.16872e-06	0.000432744	0.994188	0.0444641	0.498053	-0.14373	0.0236181	0.383486	4.31727e-05	0.138631	0.0428896
YDL036C	PUS9	-0.0250757	0.745423	-0.0300962	0.627996	-0.0593205	0.403213	0.2669	0.00154964	-0.173458	0.0324895	-0.287612	0.000895359	-0.132219	0.103286	0.0555566	0.473712
YDL040C	NAT1	0.0834653	0.353747	0.0229714	0.788314	-0.0246134	0.770674	-0.157021	0.0864046	-0.0634966	0.476618	0.0486129	0.542055	-0.00931955	0.915756	0.0717764	0.565187
YDL041W	YDL041W	-0.0307018	0.710771	0.0160826	0.81269	-0.0208775	0.763165	0.0779813	0.243107	0.159035	0.0745697	-0.0761495	0.272115	0.0292338	0.681467	0.0148409	0.838612
YDL042C	SIR2	-0.402449	1.87522e-05	-0.351794	1.73909e-05	-0.481993	1.97028e-06	-0.365065	3.41544e-05	-0.0932741	0.202671	-0.490027	1.89596e-06	-0.429611	1.77083e-05	-0.0807576	0.237564
YDL043C	PRP11	-0.21702	0.00588421	-0.126492	0.044071	-0.129975	0.0514681	0.328768	0.000244707	0.0715156	0.252358	0.00652065	0.899542	-0.154874	0.0541463	0.0892676	0.201554
YDL044C	MTF2	0.012869	0.84233	-0.0629253	0.273037	-0.149489	0.0350578	0.0357787	0.526371	-0.0791518	0.229247	0.346259	2.87751e-05	-0.0753391	0.26284	0.0413972	0.550276
YDL045C	FAD1	-0.0850574	0.198912	0.136257	0.0219066	-0.0673824	0.258033	-0.0993059	0.0936206	0.272226	0.00105583	0.27145	0.000116755	0.097449	0.148756	0.0604902	0.318802
YDL045W-A	MRP10	0.324212	0.00806657	0.160236	0.0668401	0.108384	0.126559	0.0955599	0.191258	0.141459	0.132984	0.761107	2.37791e-08	0.233581	0.00601274	-0.164653	0.0256425
YDL046W	NPC2	0.312537	0.00115795	0.257662	0.00812829	0.250768	0.00191672	0.256395	0.00254816	0.53459	5.36856e-06	0.245362	0.00126768	0.191841	0.0587057	0.30222	0.0260803
YDL047W	SIT4	-0.0263931	0.773032	0.0038037	0.958985	0.108156	0.207247	-0.00611989	0.938576	0.198243	0.0315752	-0.103277	0.174196	-0.00208476	0.9806	0.106549	0.391402
YDL049C	KNH1	-0.0141353	0.861628	0.174943	0.0178019	0.0425883	0.550415	-0.102197	0.300364	0.303787	0.00142522	0.184572	0.0221885	0.237148	0.00752243	0.0163965	0.800549
YDL050C	YDL050C	-0.259919	0.00890262	-0.0833032	0.101983	-0.136705	0.0402121	-0.242816	0.00420009	-0.236264	0.0128087	-0.215079	0.0384031	-0.227116	0.00548952	-0.231293	0.00304177
YDL051W	LHP1	-1.22517	1.0828e-08	-0.246832	0.00345814	-0.218796	0.0108115	-0.310687	0.000574876	-0.119717	0.140446	-0.659422	5.68709e-07	-0.357193	0.000574991	-0.285671	0.0018316
YDL052C	SLC1	0.10337	0.214188	0.152871	0.0378716	-0.0933787	0.247175	-0.255579	0.0023166	-0.145312	0.13874	-0.196054	0.0100483	0.0999146	0.270353	-0.0121422	0.89647
YDL053C	PBP4	0.378512	0.000145162	0.244083	0.00116705	0.512095	7.05194e-06	0.253045	0.000636028	0.228603	0.00809718	0.00367419	0.941482	0.362588	0.000140084	0.10659	0.233331
YDL054C	MCH1	0.120936	0.105042	0.0686433	0.262413	0.163074	0.021668	-0.0975327	0.14767	-0.0779773	0.317266	-0.1214	0.0442621	-0.0739672	0.364263	0.045457	0.576909
YDL055C	PSA1	-0.593141	5.26237e-05	-0.0656481	0.416643	-0.628588	9.2525e-06	-0.524137	0.00104063	0.116112	0.180953	0.369148	0.000431964	-0.0819191	0.418486	0.0453032	0.609867
YDL056W	MBP1	-8.36787e-05	0.998903	0.0051125	0.914845	-0.000126963	0.998017	-0.0113379	0.82591	0.0778719	0.195323	-0.0160539	0.740017	0.0508151	0.405839	0.0884673	0.126459
YDL057W	YDL057W	0.0873542	0.42908	0.177025	0.00267953	0.0407802	0.583253	0.0479292	0.68196	0.0263468	0.709071	0.252985	0.000619085	0.131484	0.26002	0.0297285	0.721719
YDL058W	USO1	-0.0306251	0.660353	0.0303078	0.610349	-0.0899597	0.237625	-0.216471	0.00357478	-0.0208614	0.761645	0.253723	0.000674632	0.0833972	0.261547	0.0588568	0.413861
YDL059C	RAD59	-0.000750397	0.992418	-0.0189394	0.766425	0.264741	0.00347621	-0.128743	0.07066	0.0283004	0.688267	-0.0588862	0.36856	0.0592445	0.475409	0.0402753	0.588974
YDL060W	TSR1	-0.481449	6.60414e-05	-0.187811	0.0148332	-0.302073	0.00194846	0.148479	0.0369837	-0.119647	0.0798049	-0.169211	0.0186081	-0.261464	0.00489604	-0.0533799	0.451463
YDL061C	RPS29B	-0.119899	0.209917	-0.146432	0.0239073	0.0202141	0.740765	-0.498537	0.0103992	0.00722421	0.911885	0.233778	0.000905474	-0.305911	0.000497788	-0.108038	0.0740787
YDL062W	YDL062W	-0.0472475	0.671764	-0.0378715	0.686103	-0.0513423	0.34007	-0.0027842	0.963308	-0.0773226	0.19245	-0.0958034	0.14005	-0.106624	0.120506	-0.0888346	0.132606
YDL063C	YDL063C	-0.44472	1.78413e-05	-0.189508	0.010818	-0.356325	0.000445856	0.286905	0.000681445	-0.459401	0.000117621	-0.28206	0.0015723	-0.0985828	0.171674	-0.262137	0.00500292
YDL064W	UBC9	-0.0870022	0.196264	-0.143868	0.0670909	-0.0863419	0.668427	-0.284774	0.000978563	-0.379994	0.00151234	0.0884401	0.0855733	-0.233569	0.00165981	-0.139045	0.0980472
YDL065C	PEX19	0.105799	0.123445	-0.0539175	0.345294	0.263311	0.000578712	-0.31338	8.09261e-05	-0.0975497	0.128279	-0.181061	0.00459791	-0.0630881	0.30172	0.0742314	0.23476
YDL066W	IDP1	0.487178	1.94261e-05	0.259809	0.000660039	0.474722	5.43479e-06	-0.0932418	0.183538	0.216871	0.00502351	-0.565866	8.46175e-07	0.253166	0.00388753	0.147945	0.0302375
YDL067C	COX9	0.126867	0.127657	-0.0781494	0.246762	0.255622	0.00127707	0.291368	0.000200947	0.527461	7.68737e-06	0.369975	3.13403e-05	-0.137349	0.0797814	0.086281	0.208639
YDL068W	YDL068W	-0.0152721	0.819242	-0.00422173	0.946008	-0.0391962	0.533181	-0.0205804	0.714943	0.116471	0.136467	-0.0491464	0.435454	0.0182069	0.790364	0.0242629	0.799341
YDL069C	CBS1	-0.226355	0.013109	-0.00288105	0.972735	0.100291	0.230185	0.0716117	0.413792	0.0273664	0.767466	0.167679	0.0292681	-0.102327	0.196536	-0.0143145	0.868155
YDL070W	BDF2	0.482332	4.12909e-05	0.0358772	0.564587	0.176387	0.0291472	-0.147821	0.0363614	0.442959	3.93932e-05	0.0706778	0.210217	0.211498	0.0655585	-0.0823284	0.245121
YDL071C	YDL071C	-0.233764	0.358437	-0.183276	0.554141	-0.120056	0.635305	-0.12528	0.656693	0.0434565	0.89224	-0.345046	0.118313	-0.27862	0.240853	-0.15747	0.598309
YDL072C	YET3	0.346826	0.00028916	0.362722	5.56769e-05	0.640658	1.1157e-06	0.01983	0.725244	0.486375	0.000135594	0.679856	4.4722e-08	0.321778	0.000649194	0.35915	0.000590454
YDL073W	YDL073W	0.155736	0.018344	-0.122394	0.0409661	0.248996	0.000619128	-0.184705	0.0260301	-0.0515352	0.39894	-0.573282	1.59971e-07	-0.146731	0.023639	-0.00609091	0.924048
YDL074C	BRE1	-0.222263	0.00318856	-0.0989381	0.0852388	-0.277476	0.00319631	-0.0396054	0.479459	0.0859141	0.301317	0.0916524	0.086001	-0.135692	0.0613582	-0.0118352	0.914148
YDL075W	RPL31A	0.311305	0.00397592	-0.00476298	0.941578	-0.00163839	0.983505	-0.141748	0.0420523	0.0496168	0.670034	-0.0521229	0.501449	0.0392788	0.584114	0.0989046	0.293361
YDL076C	RXT3	0.100857	0.151763	0.0227442	0.70192	-0.0109831	0.864562	-0.349076	6.89813e-05	0.0357928	0.652379	-0.112824	0.0797508	-0.0469762	0.485507	-0.0585391	0.453481
YDL077C	VAM6	-0.160173	0.0252958	-0.0842665	0.157071	-0.258379	0.000752198	-0.406031	1.41249e-05	-0.0188751	0.788374	-0.221497	0.00265718	-0.0656315	0.337954	-0.0355038	0.682172
YDL078C	MDH3	0.0433305	0.519063	0.142518	0.0247803	-0.0812795	0.185364	-0.0532302	0.324087	-0.37241	5.92507e-05	0.0619973	0.237077	0.265761	0.000578398	0.0159685	0.819502
YDL079C	MRK1	-0.168462	0.0443713	-0.0427391	0.504131	0.0032856	0.961594	-0.133679	0.146793	0.0831521	0.262139	0.157859	0.0372782	-0.0726709	0.398427	-0.0379219	0.583843
YDL080C	THI3	0.198331	0.00782418	0.100843	0.101267	0.150742	0.0506368	-0.124541	0.0364432	-0.00117339	0.986243	0.00993474	0.845308	0.0994299	0.169272	0.0800027	0.383151
YDL081C	RPP1A	-0.140977	0.183301	-0.103448	0.31188	-0.0725495	0.616601	-0.236718	0.0321375	-0.0312295	0.750168	-0.197003	0.0932147	-0.0943379	0.398752	-0.160514	0.160825
YDL082W	RPL13A	-0.0120331	0.86482	-0.111954	0.205248	0.0347087	0.650065	-0.23491	0.00462233	-0.0737986	0.253491	-0.118122	0.126178	-0.151189	0.0423086	-0.0926355	0.238034
YDL083C	RPS16B	-0.0906985	0.317357	-0.0250302	0.728873	-0.212663	0.0106581	-0.0728105	0.256204	0.0626467	0.446222	-0.00109687	0.988213	-0.124753	0.230232	-0.014147	0.830427
YDL084W	SUB2	0.233213	0.00285272	0.102107	0.12348	0.585828	1.42659e-06	0.0601581	0.321155	0.309595	0.000124241	-0.538432	1.16089e-07	0.134155	0.0787785	-0.0570104	0.446181
YDL085C-A	YDL085C-A	0.165674	0.146732	0.00308407	0.971956	0.312293	0.0186141	-0.324023	0.00388018	-0.159243	0.141253	-1.10015	1.21538e-07	0.0196308	0.848476	-0.155118	0.145101
YDL085W	NDE2	-0.0907568	0.17339	0.0959919	0.112752	0.00517	0.931899	-0.149527	0.10666	0.21738	0.0032314	0.214809	0.00351715	0.289893	0.00034226	-0.0878024	0.136752
YDL086W	YDL086W	0.439921	5.53434e-06	0.0272532	0.575172	0.301904	0.000438335	-0.153294	0.0190131	-0.341583	4.65774e-05	-0.215995	0.00079875	0.125783	0.0467424	-0.0183183	0.736968
YDL087C	LUC7	0.274124	0.00371871	0.027508	0.605233	0.313432	0.00188976	0.214224	0.00531192	-0.134178	0.0632701	-0.0884097	0.177217	-0.0371904	0.58362	-0.0523294	0.465914
YDL088C	ASM4	0.0961944	0.197272	-0.0563757	0.400183	0.0958704	0.119277	0.0735461	0.230669	0.056084	0.425727	0.213441	0.00148493	-0.0561372	0.372216	0.138814	0.125463
YDL089W	NUR1	-0.172266	0.0740681	0.0504808	0.451346	-0.0483928	0.521568	-0.246496	0.00235312	-0.0804616	0.277263	-0.587342	9.36452e-06	-0.165876	0.0587037	0.0237379	0.793744
YDL090C	RAM1	-0.134799	0.0994916	0.0679002	0.322731	-0.148909	0.0560886	0.0726821	0.364537	0.00473868	0.950413	0.0608636	0.365822	0.145482	0.0690525	0.123123	0.135013
YDL091C	UBX3	0.309386	0.000637951	0.199412	0.00129877	0.414027	2.92622e-05	-0.106195	0.0677942	0.0283287	0.669883	0.252561	0.000133433	0.0721881	0.317878	0.220961	0.00267698
YDL092W	SRP14	-0.376697	5.64019e-05	-0.157338	0.0254864	0.0232128	0.741087	-0.0105601	0.850873	-0.241354	0.0070718	-0.0762271	0.152886	-0.249809	0.000843261	-0.329245	0.00192472
YDL093W	PMT5	-0.190325	0.146039	-0.0229927	0.809499	0.0108658	0.921522	-0.322312	0.00458036	-0.0264681	0.808443	-1.15779	8.56917e-08	-0.165786	0.209461	-0.0834928	0.45452
YDL094C	YDL094C	0.352307	0.000210448	0.0914493	0.0951102	0.163305	0.0129015	0.150287	0.0547364	-0.0208248	0.774348	0.116458	0.124579	0.0719411	0.34128	0.0525411	0.379911
YDL095W	PMT1	0.0583858	0.559516	0.0327356	0.766571	0.0891727	0.392437	-0.194935	0.0537668	0.320912	0.0153177	-0.594783	9.60081e-05	-0.0203361	0.844563	-0.201443	0.152861
YDL096C	OPI6	-0.00146364	0.985157	0.00644884	0.928476	0.124659	0.134441	-0.0420884	0.623458	-0.0318414	0.718195	0.0177794	0.818842	0.00590296	0.94918	-0.0666585	0.398637
YDL097C	RPN6	0.283744	0.00779327	0.136034	0.0494388	0.314963	0.00177306	-0.0186368	0.81486	0.270971	0.00210917	0.40354	2.30498e-05	0.13585	0.0979555	0.143668	0.0481674
YDL098C	SNU23	-0.105202	0.202761	-0.137932	0.018607	-0.368588	2.12783e-05	-0.426509	3.00418e-06	-0.114462	0.124006	-0.202796	0.00110409	-0.299761	0.00234887	-0.131612	0.0467931
YDL099W	BUG1	-0.214997	0.0191808	-0.148511	0.0219471	0.00258012	0.970275	-0.0805485	0.270572	-0.23255	0.00304098	-0.089668	0.113766	-0.144431	0.336345	-0.023151	0.773947
YDL100C	GET3	0.27959	0.00185293	0.102645	0.0837437	0.576725	8.74836e-05	-0.0667114	0.251704	-0.0374036	0.610192	-0.148786	0.0102293	0.0481246	0.485173	0.269656	0.000864214
YDL101C	DUN1	-0.0409347	0.574265	-0.152526	0.0197206	0.179193	0.00913604	-0.0585661	0.317237	0.0453171	0.472331	0.279994	0.000496155	-0.103167	0.152448	-0.0476023	0.536654
YDL102W	POL3	0.155879	0.0327374	0.02561	0.626594	0.28837	0.000351879	-0.0512736	0.366984	0.0750671	0.233384	0.0456806	0.374414	0.0619973	0.357153	0.0845814	0.168445
YDL103C	QRI1	-0.0217839	0.755471	-0.0139882	0.772577	0.167229	0.0242805	-0.0140042	0.803851	0.0290076	0.627985	0.107219	0.0643053	-0.079818	0.266546	0.109133	0.135357
YDL104C	QRI7	-0.0690659	0.291106	0.0511911	0.397023	-0.208393	0.00262773	-0.00859806	0.876243	0.122381	0.101605	0.428914	2.29532e-06	0.170412	0.0169706	-0.080428	0.20033
YDL105W	NSE4	-0.0789141	0.278225	-0.0684425	0.241617	0.138408	0.0547857	-0.0199089	0.745756	-0.0377442	0.540293	-0.318686	9.77262e-05	-0.105385	0.178352	-0.0281957	0.686625
YDL106C	PHO2	-0.0381559	0.54973	0.0397701	0.493828	0.136939	0.0423554	-0.0744897	0.199758	0.163705	0.0163001	0.382534	6.45602e-06	-0.0248262	0.712202	0.0854111	0.19632
YDL107W	MSS2	-0.149725	0.0613314	0.239422	0.00219414	-0.180127	0.0234276	0.0199581	0.80565	0.217218	0.00734805	0.36708	0.000120956	0.115752	0.297151	-0.0294025	0.693849
YDL108W	KIN28	0.181929	0.0112907	-0.100581	0.0890684	-0.0460643	0.448692	0.0834244	0.142188	-0.316688	0.000163029	-0.0276279	0.60346	-0.0439984	0.467635	0.0661374	0.365667
YDL109C	YDL109C	0.162571	0.04338	0.0170097	0.765119	0.0077122	0.891318	0.156539	0.0197291	-0.117895	0.0555905	-0.187395	0.00209382	-0.0250479	0.654683	0.0888336	0.133945
YDL110C	TMA17	0.856635	1.17546e-06	0.421705	4.05475e-06	0.641565	7.56734e-08	0.092221	0.112899	0.1313	0.082806	0.831877	1.63823e-09	0.464093	8.22827e-06	0.209616	0.00294303
YDL111C	RRP42	-0.435536	0.000470321	-0.199701	0.0148631	-0.173166	0.0341848	0.351074	0.000225559	-0.226594	0.0127284	-0.145779	0.0389865	-0.335503	0.00102489	-0.08914	0.290132
YDL112W	TRM3	-0.0709574	0.309311	-0.151455	0.034705	-0.265874	0.00159408	-0.176215	0.023736	-0.203083	0.0106499	-0.0292803	0.651889	-0.154737	0.112042	-0.0292715	0.682851
YDL113C	ATG20	0.189894	0.030369	0.194478	0.00512428	0.440059	2.77187e-05	-0.0851967	0.167564	0.259242	0.00274812	0.159939	0.0130573	0.0823892	0.254649	0.0149265	0.834605
YDL114W	YDL114W	-0.0586968	0.429195	-0.125718	0.0255951	-0.153215	0.0165502	-0.00438958	0.937222	0.0809987	0.261264	0.0833564	0.122795	-0.179368	0.0150035	0.0337648	0.676745
YDL114W-A	YDL114W-A	-0.202598	0.116154	-0.130334	0.257829	-0.01474	0.912901	0.0475803	0.634714	-0.0441546	0.686257	-0.333636	0.0070519	-0.181522	0.137583	0.221927	0.0464194
YDL115C	IWR1	0.276651	0.000849732	0.0707603	0.146849	0.0192607	0.705046	-0.00895223	0.864716	-0.269258	0.000296121	0.115073	0.0319598	0.141943	0.0416481	0.026276	0.625859
YDL116W	NUP84	-0.147491	0.0270307	-0.0612731	0.207004	-0.108371	0.0561558	0.0139553	0.798773	0.151456	0.0226277	0.486797	4.47642e-07	-0.0900856	0.145119	0.0418597	0.526866
YDL117W	CYK3	-0.0610082	0.432284	-0.0438571	0.599739	-0.305205	0.000691124	0.14155	0.0458251	-0.0397967	0.598125	-0.212233	0.00628711	0.020015	0.790111	0.0321432	0.659178
YDL118W	YDL118W	-0.0226512	0.795731	0.0270266	0.702399	-0.000890418	0.991507	-0.00892755	0.902804	-0.0243713	0.78206	-0.0777382	0.315936	0.00785569	0.927861	-0.0279132	0.760532
YDL119C	YDL119C	-0.110531	0.116688	0.0720646	0.23829	-0.219428	0.00220024	-0.0800483	0.264562	0.313641	0.00288248	0.64968	5.08048e-08	0.0725312	0.223044	0.216685	0.0317492
YDL120W	YFH1	0.251313	0.00245123	-0.214319	0.00309631	0.367259	0.000691263	-0.169161	0.0180557	0.10388	0.104905	0.0413411	0.45977	-0.302301	0.000526007	0.0405278	0.556672
YDL121C	YDL121C	0.0992413	0.131777	-0.128604	0.0283695	0.231027	0.00202305	-0.193432	0.0200331	-0.234847	0.0132706	-0.641759	7.43085e-08	-0.222118	0.00733959	-0.270145	0.000954823
YDL122W	UBP1	-0.308675	0.0002125	-0.0660543	0.23476	-0.220332	0.00688182	0.104645	0.0655462	0.0324394	0.570214	0.128505	0.0170036	-0.095953	0.106804	-0.0115458	0.835277
YDL123W	SNA4	0.276818	0.0155254	0.117921	0.264026	0.0427564	0.686384	0.132958	0.141288	-0.123923	0.274309	-0.259898	0.0140286	0.0904605	0.434979	0.057374	0.670566
YDL124W	YDL124W	0.519763	0.000254669	0.851951	7.89021e-07	-0.161686	0.0894476	0.021835	0.797137	1.40535	2.1305e-09	0.92011	5.45413e-07	1.15007	2.49578e-08	0.313316	0.0109118
YDL125C	HNT1	0.02697	0.732787	-0.0163486	0.817833	0.237906	0.00233234	-0.127011	0.0536602	0.0333701	0.64055	-0.00297068	0.958439	-0.091762	0.228585	0.0661788	0.370542
YDL126C	CDC48	0.418093	0.000272215	0.187882	0.0274452	0.26841	0.00171019	-0.167458	0.0546277	0.0335816	0.689276	0.495163	2.01475e-05	0.303646	0.00151833	0.0681342	0.406601
YDL127W	PCL2	-0.640782	4.80762e-05	-0.157615	0.0119285	-0.144779	0.0554444	-0.057183	0.357146	-0.263319	0.00114347	1.21233	4.43437e-09	-0.276525	0.00181595	0.0710899	0.254168
YDL128W	VCX1	0.165815	0.0413549	0.240607	0.00146339	-0.318745	0.00202924	0.449165	2.26533e-06	0.0110805	0.863471	0.20553	0.00236219	0.141956	0.0333771	0.0767643	0.250514
YDL129W	YDL129W	-0.270815	0.000921848	-0.0807103	0.148465	-0.0637032	0.323809	0.15505	0.032344	-0.0283251	0.672356	-0.340287	6.06801e-05	0.0941955	0.228448	-0.151724	0.116114
YDL130W	RPP1B	-0.0735678	0.348438	-0.0823651	0.274423	-0.0870896	0.165171	-0.454419	9.78462e-06	-0.0877518	0.373499	0.000850939	0.990303	0.0540566	0.424995	-0.113751	0.0776591
YDL130W-A	STF1	1.20204	6.97623e-05	1.02726	1.36811e-05	0.963666	7.60308e-05	-0.24291	0.10899	1.16959	4.03189e-06	1.58651	3.30127e-07	1.05746	3.01771e-05	0.320693	0.0484924
YDL131W	LYS21	-0.555827	5.27544e-06	-0.213424	0.0022467	-0.668912	1.25875e-06	-0.754767	8.85848e-09	-0.386297	0.000185253	-0.496818	1.76425e-06	-0.394223	1.41172e-05	-0.375676	3.13206e-05
YDL132W	CDC53	0.310875	0.00151045	0.0754642	0.345714	0.455965	0.000262061	-0.307066	0.0007098	0.295805	0.00668918	-0.0723629	0.309453	0.163949	0.0941083	0.220045	0.0172123
YDL133C-A	RPL41B	-0.516256	0.000931734	-0.519803	0.000405537	-0.0888944	0.464512	-0.260918	0.0627989	-0.146051	0.187903	-0.678905	0.00131328	-0.302705	0.0097892	-0.250528	0.0164634
YDL133W	YDL133W	-0.0675533	0.338624	-0.0557637	0.411944	0.208218	0.0109401	-0.326288	0.000192623	0.0593691	0.451369	-0.153299	0.0387503	-0.135779	0.0603899	-0.201636	0.0367424
YDL134C	PPH21	-0.0229458	0.749336	0.0177367	0.754278	0.244826	0.00459393	-0.0567478	0.300206	0.260351	0.00266642	0.161269	0.0177824	-0.012781	0.857115	0.0158401	0.797578
YDL135C	RDI1	-0.0259583	0.711952	0.000476011	0.992178	-0.0964048	0.244329	-0.461021	2.0749e-06	-0.346993	2.92346e-05	0.0430225	0.419735	-0.0309553	0.581039	-0.202944	0.00775218
YDL137W	ARF2	0.451541	0.000113904	0.427778	2.48773e-05	0.510101	8.51877e-06	0.0307598	0.706077	0.58748	6.44382e-06	0.453965	1.27154e-05	0.490087	2.32943e-05	0.117655	0.145727
YDL138W	RGT2	0.281585	0.00175301	0.114114	0.0641555	0.000923029	0.988723	0.113914	0.114748	-0.137388	0.0501804	-0.133636	0.0244735	0.189553	0.0151964	0.0745876	0.320363
YDL139C	SCM3	0.0485571	0.507903	-0.0221999	0.753756	0.147333	0.172894	0.0390541	0.600662	0.108518	0.121553	0.155335	0.114853	-0.00779716	0.917678	-0.0672282	0.348931
YDL140C	RPO21	0.196431	0.115107	0.0163822	0.816718	0.375401	0.000723564	-0.0709771	0.501906	0.215927	0.0219907	0.30119	0.00103118	-0.0177617	0.880492	0.115313	0.161282
YDL141W	BPL1	-0.018365	0.807063	0.0503972	0.381861	-0.0241585	0.71192	-0.184803	0.00643257	-0.359847	0.000159363	-0.237355	0.00247866	0.0146409	0.830529	-0.00429118	0.95214
YDL142C	CRD1	0.0304632	0.72509	-0.0156936	0.806816	0.117974	0.134384	-0.179663	0.0199926	-0.18857	0.0365341	0.280683	0.00370577	-0.138423	0.067494	0.0988911	0.161122
YDL143W	CCT4	0.187476	0.0137995	-0.0299415	0.620323	0.0981635	0.11646	-0.105684	0.141625	0.053584	0.413155	-0.0117494	0.826684	-0.0417676	0.52337	-0.034605	0.57778
YDL144C	YDL144C	0.100897	0.149123	0.0381412	0.525292	-0.015555	0.81211	-0.27918	0.0013975	0.285544	0.00162104	0.402657	6.52305e-06	0.0776805	0.223476	-0.299592	0.000602848
YDL145C	COP1	0.264284	0.00490542	0.129389	0.215263	0.339548	0.000363631	-0.135592	0.0554544	0.273217	0.00373423	0.281218	0.000607087	0.185587	0.0507218	-0.119213	0.116881
YDL146W	LDB17	0.42591	6.90488e-05	0.197941	0.00397456	0.140465	0.0369772	0.0982174	0.128787	0.0611402	0.362608	-0.185297	0.00733371	0.0870011	0.212863	0.176323	0.0363489
YDL147W	RPN5	-0.147236	0.0864777	0.244644	0.00274994	0.278936	0.0016413	0.0713645	0.26677	0.0634615	0.338589	-0.0236026	0.687636	0.161127	0.0799777	-0.239859	0.00291657
YDL148C	NOP14	-0.190085	0.0715768	-0.208706	0.012477	0.249664	0.00820536	0.125625	0.105917	-0.137845	0.147867	-0.393205	0.000149392	-0.344595	0.000782116	0.0794703	0.327405
YDL149W	ATG9	0.185029	0.0112328	0.299971	0.000123043	0.0790743	0.210383	-0.0407165	0.570033	0.250234	0.00708508	0.453323	1.75408e-06	0.319861	0.000210044	0.194743	0.00318489
YDL150W	RPC53	-0.127307	0.136114	-0.312058	4.33111e-05	-0.192559	0.00504057	0.0279042	0.586124	-0.231584	0.00187415	-0.40656	5.4636e-06	-0.301563	0.000635215	-0.208338	0.00488672
YDL151C	BUD30	-0.0419695	0.681757	-0.0267326	0.742416	-0.0335341	0.702121	-0.00937328	0.918974	-0.0436355	0.61901	0.0552651	0.485403	-0.0232639	0.796033	0.0913816	0.406158
YDL152W	YDL152W	-0.238225	0.00887543	-0.119647	0.0880689	-0.112837	0.154611	-0.321398	0.000279993	-0.207866	0.0402648	-0.242876	0.0185468	-0.266162	0.0107812	-0.0925509	0.230159
YDL153C	SAS10	-0.393984	0.000194183	-0.365656	7.46789e-05	-0.196669	0.0187069	-0.0146934	0.802223	-0.303456	0.00331336	-0.544094	8.35e-06	-0.332453	0.000925505	-0.348458	0.00430404
YDL154W	MSH5	0.12733	0.0757131	0.0406961	0.409395	0.193583	0.0224436	-0.209813	0.0041527	-0.195155	0.00530679	0.0533755	0.381278	0.0576374	0.393748	-0.188121	0.04598
YDL155W	CLB3	-0.422567	0.000777833	-0.198687	0.0606585	-0.609346	5.47745e-05	-0.238349	0.0203803	-0.266871	0.0336395	-0.117676	0.189717	-0.228449	0.030716	-0.118317	0.291568
YDL156W	CMR1	-0.200435	0.00506572	-0.140744	0.0461685	-0.0580959	0.362685	0.0267151	0.617228	-0.116639	0.0696266	-0.286273	8.62877e-05	-0.120028	0.0621751	-0.0393445	0.456872
YDL157C	YDL157C	0.268219	0.00720429	0.0609328	0.400067	0.30499	0.00291943	-0.207173	0.0194265	-0.313554	0.00490061	-0.703445	5.20107e-07	-0.0802145	0.350328	-0.198025	0.0313677
YDL158C	YDL158C	-0.110243	0.244171	-0.253875	0.0105369	-0.0624793	0.34239	-0.259585	0.0015763	-0.27699	0.00420961	-0.517373	9.15836e-07	-0.355426	0.000726258	-0.188399	0.00853834
YDL159W	STE7	0.0845133	0.20006	0.0278476	0.625321	0.184813	0.0109801	-0.169016	0.0273122	0.202512	0.00925268	0.552741	1.01521e-06	0.0161112	0.79785	-0.118141	0.0655476
YDL159W-A	YDL159W-A	-0.0582401	0.465568	-0.01105	0.873701	-0.0716729	0.286036	-0.0160247	0.81034	0.0853839	0.376894	-0.0478618	0.665035	0.0362712	0.667251	-0.0356502	0.603162
YDL160C	DHH1	0.0998069	0.151894	0.0060179	0.915209	0.0411168	0.48721	0.0453171	0.488568	0.254969	0.0023287	-0.591171	1.70466e-06	-0.030354	0.660106	0.190539	0.0312602
YDL161W	ENT1	-0.0186748	0.823541	0.0323689	0.637896	0.344715	0.000392689	-0.0919911	0.148532	-0.086031	0.272329	0.658042	2.63701e-07	-0.00177561	0.980691	0.0322137	0.667798
YDL162C	YDL162C	-0.189031	0.0758173	-0.0649446	0.441516	-0.148278	0.110538	0.0352298	0.676171	-0.0214705	0.83194	-0.0304645	0.729906	-0.0114702	0.908729	0.0164393	0.845765
YDL163W	YDL163W	-0.0842359	0.284253	-0.0490255	0.437588	-0.0160466	0.863531	-0.0578556	0.393159	-0.0100937	0.876248	-0.0547924	0.750533	-0.0778966	0.359885	-0.117091	0.143418
YDL164C	CDC9	-0.195917	0.0131689	-0.0556498	0.292346	-0.211735	0.00246153	-0.259518	0.000766016	0.00463801	0.936227	0.322909	3.81155e-05	-0.10876	0.0938681	-0.0474398	0.565934
YDL165W	CDC36	-0.129085	0.208861	-0.0145156	0.869212	0.0267717	0.700009	0.246736	0.00803843	0.0450375	0.6538	-0.408763	7.69942e-05	-0.044653	0.578845	0.104793	0.225815
YDL166C	FAP7	-0.297172	0.00245339	-0.0862883	0.347784	-0.223534	0.00860492	0.0448977	0.550826	-0.137605	0.102584	-0.260682	0.00153242	-0.176606	0.0317992	-0.0193955	0.794339
YDL167C	NRP1	-0.301538	0.00119141	-0.273821	0.00113898	-0.325049	0.000334607	0.0308446	0.696172	-0.388176	7.07241e-05	-0.671428	2.32029e-07	-0.293774	0.000757858	-0.0335902	0.651429
YDL168W	SFA1	-0.0197026	0.829932	-0.0752236	0.194563	0.0323125	0.621117	-0.0867571	0.160803	-0.375414	3.74283e-05	-0.24884	0.000726368	-0.154217	0.0289164	-0.0131639	0.894315
YDL169C	UGX2	0.683184	3.75476e-05	0.952811	1.39835e-07	0.436524	0.000261517	-0.263392	0.0056742	0.924913	1.51521e-08	1.29479	2.25089e-09	0.994312	1.68987e-07	0.391339	0.000120533
YDL170W	UGA3	0.215815	0.0121049	0.230756	0.00138882	0.164876	0.0363942	0.48908	1.87417e-06	-0.0447705	0.534228	-0.634554	1.29114e-07	-0.0246237	0.72361	-0.00253415	0.966274
YDL171C	GLT1	-0.787279	4.15277e-06	-0.34927	0.0040865	-0.863924	3.08387e-06	0.211972	0.0520605	-0.483489	0.000242043	-0.210526	0.0526477	-0.518354	0.000185323	0.00649193	0.954098
YDL172C	YDL172C	-0.0623588	0.46382	-0.0141659	0.83123	-0.370411	0.0137557	-0.527593	8.75842e-07	-0.293339	0.0321245	-0.0744456	0.37357	-0.223104	0.00277966	-0.299443	0.0401838
YDL173W	PAR32	0.290106	0.000288675	0.0218492	0.67889	0.30688	0.000119865	-0.198194	0.00217924	0.0462815	0.438371	-0.191292	0.0040724	0.0314658	0.69524	-0.124571	0.0630026
YDL174C	DLD1	0.14449	0.0447604	0.123388	0.07761	-0.0328152	0.612411	-0.33264	0.000301895	0.529011	5.10577e-06	0.349037	0.000305587	0.278568	0.00752497	0.101798	0.112779
YDL175C	AIR2	0.200153	0.0449963	-0.00575483	0.926544	0.25486	0.00336729	-0.0586307	0.45859	-0.147413	0.0506841	0.175646	0.052588	-0.0904327	0.222882	0.0276778	0.722936
YDL176W	YDL176W	0.0738614	0.30676	0.0616103	0.290538	0.15156	0.0594462	-0.147934	0.0419117	-0.0977875	0.198305	-0.451496	7.66774e-06	0.137871	0.0658571	0.111152	0.103029
YDL178W	DLD2	0.0840915	0.280837	-0.0790634	0.133337	-0.127332	0.0341173	-0.12739	0.0347833	-0.479893	4.64222e-06	0.262253	0.000449222	-0.0882087	0.139814	-0.0729379	0.217323
YDL179W	PCL9	-0.0682489	0.36192	0.067267	0.329784	-0.535491	9.10603e-07	0.191247	0.0176846	0.360387	0.000205453	0.625196	2.1044e-07	-0.0266635	0.67936	0.121374	0.0532515
YDL180W	YDL180W	0.10435	0.110498	0.137018	0.0171075	0.235507	0.000896518	-0.16174	0.00986871	0.374611	1.74018e-05	-0.212706	0.00219773	0.00476743	0.938916	0.162674	0.0315706
YDL181W	INH1	-0.0280074	0.683591	0.17867	0.0424221	0.814321	1.27346e-06	0.761524	5.55885e-08	1.87726	2.27995e-11	1.78523	6.02122e-10	0.0331164	0.653366	0.187894	0.0456531
YDL182W	LYS20	-0.330516	0.00106401	-0.112727	0.241006	-0.576921	4.22659e-06	-0.738228	6.7866e-07	-0.642223	4.23659e-06	-0.555683	7.35194e-06	-0.352676	0.000488523	-0.175687	0.0379246
YDL183C	YDL183C	-0.0567328	0.434766	0.181968	0.006067	-0.350677	2.71831e-05	-0.269342	0.000361968	-0.182102	0.00670442	0.606632	1.1347e-06	0.0527219	0.431955	-0.240249	0.00198739
YDL184C	RPL41A	-0.070818	0.34409	0.00587422	0.948189	0.359757	7.95279e-05	0.171937	0.266122	0.0381974	0.631529	-0.113391	0.186609	0.0197731	0.818365	0.245617	0.00430707
YDL185C-A	YDL185C-A	-0.0430423	0.774668	0.0372416	0.614651	-0.0395224	0.586425	-0.0640922	0.420628	-0.0367863	0.619759	-0.227543	0.0595075	-0.108817	0.236962	0.0234257	0.684354
YDL185W	TFP1	0.0906909	0.198869	0.223225	0.000579447	0.446235	4.73711e-05	0.0249012	0.673311	0.200216	0.00456803	0.219574	0.00202144	0.308606	0.00048234	0.0696197	0.24586
YDL186W	YDL186W	-0.0561057	0.506849	-0.0109148	0.894578	0.0252131	0.72101	-0.142218	0.0685375	-0.0498989	0.519721	-0.237447	0.00414803	-0.129019	0.152805	0.00322802	0.970816
YDL187C	YDL187C	0.304464	0.00212779	0.157031	0.12726	0.216747	0.00435317	0.508702	3.88243e-06	-0.0728029	0.364831	-0.220597	0.0384856	0.222718	0.00386329	-0.00255583	0.965022
YDL188C	PPH22	0.0073534	0.931504	0.121122	0.123869	0.0894032	0.258019	0.0460999	0.545293	0.189186	0.0249361	-0.15733	0.0607869	0.0358913	0.717342	0.0745876	0.430449
YDL189W	RBS1	0.00541436	0.93664	-0.051456	0.39005	-0.024226	0.673237	-0.171302	0.00622879	-0.275062	0.00100062	-0.303463	0.000285636	0.00863031	0.893376	-0.0769634	0.220413
YDL190C	UFD2	0.34334	0.000429947	0.13359	0.29644	0.379266	0.000258081	-0.258387	0.00127222	0.0441423	0.573789	-0.0699425	0.291961	0.0462396	0.551814	0.0834108	0.25813
YDL191W	RPL35A	-0.578947	4.77972e-05	-0.554339	0.000283154	-0.363234	0.0146591	-0.587062	0.000288939	-0.329609	0.0419178	-0.510295	0.00989685	-0.474982	0.000525312	-0.420634	0.00160228
YDL192W	ARF1	0.117256	0.134498	0.0816396	0.181932	0.0554178	0.402057	-0.210092	0.00515266	0.0768053	0.371881	-0.271062	0.000247238	0.0693997	0.339108	-0.225732	0.0178679
YDL193W	NUS1	0.178619	0.0516632	0.092911	0.341306	0.13518	0.117353	-0.418269	1.97562e-05	0.204516	0.0151985	-0.263932	0.00100721	-0.108536	0.169794	-0.0412434	0.564557
YDL194W	SNF3	-0.255059	0.00157636	0.0880194	0.139769	-0.105391	0.18302	-0.0883897	0.118053	0.168963	0.0434268	0.14355	0.00995903	-0.0219714	0.743313	-0.0894178	0.226968
YDL195W	SEC31	0.0731896	0.390123	-0.0154879	0.815481	0.0979344	0.150465	-0.0983187	0.219861	0.252355	0.00306477	0.561888	6.11218e-07	0.0562506	0.599206	0.0454849	0.527879
YDL197C	ASF2	-0.117329	0.0960476	-0.125159	0.0518149	-0.141801	0.0401665	-0.268667	0.000455368	-0.0826737	0.202423	-0.402594	2.75262e-06	-0.176456	0.0113656	-0.00227693	0.972379
YDL198C	GGC1	-0.535325	2.15815e-05	0.385332	1.39554e-05	-0.908245	1.04311e-09	-0.478847	1.06118e-06	-0.093565	0.138209	-0.025227	0.590131	0.0024361	0.97238	-0.436574	1.46669e-05
YDL199C	YDL199C	0.407581	0.000371084	0.384238	0.000112763	0.408234	0.00132662	-0.141734	0.0615282	0.242999	0.0135995	0.895411	1.98973e-07	0.440665	0.000145397	0.170066	0.076965
YDL200C	MGT1	0.31956	0.000288094	0.20788	0.00320523	-0.184818	0.0115066	-0.0212816	0.737849	-0.162205	0.0179595	-0.26228	0.000395443	0.225793	0.00391943	-0.101957	0.169404
YDL201W	TRM8	-0.43709	0.00012603	-0.346856	0.000127167	-0.540147	4.31617e-06	-0.0671648	0.371485	-0.233325	0.011222	-0.518406	2.63298e-06	-0.415409	0.000225011	-0.416837	0.000348661
YDL202W	MRPL11	0.185042	0.027562	0.175352	0.0309359	0.203339	0.012534	0.0630611	0.328911	0.332943	0.00139221	0.565626	1.13159e-06	0.286396	0.00262871	-0.0868291	0.204702
YDL203C	ACK1	0.0226022	0.714857	0.0177937	0.742508	-0.047012	0.39712	-0.0306281	0.575266	-0.133708	0.0433061	-0.291762	8.9564e-05	-0.0915821	0.256824	-0.0830801	0.137008
YDL204W	RTN2	0.162481	0.034938	0.54201	1.10918e-07	0.713291	1.71445e-07	-0.0427436	0.395587	1.08559	3.15165e-07	1.14475	5.79126e-09	0.454797	6.73735e-05	0.172872	0.0336895
YDL205C	HEM3	-0.334382	0.00461648	-0.181215	0.0251292	-0.228819	0.0179587	-0.180878	0.0213746	-0.1271	0.124066	-0.246476	0.00564354	-0.271038	0.00470315	-0.199328	0.0270177
YDL206W	YDL206W	0.202562	0.0110624	0.147697	0.021073	0.0769421	0.176187	0.014441	0.821245	0.348232	7.07666e-05	-0.086296	0.149038	0.110256	0.0945946	0.102363	0.162408
YDL207W	GLE1	0.100426	0.13815	-0.126829	0.0394429	-0.0182905	0.768714	-0.0139022	0.815337	-0.196217	0.00599597	0.251046	0.000645864	-0.0393815	0.558923	-0.161721	0.0191129
YDL208W	NHP2	-0.353334	0.000148064	-0.348236	0.000224626	-0.346008	7.17588e-05	-0.04313	0.398412	-0.143605	0.101525	-0.374819	6.17356e-06	-0.378839	2.85897e-05	-0.248161	0.0015474
YDL209C	CWC2	-0.249791	0.00213035	-0.0971438	0.0962651	0.0494356	0.399163	-0.0886367	0.162888	0.0724077	0.260767	-0.0537767	0.304838	-0.174639	0.0205526	-0.202628	0.00370423
YDL210W	UGA4	0.0481943	0.575391	-0.0764537	0.328855	-0.347865	0.000912403	-0.152024	0.0393916	-0.237881	0.0127207	-0.155982	0.0302242	-0.0651529	0.409727	-0.164296	0.0787599
YDL211C	YDL211C	-0.369874	0.0011627	-0.222325	0.0299119	-0.379081	0.00032695	-0.0735754	0.262604	-0.001055	0.988476	0.0365526	0.583423	-0.288556	0.00204647	-0.119978	0.361258
YDL212W	SHR3	-0.0815206	0.358783	-0.0501887	0.561127	-0.179707	0.0118402	0.126722	0.0517462	-0.134354	0.17274	-0.593801	7.23775e-07	-0.19633	0.0328365	-0.145344	0.0643571
YDL213C	NOP6	-0.102916	0.1305	-0.272825	0.00144176	-0.0607915	0.387193	-0.108181	0.131452	-0.339017	0.000966813	-0.666093	4.45082e-08	-0.255159	0.00539197	-0.34234	0.000846952
YDL214C	PRR2	0.083792	0.48325	-0.178847	0.0465648	0.190248	0.0609832	0.272644	0.00447061	-0.107531	0.2701	-0.0241585	0.753917	-0.257356	0.0201796	0.24384	0.0141908
YDL215C	GDH2	0.269656	0.00176526	0.542317	2.69026e-07	0.235433	0.0013833	0.159332	0.0153047	0.261302	0.00194508	1.65624	5.14046e-12	0.68287	1.55736e-07	0.276342	0.00247488
YDL216C	RRI1	0.0404015	0.542272	0.146929	0.0169618	-0.0186266	0.77097	-0.00609816	0.914165	0.283839	0.0667255	0.481609	1.1844e-05	0.00575927	0.932925	0.101058	0.139063
YDL217C	TIM22	0.366756	0.0129526	0.156655	0.115105	0.0977591	0.289	-0.0833384	0.333549	-0.152446	0.115376	0.0215224	0.791213	0.240791	0.0349277	-0.215979	0.0231446
YDL218W	YDL218W	0.11542	0.124607	0.0807122	0.164841	0.11374	0.114871	0.0262335	0.696941	0.153144	0.0812043	0.293229	0.00296043	0.0283428	0.716768	-0.0300196	0.639891
YDL219W	DTD1	-0.166827	0.113906	-0.0321453	0.685852	-0.249778	0.0160175	0.100614	0.230585	-0.0759914	0.449809	-0.535436	2.96342e-05	-0.0817237	0.391865	0.0991201	0.28676
YDL220C	CDC13	0.339639	0.000265848	0.083261	0.10872	0.205217	0.00171254	0.0479571	0.493639	-0.164865	0.0553194	0.228369	0.000328353	0.15941	0.0408625	0.048571	0.398477
YDL221W	YDL221W	-0.20087	0.0234177	0.00557245	0.941436	-0.0378212	0.624329	-0.0680039	0.344249	0.0351875	0.726272	0.0212096	0.753778	0.0770926	0.352112	-0.0426009	0.593871
YDL222C	FMP45	0.103142	0.304409	0.410873	2.45059e-05	0.529671	1.50964e-05	-0.092534	0.216812	0.448119	3.07921e-05	0.992319	2.11398e-09	0.293759	0.00171612	0.0963023	0.225776
YDL223C	HBT1	0.184445	0.048597	0.248596	0.00413543	0.172283	0.0346757	-0.0833827	0.166548	0.151196	0.0595078	0.830807	4.32525e-08	0.18268	0.0240289	0.0184633	0.833547
YDL224C	WHI4	0.176055	0.0356095	0.129837	0.144814	0.141093	0.0545852	0.253312	0.00129887	0.255066	0.00524428	0.131695	0.0371115	0.223917	0.0117133	0.0956004	0.254878
YDL225W	SHS1	0.00161491	0.981316	-0.0261742	0.669651	0.0746287	0.213687	-0.183761	0.00521544	0.0411448	0.491141	0.331407	3.89403e-05	-0.0473533	0.445959	-0.157721	0.024659
YDL226C	GCS1	-0.0840401	0.261111	0.0348918	0.503194	0.0138553	0.81364	0.0455688	0.4318	-0.131059	0.0872467	-0.468068	1.82839e-06	-0.0416889	0.530326	0.0416495	0.505465
YDL227C	HO	-0.306274	0.000699632	-0.0241453	0.713085	-0.350263	0.000617866	-0.219349	0.00622258	-0.00422896	0.947053	1.11315	3.23023e-09	-0.00637636	0.927048	-0.19801	0.0641486
YDL228C	YDL228C	-0.357474	0.012789	-0.0749212	0.321768	-0.935296	0.00107274	-0.620891	0.000624882	-0.62427	0.0367253	-0.680454	4.22251e-05	-0.365937	0.0104432	-0.531185	0.0662835
YDL229W	SSB1	-0.0828769	0.292199	-0.00159795	0.981913	-0.308469	0.00178442	0.0563754	0.447626	-0.04291	0.622033	-0.0779072	0.28386	0.040177	0.604329	-0.00598805	0.937282
YDL230W	PTP1	0.0554178	0.520931	0.0573463	0.273683	0.164722	0.01211	-0.271306	0.000304872	0.132432	0.0385489	0.380098	2.83984e-05	0.0189332	0.759097	-0.0489001	0.45915
YDL231C	BRE4	0.0676662	0.288973	-0.0752434	0.245728	0.356583	2.47334e-05	0.104323	0.0669505	-0.0328624	0.612558	-0.471135	1.52871e-06	-0.0445295	0.469581	-0.223249	0.00492507
YDL232W	OST4	-0.161748	0.0193616	0.00733905	0.893602	-0.237452	0.0019663	-0.105914	0.107058	-0.143446	0.151971	0.0536674	0.256249	-0.177198	0.04014	-0.280217	0.000382094
YDL233W	YDL233W	0.0490452	0.486207	0.0437924	0.433166	0.248061	0.00202648	0.0422381	0.474126	0.102618	0.14386	0.588421	2.44884e-07	-0.0200113	0.76543	0.0408223	0.504106
YDL234C	GYP7	0.20793	0.00981531	0.19179	0.00526591	0.314755	0.00041108	-0.00782182	0.91126	0.249215	0.00111363	0.983065	1.00621e-09	0.210638	0.00579892	0.109561	0.128311
YDL235C	YPD1	-0.287617	0.00549101	-0.0574142	0.471202	-0.184103	0.0241237	0.116418	0.112559	0.00209039	0.977537	0.143563	0.0463835	-0.235657	0.0197968	-0.158231	0.374924
YDL236W	PHO13	-0.028153	0.641891	0.00842952	0.885566	-0.0901532	0.116374	0.131879	0.0502001	-0.20017	0.00404292	-0.255474	0.000856916	0.00801351	0.89022	0.167743	0.0347066
YDL237W	AIM6	0.269967	0.00243583	0.23142	0.00415542	0.310177	0.000540423	0.023156	0.696646	0.333218	0.000577209	-0.00703004	0.901443	0.272692	0.00209311	0.249081	0.00536737
YDL238C	GUD1	0.33292	0.000245945	0.306391	7.62531e-05	0.0983117	0.112116	-0.107359	0.167744	0.152015	0.0796149	0.130456	0.0220037	0.282831	0.00244063	0.0864985	0.163306
YDL239C	ADY3	0.228098	0.00887835	0.206768	0.00138176	0.166895	0.0315735	0.0221476	0.72218	0.132195	0.0810884	-0.00253271	0.977211	0.135863	0.0369752	0.109575	0.127672
YDL240C-A	YDL240C-A	0.0519985	0.495655	0.0168101	0.79627	0.022034	0.775479	0.0283994	0.765833	-0.0380982	0.673032	0.0024505	0.976035	-0.019052	0.810721	0.0172663	0.821309
YDL240W	LRG1	-0.153772	0.0276759	0.027791	0.632771	-0.182187	0.00359543	0.264428	0.000293597	0.106348	0.145103	0.429846	5.87586e-07	0.0561396	0.31267	0.0522629	0.386238
YDL241W	YDL241W	-0.904988	1.01406e-07	-0.287744	0.0338609	-1.14998	5.23256e-08	-0.376335	0.000446196	-0.311999	0.00120499	-0.158732	0.0381308	-0.443266	0.00023813	0.237808	0.0506739
YDL242W	YDL242W	0.0598398	0.410322	-0.0249774	0.731885	0.00187429	0.978441	0.0819804	0.269865	0.0148694	0.816132	-0.0209112	0.783213	-0.0081047	0.95125	0.0687258	0.541291
YDL243C	AAD4	0.250913	0.00781107	-0.0589268	0.438955	0.0354268	0.681511	0.136546	0.0503362	-0.247464	0.0151316	-0.187224	0.0109107	0.0105794	0.883352	0.0748616	0.329344
YDL246C	SOR2	0.0379585	0.741733	-0.0732005	0.25219	-0.781789	2.98517e-07	-0.346784	0.000144386	0.786647	1.28713e-07	0.948743	4.42461e-10	0.160559	0.0260646	0.50457	6.36641e-06
YDL247W	MPH2	0.22278	0.0173068	0.141145	0.0377782	0.111459	0.0906078	0.0372276	0.519503	0.0342862	0.595727	-0.121797	0.0742781	0.0631025	0.397267	0.660637	2.75924e-07
YDL247W-A	YDL247W-A	0.738794	0.000180164	-0.0552885	0.470766	0.302372	0.00409732	0.0964643	0.183032	0.127871	0.280633	-0.271836	0.00135806	-0.150395	0.0743545	1.14686	1.39087e-08
YDL248W	COS7	0.643237	2.41361e-07	0.134103	0.0712434	0.115925	0.0903532	0.203715	0.00314411	0.377646	2.44747e-05	0.583346	1.4631e-07	0.292982	0.00044194	0.652133	1.84195e-06
YDR001C	NTH1	0.692891	5.37256e-06	0.600146	5.78177e-06	1.20745	3.5109e-10	0.197752	0.00807708	1.1166	1.28842e-09	1.00781	1.96696e-08	0.747422	5.60031e-08	0.171322	0.0424455
YDR002W	YRB1	-0.0803014	0.269036	-0.0500289	0.509199	0.115433	0.084711	-0.0627008	0.30899	0.0436805	0.503581	-0.694599	6.64834e-07	-0.0549182	0.50796	-0.0740188	0.333459
YDR003W	RCR2	0.167319	0.0121769	0.219413	0.00266927	-0.0295645	0.610363	0.114833	0.0410847	0.388741	1.43806e-05	0.524355	4.6088e-07	0.105128	0.161084	0.0587459	0.312016
YDR004W	RAD57	0.0989854	0.124447	-0.172446	0.00636119	0.249627	0.0023881	-0.212001	0.00941972	-0.0563592	0.390225	-0.326706	0.000115563	-0.177707	0.0132504	-0.0552885	0.467602
YDR005C	MAF1	-0.0341485	0.671326	0.0677764	0.325717	0.00676478	0.920669	0.00304088	0.964088	0.0821712	0.23908	-0.111246	0.0756691	0.0901895	0.250857	-0.0610052	0.482637
YDR006C	SOK1	0.0735186	0.401543	0.0843501	0.232895	0.191714	0.00858467	0.335552	0.000399297	0.131906	0.0748755	0.74547	5.27637e-08	0.332336	0.00240938	0.137831	0.148287
YDR007W	TRP1	0.128016	0.0648512	0.0361165	0.679663	0.366968	0.000134019	0.131076	0.0538067	0.188528	0.0282638	0.077284	0.203836	0.234955	0.00729638	0.132327	0.163106
YDR008C	YDR008C	0.300639	0.00885323	0.125744	0.169778	0.618981	1.4239e-05	-0.1847	0.0781016	0.249518	0.0281877	-0.25685	0.00879569	0.242353	0.0203684	0.039742	0.75762
YDR009W	GAL3	0.191171	0.0392211	0.267476	0.000522202	0.0670742	0.329779	0.405143	1.41346e-05	0.36651	0.00011759	1.04197	2.36971e-08	0.294841	0.00971751	0.242243	0.00351104
YDR010C	YDR010C	-0.0570419	0.494638	-0.0406764	0.526105	-0.024562	0.764134	0.0620388	0.272606	-0.0744912	0.333954	0.151898	0.0908868	-0.110142	0.180706	-0.0465887	0.535813
YDR011W	SNQ2	0.259074	0.00776647	0.500435	0.000156981	0.258121	0.0034897	-0.0859468	0.212856	0.0813805	0.318876	0.420649	0.000256772	0.667947	1.3673e-06	0.19911	0.284473
YDR012W	RPL4B	-0.383543	0.00151843	-0.123778	0.0902328	-0.348723	0.0203053	-0.747989	1.12876e-05	-0.207794	0.0595483	-0.27641	0.00448986	-0.0747966	0.444809	-0.250205	0.00587257
YDR013W	PSF1	-0.26535	0.00146988	-0.259337	0.00324841	-0.160561	0.0331415	0.0806031	0.222973	-0.00319333	0.960207	-0.20214	0.00210344	-0.365905	0.000288209	-0.168702	0.0928282
YDR014W	RAD61	0.110069	0.219779	0.0735461	0.264302	-0.0401661	0.812241	0.116258	0.24243	0.0539732	0.606777	-0.0767321	0.248381	0.106737	0.207043	0.0172093	0.829239
YDR016C	DAD1	0.288158	0.00389189	0.0589676	0.443784	0.234857	0.0135338	-0.308975	0.000125903	0.174163	0.020668	-0.433432	1.0031e-05	-0.04302	0.540316	-0.0524131	0.504521
YDR017C	KCS1	0.00774089	0.929287	-0.031315	0.836799	0.000302934	0.996837	-0.0703711	0.56162	0.123083	0.163888	-0.106681	0.143665	0.0848671	0.359575	0.0601719	0.463577
YDR018C	YDR018C	-0.099224	0.20584	0.151703	0.106413	-0.0229795	0.780571	0.0206267	0.774518	0.288252	0.00101334	0.656826	5.72552e-07	0.121095	0.235931	-0.0260787	0.807855
YDR019C	GCV1	0.477315	0.00638463	0.633785	4.56518e-05	-0.784331	9.39914e-06	1.65826	2.26466e-09	-0.449156	0.000638001	0.621149	3.94343e-05	0.572628	0.000149205	0.289268	0.0192241
YDR020C	DAS2	-0.492882	3.93584e-05	-0.273019	0.000964798	-0.439068	2.87173e-05	0.277271	0.00759418	-0.236753	0.00449843	-0.553672	4.3404e-06	-0.262782	0.00240435	-0.0833262	0.26391
YDR021W	FAL1	-0.516407	7.7593e-05	-0.369539	0.000133777	-0.274018	0.00111736	0.392383	2.69068e-05	-0.177838	0.0171616	-0.561988	2.42956e-06	-0.23997	0.00309867	-0.0957433	0.326786
YDR022C	CIS1	0.395151	0.00250406	0.21981	0.00387166	-0.921693	5.22929e-07	-0.72737	2.31267e-08	-0.107517	0.14237	-0.0549392	0.333415	0.296275	0.00093281	-0.220663	0.00372358
YDR023W	SES1	-0.125444	0.19788	-0.109707	0.247173	0.108839	0.195378	-0.0619401	0.436013	0.00765479	0.939729	-0.367698	0.000451365	-0.21157	0.0506602	-0.0251829	0.830981
YDR024W	FYV1	-0.0234545	0.688993	0.00482495	0.946616	0.118506	0.0667001	0.00332878	0.951293	0.0604071	0.305878	-0.0306723	0.634037	0.0740258	0.402092	0.0462815	0.463511
YDR025W	RPS11A	-0.0751142	0.320165	-0.260418	0.00537384	-0.175216	0.120605	-0.427273	4.93943e-05	-0.0291979	0.7011	-0.377465	0.000550106	-0.439377	0.000691401	-0.134407	0.086834
YDR026C	YDR026C	-0.304079	0.00118566	-0.141074	0.0391814	0.0449536	0.481953	-0.0560877	0.464777	-0.0600423	0.488446	-0.277962	0.000343078	-0.112671	0.258912	-0.0570689	0.551135
YDR027C	VPS54	0.000937447	0.989501	0.0619973	0.29501	-0.350232	0.00101149	-0.13952	0.049174	0.0452193	0.514837	0.206756	0.0074399	0.116418	0.109311	0.0537369	0.482016
YDR028C	REG1	0.327262	0.000740584	0.115366	0.0559454	0.430788	0.00023409	-0.138608	0.073155	0.260435	0.000978479	0.125585	0.0284049	0.273874	0.00618063	-0.0196368	0.797777
YDR029W	YDR029W	0.00858728	0.898626	-0.0523413	0.39726	-0.0143932	0.77741	-0.00196629	0.97174	-0.0140872	0.805496	-0.0284267	0.594604	0.0851119	0.237159	-0.0485853	0.458738
YDR030C	RAD28	0.0963293	0.198284	0.124037	0.0473293	0.243316	0.00326171	0.20137	0.0044993	0.17988	0.0136143	0.0100637	0.886066	0.280624	0.00100562	0.0406821	0.691833
YDR031W	MIC14	0.284704	0.00178544	0.358464	6.99614e-05	0.432243	1.41832e-05	0.407331	2.6634e-05	0.539362	1.51851e-06	0.755264	4.20927e-08	0.275532	0.00175228	0.158363	0.12402
YDR032C	PST2	0.441335	0.000184184	0.632436	1.26076e-06	0.561419	1.84718e-06	-0.0178815	0.758026	0.758064	8.01863e-08	0.58031	3.264e-07	0.726073	1.74054e-06	0.277973	0.00208187
YDR033W	MRH1	-0.586597	6.33137e-05	0.194503	0.0646906	-1.02537	2.08698e-06	0.549009	0.00016108	0.574809	3.26444e-05	-0.147197	0.167204	0.24256	0.063865	0.411155	0.00466352
YDR034C	LYS14	-0.129022	0.0632268	0.120432	0.0288302	-0.3157	0.00211732	0.159384	0.0416494	-0.226046	0.00190017	-0.33946	1.74463e-05	0.0132264	0.828846	-0.043582	0.475264
YDR034C-A	YDR034C-A	0.0402472	0.751867	0.0888607	0.54429	0.362554	0.0308913	-0.344031	0.048973	0.11035	0.466328	-0.0943195	0.430401	0.108906	0.390542	0.0285409	0.875131
YDR034W-B	YDR034W-B	-0.027847	0.728321	0.0500767	0.456364	0.383486	0.000736542	0.0107655	0.912068	0.798357	1.13787e-07	2.48343	2.18363e-13	0.0785552	0.332621	0.324937	0.00273343
YDR035W	ARO3	-0.772912	1.63652e-06	-0.0181941	0.80333	-0.428409	0.00016151	0.00397635	0.965529	-0.326795	0.00127648	-0.179136	0.027241	-0.206572	0.0329697	-0.0482779	0.557523
YDR036C	EHD3	0.390756	0.000477167	0.103853	0.125619	0.106496	0.184323	-0.240537	0.00651066	0.263443	0.0104431	0.138225	0.0447755	0.276723	0.00219005	-0.161981	0.0726474
YDR037W	KRS1	0.105262	0.459952	-0.00258763	0.98568	-0.0629148	0.615257	-0.0411128	0.71295	-0.0500333	0.697598	-0.708642	5.63652e-05	-0.0511854	0.707646	0.0904063	0.496696
YDR038C	ENA5	-0.138094	0.135996	-0.0697062	0.385199	-0.0298149	0.722792	-0.0884848	0.319315	-0.176508	0.0370543	-0.170113	0.0460139	-0.128188	0.132427	0.0182496	0.812959
YDR039C	ENA2	-0.108936	0.174764	-0.0777275	0.249378	0.3748	0.000159196	-0.295737	0.0010979	0.0185202	0.788429	1.56147	1.7644e-11	-0.58148	5.89254e-06	-0.0445979	0.559306
YDR041W	RSM10	0.209017	0.0118329	0.290825	0.00778841	0.0213234	0.778938	0.149454	0.0227315	0.345271	9.28255e-05	0.689639	2.00686e-08	0.276008	0.00155411	-0.139368	0.108267
YDR042C	YDR042C	0.174394	0.103642	-0.180847	0.0235496	0.713168	6.58903e-06	-0.0212347	0.724199	-0.020004	0.788989	-0.0156265	0.782501	-0.309921	0.00115868	-0.121217	0.137857
YDR043C	NRG1	0.301354	0.00666393	0.219029	0.00656029	0.591708	3.95763e-05	0.654005	4.79053e-07	0.376313	0.000149191	0.524385	4.93441e-06	-0.0652827	0.418221	0.321513	0.0011113
YDR044W	HEM13	-0.300686	0.0162812	-0.235574	0.0152275	-0.0669169	0.410347	-0.787373	2.30795e-08	-0.0775083	0.298777	-0.671936	5.72534e-07	-0.39102	0.000286947	-0.22653	0.0052845
YDR045C	RPC11	-0.294581	0.000842101	-0.194475	0.00922896	-0.301838	0.000220462	0.102524	0.107389	-0.234014	0.00624444	-0.616477	2.18493e-08	-0.30909	0.000333557	-0.0215012	0.683752
YDR046C	BAP3	0.112834	0.0750238	0.108357	0.0626328	0.0541678	0.319484	-0.153719	0.0196387	0.18315	0.0100544	0.857607	5.61672e-09	-0.0436771	0.50008	-0.00455311	0.932297
YDR047W	HEM12	-0.0180202	0.787138	0.082362	0.178704	-0.0180276	0.773154	0.160197	0.0109168	0.188338	0.0139254	-0.180201	0.00316738	0.0436385	0.51648	0.101005	0.124261
YDR048C	YDR048C	-0.0200932	0.836748	0.0143981	0.804312	0.0533616	0.445766	0.0520124	0.38348	0.0193888	0.76534	-0.02669	0.648851	-0.0631996	0.355166	-0.0694489	0.435441
YDR049W	YDR049W	-0.251137	0.00447789	-0.190795	0.0612073	-0.0950142	0.119996	-0.000965486	0.986985	-0.0968861	0.114907	-0.12601	0.0498984	-0.210688	0.00483307	-0.0842833	0.258873
YDR050C	TPI1	-0.316005	0.00070562	-0.109891	0.106655	-0.0411321	0.495533	0.010164	0.850913	-0.114907	0.258024	-0.411218	0.000133023	0.107567	0.101434	-0.121311	0.354948
YDR051C	DET1	0.0388435	0.522282	-0.154758	0.0451026	-0.189787	0.00566467	-0.0250288	0.651605	-0.136295	0.0446683	0.0771746	0.15568	-0.138726	0.034302	0.100587	0.322257
YDR052C	DBF4	-0.249476	0.00309625	-0.168432	0.0211544	-0.15353	0.0447919	0.00620465	0.92035	-0.0106386	0.885413	-0.220967	0.00149922	-0.234206	0.00824245	-0.0670484	0.389114
YDR053W	YDR053W	-0.13531	0.0717851	-0.0227919	0.715167	-0.0866544	0.237038	-0.149153	0.0306968	-0.0696744	0.391507	-0.125359	0.127155	-0.080033	0.380181	-0.0772587	0.335914
YDR054C	CDC34	0.0113668	0.889376	-0.0501648	0.458089	-0.146506	0.0139043	0.129665	0.0211762	-0.0124143	0.855794	0.164078	0.00607923	-0.0301198	0.647452	0.121572	0.0363137
YDR055W	PST1	0.482156	0.00035991	0.318137	0.0434948	0.826786	9.29043e-07	0.328113	0.0105293	0.760953	4.72896e-06	2.04712	5.43052e-11	0.627056	3.14867e-05	0.491545	0.0173301
YDR056C	YDR056C	-0.260752	0.0182196	-0.0706029	0.419638	-0.308752	0.00366103	0.158117	0.0823515	-0.386789	0.00043725	-0.643789	5.34443e-06	-0.272215	0.0235109	0.135101	0.188188
YDR057W	YOS9	-0.125538	0.160315	-0.0607117	0.364767	-0.0203756	0.805063	0.13964	0.0507866	1.3174	1.04614e-09	-0.123972	0.116626	-0.110889	0.22548	0.051024	0.487889
YDR058C	TGL2	0.143054	0.158659	-0.0129979	0.866396	0.0697434	0.357293	0.135903	0.189021	0.0147124	0.855962	0.0983522	0.390142	0.0712684	0.517269	0.044604	0.589452
YDR059C	UBC5	0.462544	2.79774e-05	0.283543	0.00103036	0.640019	5.78491e-07	0.0482362	0.466426	0.323958	0.000987399	1.37568	1.58032e-10	0.309421	0.00118861	0.0682718	0.374046
YDR060W	MAK21	-0.310177	0.000449713	-0.273598	0.000169948	-0.201503	0.0032283	0.06371	0.248416	-0.240532	0.0047606	-0.602508	1.73543e-07	-0.359486	4.28426e-05	-0.169519	0.0160574
YDR061W	YDR061W	0.112834	0.479929	0.13749	0.361934	-0.0529309	0.718849	-0.0102927	0.940096	-0.0923263	0.513382	0.608516	0.000565844	0.259724	0.109245	0.0826481	0.579204
YDR062W	LCB2	-0.158848	0.0249119	0.0570828	0.294339	-0.230051	0.00242902	-0.0780625	0.222539	0.0677488	0.404068	-0.17958	0.00306146	0.0258084	0.712646	0.179906	0.0168965
YDR063W	AIM7	-0.224658	0.0220144	-0.0483585	0.578745	-0.298249	0.00238719	-0.301245	0.00471559	0.136139	0.0699811	-0.134949	0.0493207	-0.0839652	0.296557	-0.141123	0.15636
YDR064W	RPS13	-0.480128	0.000102149	-0.347625	0.000360372	-0.554915	1.57277e-05	-0.475072	0.000174967	-0.580983	0.000110618	-0.477257	1.92739e-05	-0.510878	6.992e-05	-0.25695	0.000642321
YDR065W	RRG1	0.065007	0.523666	0.00414899	0.960148	-0.232705	0.00924398	-0.0166579	0.803497	0.0343143	0.690159	-0.0205731	0.754718	0.0162824	0.847389	0.105946	0.17435
YDR066C	RTR2	-0.0749166	0.354066	-0.0516638	0.446268	-0.114521	0.11643	0.36831	5.53563e-05	-0.626215	8.60901e-06	0.133564	0.0681235	-0.0278397	0.730992	-0.264698	0.00307968
YDR067C	OCA6	0.181268	0.0348409	0.128478	0.0941126	0.327561	0.000753264	0.133997	0.0862635	0.175416	0.0290843	0.213503	0.00611054	0.0243481	0.773649	-0.00937763	0.899076
YDR068W	DOS2	0.128623	0.0468749	-0.0242011	0.618991	0.0791835	0.142635	-0.193618	0.00228266	0.0378742	0.561696	-0.14041	0.0144612	0.00578801	0.924291	-0.0243625	0.829273
YDR069C	DOA4	0.293276	0.000509688	0.246177	0.000425598	0.0806577	0.26881	0.038099	0.462924	0.216982	0.0108922	0.0064632	0.909534	0.297309	0.000153347	0.186488	0.0643467
YDR070C	FMP16	0.152793	0.106204	0.464836	5.53676e-06	0.316574	0.000258147	0.0250288	0.714236	0.970294	2.37462e-05	1.84008	5.49993e-12	0.579016	8.3112e-06	0.594596	0.000419718
YDR071C	PAA1	-7.35793e-05	0.999204	-0.016191	0.849173	0.0789787	0.251688	-0.299503	0.00083315	0.138474	0.0766538	0.155775	0.0342333	-0.0427139	0.560606	-0.0604168	0.518906
YDR072C	IPT1	-0.029566	0.724504	0.113954	0.0773469	0.0986621	0.188533	0.309642	0.000204409	0.232563	0.00171143	0.319398	5.37802e-05	0.255513	0.0107952	0.116351	0.0787271
YDR073W	SNF11	0.171412	0.0817507	0.0931545	0.220926	-0.563367	4.7053e-05	0.480854	2.64919e-05	0.216126	0.0257246	0.0538759	0.526293	0.0478455	0.607032	0.0399946	0.700849
YDR075W	PPH3	-0.436319	6.50167e-05	-0.175074	0.0268007	-0.5219	1.03553e-05	0.09379	0.136909	-0.0972256	0.15334	0.088413	0.158559	-0.0930909	0.200949	-0.25598	0.00659554
YDR076W	RAD55	0.0985813	0.179252	0.0720646	0.222896	0.433857	6.47289e-05	0.189363	0.00632452	0.273217	0.000765715	-0.265133	0.000499565	0.0717352	0.374283	0.172039	0.0164025
YDR077W	SED1	1.09585	3.80151e-09	0.618709	5.78128e-07	1.54118	5.5334e-09	0.0645656	0.327249	1.80559	1.87515e-09	2.81898	3.04297e-14	0.349241	0.00134333	1.15518	1.83506e-09
YDR078C	SHU2	0.36623	0.000937794	0.0150122	0.818993	0.106898	0.116269	-0.0433842	0.456098	-0.234601	0.0127192	-0.355505	4.02478e-05	0.0684094	0.312522	-0.0931433	0.19544
YDR079C-A	TFB5	0.278235	0.00242147	-0.0674217	0.30373	0.225201	0.00348584	0.109334	0.0635712	-0.486641	1.99396e-05	-0.176978	0.00680809	-0.205417	0.00713206	0.126735	0.14078
YDR079W	PET100	0.410276	0.000244984	0.176604	0.00750633	0.1127	0.109801	0.352431	0.000317516	0.264993	0.00107895	0.765238	1.58001e-08	0.242865	0.00261849	0.289575	0.0228779
YDR080W	VPS41	-0.0839453	0.381905	-0.0291993	0.711306	-0.0822566	0.397368	-0.110833	0.153654	-0.27918	0.00419716	-0.06868	0.374868	0.0433725	0.624445	-0.0693565	0.39274
YDR081C	PDC2	-0.0589553	0.437999	-0.0539579	0.397268	-0.0233578	0.734616	0.0411028	0.55329	-0.413653	0.000356536	-0.0336965	0.580103	-0.0516444	0.403359	-0.148227	0.0474838
YDR082W	STN1	0.0735324	0.241146	0.036862	0.549835	0.342532	0.00013085	0.0793201	0.171897	-0.318646	0.000215874	-0.36717	8.62715e-05	0.0530557	0.44876	-0.0821894	0.177147
YDR083W	RRP8	-0.440667	1.74462e-05	-0.318241	5.49407e-05	-0.561671	1.46877e-05	0.206706	0.00324913	-0.0231217	0.71513	-0.413298	1.1841e-05	-0.305558	0.000519735	-0.0851447	0.474132
YDR084C	TVP23	-0.101877	0.351334	0.0382816	0.720535	0.165983	0.132187	-0.0111328	0.90473	-0.042595	0.708384	-0.337009	0.00410963	-0.0801733	0.476608	-0.0547549	0.612523
YDR085C	AFR1	0.175199	0.127275	0.0994164	0.288778	-0.013209	0.900503	0.0761897	0.418573	0.364483	0.00401304	1.55673	2.30267e-09	0.00963382	0.930728	0.0488779	0.7156
YDR086C	SSS1	0.111619	0.382515	-0.0154748	0.887446	0.0605732	0.597574	0.0511354	0.671962	0.266409	0.0281819	-0.340399	0.00532548	0.0337084	0.776951	0.0154262	0.917612
YDR087C	RRP1	-0.621886	7.333e-05	-0.304213	0.00369292	-0.311454	0.00550409	0.280339	0.00361435	-0.476129	0.000338847	-0.748285	1.17763e-06	-0.359035	0.00444744	-0.163709	0.137299
YDR088C	SLU7	-0.123051	0.0859401	-0.0748832	0.230408	-0.211022	0.00621171	-0.143347	0.0294244	0.142466	0.0604638	-0.0153567	0.752488	-0.133469	0.0459573	-0.0587945	0.536764
YDR089W	YDR089W	-0.113	0.14936	0.030901	0.73608	-0.366833	0.000286524	0.294888	0.000108457	-0.0510389	0.517916	0.0399385	0.492861	0.226965	0.00189356	0.0827979	0.386407
YDR090C	YDR090C	-0.220663	0.0100791	0.0976243	0.145978	-0.189916	0.0123891	0.0169099	0.785247	-0.271358	0.00217071	-0.262879	0.000683563	0.027607	0.765323	-0.023786	0.716593
YDR091C	RLI1	-0.209517	0.0911058	-0.207698	0.0289023	-0.317551	0.00613895	0.0761349	0.369718	0.00840083	0.933755	0.0494774	0.590521	-0.34617	0.00482533	0.0834653	0.361803
YDR092W	UBC13	-0.0119618	0.872637	0.0278618	0.633963	-0.0560532	0.397294	-0.061246	0.304384	-0.295279	0.000447047	0.0197304	0.730581	-0.0121625	0.863579	0.0163252	0.847033
YDR093W	DNF2	-0.0532108	0.488168	0.0101353	0.895292	-0.543202	9.05485e-06	-0.179887	0.0189153	-0.207403	0.0140259	-0.377304	7.64845e-05	0.0462536	0.622896	-0.000476168	0.995578
YDR094W	YDR094W	-0.00683289	0.918895	0.103719	0.0825916	-0.464401	2.93236e-06	-0.0209668	0.740188	-0.0622383	0.465572	-0.312574	4.98665e-05	0.183988	0.013138	-0.0310879	0.68995
YDR095C	YDR095C	-0.299528	0.00228941	-0.222604	0.00246175	-0.313879	0.000713717	0.0189902	0.789969	-0.117524	0.0866396	-0.11199	0.291926	-0.116633	0.208301	-0.0991714	0.211523
YDR096W	GIS1	-0.154846	0.0543551	0.114607	0.0613163	-0.0295733	0.598371	0.405873	1.30655e-05	0.48291	3.96034e-06	0.456049	2.11093e-05	-0.0180699	0.797198	0.210563	0.00576396
YDR097C	MSH6	-0.063581	0.355289	-0.0777352	0.280218	-0.102893	0.111859	-0.249503	0.00119579	-0.156103	0.0307101	0.0267434	0.630863	-0.14344	0.0445938	-0.0503216	0.427769
YDR098C	GRX3	-0.183725	0.0135041	-3.60678e-05	0.999511	0.0849351	0.182162	0.00636266	0.912617	-0.0386197	0.511944	-0.236243	0.000490678	-0.102589	0.0933338	0.126206	0.100456
YDR098C-B	YDR098C-B	0.561184	0.00010597	0.237821	0.00332832	1.48778	1.27203e-10	0.290743	0.000812843	0.869129	6.9706e-08	0.87338	6.43934e-08	0.552918	1.92944e-05	0.431206	0.000396637
YDR099W	BMH2	0.421802	0.000137199	0.332129	7.94797e-05	0.235151	0.00239596	-0.146627	0.0404106	0.312897	0.00038261	0.260279	0.000828958	0.360836	0.000134431	0.13151	0.294368
YDR100W	TVP15	0.27877	0.00266309	0.284028	0.00349601	0.218682	0.0127163	0.475573	1.07032e-05	0.140072	0.104658	0.064331	0.326166	0.271581	0.00642316	0.278996	0.00550713
YDR101C	ARX1	-0.49299	0.00181945	-0.272193	0.0272768	-0.280604	0.0329242	0.31838	0.00968071	-0.24502	0.0443439	-0.349579	0.0082625	-0.335981	0.0186985	-0.174851	0.27377
YDR102C	YDR102C	0.0803711	0.358969	0.0769421	0.28357	-0.0456309	0.573735	0.104162	0.180258	-0.0379945	0.619175	-0.150286	0.330922	0.105034	0.18783	0.00282491	0.973227
YDR103W	STE5	-0.00507277	0.942607	-0.0221149	0.709684	-0.0148523	0.816904	0.111739	0.149035	-0.229457	0.00887465	0.198394	0.0040355	0.0545568	0.46539	0.035455	0.69006
YDR104C	SPO71	0.134287	0.127193	0.11366	0.131221	0.291733	0.00708294	0.109588	0.154796	0.120763	0.177173	0.0965587	0.193445	0.29257	0.00759935	0.0529027	0.499912
YDR105C	TMS1	0.292605	0.00317012	0.282784	0.000191734	0.244351	0.0118644	0.158789	0.0208964	0.0560424	0.43443	-0.186232	0.00340602	0.171591	0.0312477	0.399641	4.92334e-05
YDR106W	ARP10	0.25841	0.00821545	-0.0800925	0.319478	0.181293	0.022929	-0.035906	0.622684	-0.200342	0.0271929	0.269237	0.00238157	-0.112979	0.136544	0.0428404	0.644295
YDR107C	TMN2	0.164001	0.268857	0.054529	0.645856	0.292452	0.0359446	-0.331973	0.00781896	0.0902302	0.496066	-0.537014	0.000766817	0.152599	0.248146	0.148179	0.373648
YDR108W	GSG1	-0.136173	0.185525	-0.0391784	0.606873	-0.145797	0.0957774	0.00430722	0.95378	-0.0612309	0.47344	-0.0313872	0.664194	-0.0304336	0.739855	0.0150265	0.873053
YDR109C	YDR109C	0.12861	0.116732	0.0297144	0.761052	0.293029	0.00322289	0.0690697	0.507423	-0.146255	0.0598413	0.24362	0.00170592	0.108959	0.176453	-0.0502021	0.576128
YDR110W	FOB1	-0.0969895	0.233068	-0.184633	0.0132112	-0.0209639	0.750034	0.0618453	0.384524	-0.24395	0.00638288	-0.17152	0.0118978	-0.029647	0.687007	-0.100455	0.25642
YDR111C	ALT2	-0.368907	0.000928024	-0.286308	0.00204228	-0.123692	0.0954439	-0.508192	2.74733e-06	-0.459818	3.7403e-05	-0.387123	6.58436e-05	-0.537793	6.70391e-06	-0.0492151	0.493634
YDR112W	IRC2	0.0170097	0.802878	-0.0179925	0.765735	0.0821712	0.262568	0.0395736	0.617901	0.0277344	0.661765	0.0468263	0.693604	-0.0327606	0.836663	0.0203706	0.795518
YDR113C	PDS1	-0.102839	0.239076	-0.143553	0.0828014	-0.145071	0.0537015	0.0959244	0.225292	0.0461977	0.552234	0.152443	0.0413942	-0.135575	0.09235	-0.010114	0.898091
YDR114C	YDR114C	-0.23895	0.00510781	-0.0873931	0.206354	-0.182562	0.0206233	-0.242431	0.00166522	-0.148108	0.0906754	-0.109197	0.0759559	-0.103741	0.174374	-0.210329	0.0086921
YDR115W	YDR115W	0.224176	0.0248974	0.344431	0.00184524	0.158789	0.202444	0.149507	0.0181756	0.326917	0.000488164	0.76438	1.0172e-08	0.404707	0.000357244	0.016425	0.853889
YDR116C	MRPL1	0.0779949	0.222325	0.209878	0.00227886	-0.323845	6.64372e-05	0.023894	0.67007	0.397102	2.5853e-05	1.01527	5.88655e-10	0.257324	0.000842831	-0.129272	0.0389339
YDR117C	TMA64	-0.136146	0.156191	-0.122333	0.134111	0.0179219	0.820974	-0.0275103	0.738211	0.0214229	0.787938	0.0773934	0.277144	-0.191106	0.0344514	0.0207546	0.790649
YDR118W	APC4	-0.301493	0.00105257	-0.0177033	0.726243	-0.0736134	0.216113	0.0498677	0.375649	-0.00987434	0.887033	-0.0179151	0.712525	-0.0743742	0.209547	0.056639	0.331609
YDR119W	VBA4	-0.11186	0.24051	-0.1206	0.172766	-0.229736	0.0305778	-0.180487	0.0218345	0.0478315	0.560859	-0.280569	0.0013119	-0.112601	0.291963	0.0850847	0.322532
YDR120C	TRM1	-0.111254	0.1524	-0.189067	0.017154	-0.221852	0.00509562	-0.260029	0.000526858	-0.25568	0.00193024	-0.427285	1.04947e-05	-0.271426	0.00402554	-0.1811	0.0191688
YDR121W	DPB4	-0.158808	0.0188972	-0.314618	7.39038e-05	0.171527	0.033979	0.144569	0.0422543	-0.421755	2.18462e-05	-0.203037	0.00290927	-0.306884	0.000339889	0.0117819	0.908277
YDR122W	KIN1	0.402537	0.00011873	0.288925	0.00197699	0.65362	6.42145e-07	-0.171511	0.00495263	0.540702	2.49264e-05	0.505921	8.76922e-07	0.389236	0.000308411	0.153118	0.0187922
YDR123C	INO2	-0.0491837	0.565061	-0.149487	0.037421	-0.111265	0.118217	-0.166244	0.0476464	-0.0216726	0.753383	-0.333669	8.45015e-05	-0.120329	0.149101	-0.143288	0.0449247
YDR124W	YDR124W	0.111339	0.1568	-0.0397997	0.52244	0.132958	0.0516505	0.00743952	0.895832	-0.112186	0.113254	0.373487	0.000123403	-0.129459	0.0973784	0.0681755	0.315487
YDR125C	ECM18	0.292994	0.0113463	0.125003	0.0390554	0.170271	0.0615937	0.152755	0.30359	0.0453731	0.505331	0.123004	0.0959175	0.15413	0.11057	0.201283	0.00710562
YDR126W	SWF1	0.289351	0.00125508	0.0534867	0.422097	-0.015017	0.828008	0.0927622	0.170801	-0.291553	0.00103003	-0.117183	0.131535	0.0636272	0.361662	0.216089	0.0101285
YDR127W	ARO1	-0.0888453	0.316921	0.293135	0.00505012	-0.134697	0.0456598	0.0523185	0.415441	-0.0450369	0.504667	0.333504	7.3202e-05	0.172692	0.038811	-0.31005	0.000501139
YDR128W	MTC5	0.269691	0.00256418	0.11994	0.0673456	0.476444	0.000172287	-0.0486629	0.428662	-0.0232918	0.766417	-0.265215	0.000263859	0.245508	0.0104098	0.173358	0.0451091
YDR129C	SAC6	0.119423	0.0893746	0.0247594	0.674212	0.0831521	0.185009	0.0426583	0.482861	0.0889964	0.157239	0.522026	7.0612e-07	0.00890276	0.880545	-0.120884	0.0512416
YDR130C	FIN1	0.049812	0.524356	0.187375	0.0138443	0.255428	0.00329346	0.324868	0.000301855	0.00864465	0.924521	0.195574	0.00430397	0.208892	0.00661306	0.113287	0.15719
YDR131C	YDR131C	-0.0596453	0.644465	0.00496873	0.964541	0.0582472	0.634892	0.164362	0.152074	0.165404	0.210062	0.408636	0.0044978	0.164168	0.208521	0.126206	0.33163
YDR132C	YDR132C	0.186957	0.123459	0.120684	0.253025	-0.0993291	0.402303	0.137713	0.188887	-0.325212	0.00782053	0.286089	0.0119875	0.128782	0.26044	0.130127	0.213158
YDR133C	YDR133C	0.55283	5.33607e-06	0.223472	0.00453029	0.7157	1.09862e-07	0.925453	3.83109e-08	1.63523	1.0198e-11	1.11976	1.09375e-09	0.0347228	0.602311	1.17181	1.28561e-07
YDR135C	YCF1	0.14389	0.0493286	0.0268992	0.688392	0.0815851	0.225681	-0.279464	0.00151578	-0.12308	0.0901333	-0.394136	2.54043e-05	0.117682	0.115137	0.00476743	0.945256
YDR136C	VPS61	-0.205545	0.0294363	-0.132284	0.124472	-0.0322913	0.728976	-0.0102303	0.899658	-0.0732157	0.422505	-0.114877	0.169833	-0.169941	0.0661853	-0.0350011	0.676918
YDR137W	RGP1	-0.0123095	0.861932	0.0214229	0.720263	0.144503	0.0577898	0.0779949	0.27466	0.0333419	0.656468	0.393218	1.12148e-05	-0.0236906	0.72601	0.0799617	0.195332
YDR138W	HPR1	-0.189225	0.0543358	-0.0545526	0.50527	-0.0475263	0.618846	0.0526524	0.553072	0.010164	0.919191	-0.172122	0.0459191	0.014441	0.872557	-0.0395698	0.642077
YDR139C	RUB1	0.0124829	0.834929	-0.109119	0.0375165	-0.190044	0.0060423	-0.0230074	0.659597	-0.570036	5.48576e-06	-0.466193	5.17788e-07	-0.167057	0.0100591	0.0328202	0.651097
YDR140W	MTQ2	0.186564	0.0308845	-0.107663	0.105429	0.0630611	0.388629	0.0616103	0.396761	-0.517422	1.98161e-05	-0.390069	2.98799e-05	-0.184859	0.019781	-0.243795	0.00804223
YDR141C	DOP1	0.0208968	0.796987	0.161127	0.0127206	0.0595214	0.357184	0.0965048	0.128263	0.0606147	0.335901	0.380774	1.10565e-05	0.187274	0.0501808	0.102766	0.115828
YDR142C	PEX7	-0.165111	0.0579418	0.012397	0.832591	-0.0445563	0.485983	0.136139	0.0648128	0.198041	0.0297945	0.705129	4.72477e-08	-0.0461686	0.450319	0.0624948	0.364208
YDR143C	SAN1	-0.25664	0.01577	-0.00504092	0.95688	-0.250699	0.0150073	0.144699	0.104112	-0.143154	0.15206	0.555797	4.53772e-05	-0.0659395	0.515014	0.118599	0.278112
YDR144C	MKC7	-0.0956986	0.160413	-0.131906	0.0313659	-0.0875862	0.151961	-0.307673	0.000300262	-0.208381	0.00370384	-0.487712	2.312e-06	-0.261026	0.0014341	-0.107471	0.104691
YDR145W	TAF12	0.0330882	0.66231	-0.0468152	0.512274	-0.0478454	0.444909	0.0853975	0.191198	-0.0361042	0.558558	-0.0723811	0.232865	-0.0887272	0.196024	0.0462675	0.497983
YDR146C	SWI5	0.0515392	0.418188	-0.0570404	0.306411	-0.0241043	0.669969	0.198658	0.00557742	0.21836	0.0133637	-0.311028	0.000751412	-0.131266	0.145784	0.107045	0.14222
YDR147W	EKI1	-0.0677362	0.444936	-0.0485868	0.430895	0.0566529	0.464784	0.03734	0.578089	-0.267647	0.0036083	-0.280296	0.000938653	-0.181776	0.0242933	0.0146838	0.833967
YDR148C	KGD2	0.431559	7.71495e-05	0.0853975	0.24736	0.512379	1.91458e-05	-0.0100501	0.879763	0.615934	8.81148e-06	0.517487	3.81759e-06	0.193381	0.0283419	0.134983	0.079702
YDR149C	YDR149C	-0.0332418	0.771048	-0.049345	0.565386	-0.00247635	0.981017	-0.0119618	0.888792	0.00387564	0.960814	-0.0430527	0.593588	-0.0376968	0.754496	-0.0314418	0.742489
YDR150W	NUM1	-0.0519046	0.628994	0.0631163	0.472549	0.0465469	0.579552	-0.0266238	0.764378	0.0845814	0.303847	-0.0708362	0.347153	0.118851	0.288111	0.00951917	0.9082
YDR151C	CTH1	-0.089562	0.299277	-0.0866682	0.274076	0.103289	0.153026	0.0897964	0.213042	0.0637928	0.388851	0.231801	0.0034558	-0.145886	0.0581461	-0.00492365	0.939989
YDR152W	GIR2	-0.151857	0.0443096	-0.125795	0.0528396	0.0858189	0.268787	0.218273	0.0082874	-0.01762	0.832598	0.0394613	0.485538	-0.0512825	0.482804	-0.0866085	0.254224
YDR153C	ENT5	-0.26199	0.000975857	-0.210254	0.00253786	-0.390559	1.0804e-05	0.0653104	0.302715	-0.150712	0.0307997	0.343499	1.4553e-05	-0.228055	0.00208726	-0.18686	0.0130881
YDR154C	YDR154C	0.692266	0.00027471	0.167281	0.062413	0.662525	7.73959e-05	0.317559	0.0141535	0.272131	0.00395228	-0.0400296	0.567943	0.497106	7.5497e-05	-0.0978801	0.562373
YDR155C	CPR1	0.744308	0.000652938	0.167204	0.272781	0.224435	0.153639	0.165751	0.216275	0.305492	0.107308	-0.308527	0.048555	0.221085	0.176868	0.226385	0.146999
YDR156W	RPA14	-0.30688	0.00417024	-0.191595	0.0478943	-0.303648	0.00267554	0.0848398	0.333429	-0.262954	0.00695843	0.321212	0.00328968	-0.34978	0.00205195	-0.10833	0.357443
YDR157W	YDR157W	-0.124316	0.290776	-0.145238	0.216302	-0.0654035	0.400876	0.0923698	0.236616	-0.0938267	0.216958	-0.102631	0.308683	-0.141366	0.138786	0.0868109	0.231769
YDR158W	HOM2	-0.369869	0.00355205	0.132827	0.19157	-0.465608	0.000266171	-0.117568	0.1716	-0.539767	7.05841e-05	-1.04792	1.25146e-07	-0.0791991	0.395459	-0.383209	0.0021043
YDR159W	SAC3	0.0100207	0.916039	0.00406267	0.958471	-0.0811268	0.346102	0.0371292	0.648052	-0.062844	0.464145	0.0600335	0.440398	0.131484	0.205328	-0.00907998	0.910862
YDR160W	SSY1	-0.0352968	0.685236	-0.0778052	0.324472	0.251253	0.00519685	-0.223643	0.00802656	0.111165	0.136444	-0.264178	0.00302766	0.0141696	0.863092	-0.0996011	0.176097
YDR161W	YDR161W	-0.379489	0.000348	-0.234671	0.00311866	-0.188005	0.0194189	0.0773661	0.247284	-0.169292	0.0590376	-0.577664	1.03971e-06	-0.308516	0.00218866	-0.0223552	0.760109
YDR162C	NBP2	0.127079	0.0530491	-0.0649688	0.366937	0.316945	0.000147155	0.111672	0.0481661	-0.176725	0.0254758	0.167217	0.00387123	-0.0875755	0.147889	0.204053	0.0146912
YDR163W	CWC15	-0.0141164	0.82593	-0.171702	0.0123228	0.187831	0.0134301	0.187565	0.0085359	-0.279002	0.00474305	-0.222712	0.00115743	-0.166485	0.0157015	0.0280174	0.728459
YDR164C	SEC1	0.0956409	0.211278	0.0154547	0.788306	0.0118677	0.873747	-0.219157	0.0169536	-0.100889	0.19901	0.139574	0.0321356	0.0176797	0.812527	0.0290924	0.742906
YDR165W	TRM82	-0.351844	0.0014364	-0.243233	0.000410275	-0.261566	0.000434605	0.059203	0.375435	-0.324795	0.000146942	-0.711471	5.09462e-08	-0.38595	4.58725e-05	-0.238427	0.00548105
YDR166C	SEC5	0.0273098	0.679112	0.0590645	0.351669	-0.0117349	0.850798	0.0578038	0.340475	-0.202723	0.00909903	0.466444	2.67727e-06	0.0844453	0.196646	-0.0706135	0.499454
YDR167W	TAF10	0.0361446	0.705637	-0.115418	0.155508	0.245508	0.009147	0.207668	0.011134	-0.729208	4.6431e-07	-0.145157	0.0399199	-0.101581	0.228038	0.0775985	0.411653
YDR168W	CDC37	0.197777	0.0430942	0.141263	0.117651	0.234379	0.0189713	-0.438131	7.12719e-05	-0.0297957	0.727732	0.0402753	0.555258	0.0836014	0.299846	0.0275221	0.733783
YDR169C	STB3	0.266984	0.00320909	0.16782	0.0320644	0.226126	0.00890103	0.122964	0.0748155	0.263467	0.00645674	0.27733	0.00231083	0.154402	0.0659674	0.28206	0.00158118
YDR170C	SEC7	0.159797	0.0348242	0.168989	0.0154029	0.426479	2.07805e-06	-0.0918758	0.12273	0.390051	2.47223e-05	0.414114	2.47867e-06	0.301857	0.000268031	0.169014	0.00816922
YDR172W	SUP35	-0.0203917	0.806223	-0.110662	0.150599	-0.186861	0.0277567	0.19916	0.0120288	0.0667712	0.475303	0.683184	6.9714e-07	-0.110805	0.158543	0.191348	0.0619125
YDR173C	ARG82	0.0169812	0.854129	0.0950602	0.258208	0.0774891	0.444102	-0.367073	0.0004666	-0.0245488	0.788251	-0.337085	0.00166801	0.0158686	0.864847	-0.0254751	0.809771
YDR174W	HMO1	-0.347246	0.0005424	-0.0321585	0.599519	-0.0139401	0.840895	0.092018	0.152021	-0.0201751	0.781247	0.192081	0.00500384	-0.0264064	0.693995	0.155451	0.0457813
YDR175C	RSM24	0.073025	0.236487	0.209291	0.00120694	0.23271	0.0026887	-0.14842	0.0219249	0.575322	5.80613e-06	0.796855	7.65295e-09	0.28263	0.000646932	0.0419999	0.525489
YDR176W	NGG1	-0.00793787	0.927436	-0.0251506	0.797083	-0.0144544	0.862845	0.00406267	0.976074	-0.0719837	0.441965	-0.3222	0.00101704	0.0409906	0.595229	-0.0505308	0.656552
YDR177W	UBC1	0.162352	0.0270286	0.0714057	0.167792	0.473163	1.63171e-06	-0.0889251	0.11428	0.166574	0.0408863	0.0590091	0.254812	0.0871369	0.183861	-0.0614372	0.297372
YDR178W	SDH4	0.257855	0.0106615	-0.0683548	0.444422	0.580155	1.29897e-05	0.186957	0.0320049	0.659313	3.00216e-06	1.19758	5.20013e-09	-0.0523847	0.551009	0.0111521	0.935109
YDR179C	CSN9	0.102887	0.182387	-0.0592334	0.532969	0.385608	0.000138436	0.0699083	0.413651	-0.174117	0.0232491	-0.457231	1.68421e-05	-0.105521	0.162971	-0.083288	0.39357
YDR179W-A	YDR179W-A	0.161165	0.0252199	-0.106198	0.089122	0.0434425	0.499875	-0.0767306	0.190175	-0.358053	6.25257e-05	-0.320164	7.50992e-05	-0.0269472	0.684797	0.00236408	0.968811
YDR180W	SCC2	-0.256925	0.00163299	-0.157308	0.0160926	-0.395196	0.000152762	0.0537925	0.37466	-0.285191	0.00124186	-0.103248	0.0591178	-0.104986	0.148909	-0.0694988	0.30391
YDR181C	SAS4	-0.0796061	0.31128	-0.0262418	0.697065	-0.0992734	0.122507	-0.248754	0.0066622	0.0577483	0.447147	-0.286684	0.000353096	-0.116778	0.100229	-0.074034	0.225312
YDR182W	CDC1	0.116032	0.0823773	0.0281731	0.610284	0.324868	0.000121307	-0.138762	0.0509567	0.279792	0.000731139	0.039728	0.428658	0.0107226	0.869349	0.207093	0.00393242
YDR183W	PLP1	0.0616518	0.530122	-0.0776484	0.306581	-0.0556108	0.516946	0.236327	0.0358884	-0.859842	1.1857e-07	-0.0717244	0.374124	-0.0720247	0.408456	0.00286811	0.972221
YDR184C	ATC1	-0.755184	9.91281e-07	-0.333254	0.00365679	-0.549215	2.27666e-05	0.109815	0.119298	-0.286385	0.00235132	-0.141527	0.044606	-0.250337	0.00485947	-0.195831	0.0345696
YDR185C	UPS3	-0.159285	0.10145	-0.00172505	0.978334	-0.190604	0.00987691	0.13014	0.0318819	-0.00121526	0.985447	0.443607	2.05706e-06	-0.119278	0.0947627	0.0958839	0.160355
YDR186C	YDR186C	0.30562	0.000285121	0.124262	0.0454934	0.14108	0.0199805	0.196166	0.00256636	-0.0312412	0.594509	0.0707465	0.268118	0.219302	0.00220674	0.11707	0.116617
YDR187C	YDR187C	-0.120388	0.283364	0.0574988	0.640049	-0.160785	0.239542	0.172116	0.166538	-0.125982	0.345634	-0.167573	0.148418	-0.0531988	0.659165	0.0454989	0.755865
YDR188W	CCT6	0.220355	0.0140222	0.105477	0.185291	0.287591	0.00232513	-0.185359	0.0269198	-0.00607498	0.943988	0.439304	2.48145e-05	0.14325	0.0786159	0.0538759	0.496269
YDR189W	SLY1	-0.043866	0.496088	-0.144578	0.0192985	0.0313105	0.6155	-0.31701	0.000145683	0.0837512	0.180286	-0.264568	0.000128961	-0.189809	0.00855463	0.0238657	0.715389
YDR190C	RVB1	-0.0344159	0.618336	-0.025111	0.742849	-0.0389309	0.478093	0.235323	0.00198078	0.0800982	0.245197	-0.0875187	0.125673	-0.0858412	0.287458	-0.00583305	0.935288
YDR191W	HST4	-0.415347	4.07904e-05	-0.109325	0.114903	-0.506131	2.4677e-06	0.157742	0.00911363	-0.244271	0.00143999	0.541039	3.10084e-07	-0.240553	0.00126828	-0.231835	0.00268192
YDR192C	NUP42	0.0377758	0.591912	-0.0630143	0.216712	0.219785	0.00147711	-0.264859	0.000227606	-0.0943426	0.191588	0.383453	1.8957e-05	-0.081223	0.163335	-0.0462297	0.531402
YDR193W	YDR193W	-0.232886	0.0181619	-0.0901194	0.331469	-0.189236	0.0515843	-0.205703	0.0335883	-0.23658	0.0287879	-0.294015	0.00362856	-0.104167	0.264503	-0.0621494	0.476925
YDR194C	MSS116	-0.0560892	0.365679	0.0693997	0.226972	-0.100289	0.109785	0.132866	0.0426575	0.280018	0.000797231	0.159474	0.0125113	0.121175	0.0579997	-0.0661887	0.319392
YDR195W	REF2	-0.163186	0.0601799	-0.061922	0.37716	-0.103734	0.214605	0.022588	0.747768	0.0930463	0.2132	0.0839962	0.278187	-0.0821375	0.303543	-0.0999722	0.248507
YDR196C	CAB5	0.0622046	0.416286	0.0651173	0.336058	0.18954	0.0258554	0.0838737	0.234826	0.038113	0.610192	0.125664	0.0881202	0.0374385	0.603422	0.145964	0.187487
YDR197W	CBS2	-0.0707332	0.313731	0.0825255	0.290815	-0.125754	0.053605	0.0755463	0.212741	0.12311	0.0832583	0.839621	1.21538e-08	0.0791562	0.263158	0.0896337	0.234082
YDR198C	RKM2	-0.394716	6.00426e-05	-0.128898	0.0491687	-0.216285	0.00649488	0.0478036	0.442597	-0.0681127	0.33746	-0.571457	1.89926e-07	-0.0821864	0.269775	-0.103693	0.130667
YDR199W	YDR199W	0.0472313	0.700658	-0.0486002	0.520082	-0.0223244	0.734463	0.0105364	0.930103	-0.0370838	0.714779	-0.0428669	0.643735	0.0861044	0.461716	-0.0174886	0.842468
YDR200C	VPS64	0.410536	1.88659e-05	0.0419578	0.432154	0.191891	0.00790906	-0.173171	0.0072861	-0.029753	0.642618	0.106924	0.0749451	0.0337507	0.620807	-0.0448851	0.500767
YDR201W	SPC19	-0.0432876	0.500264	-0.114722	0.123823	-0.15697	0.0511736	-0.251673	0.000557913	-0.12116	0.065455	-0.278263	0.000530462	-0.0777017	0.466524	-0.13134	0.263843
YDR202C	RAV2	0.0495889	0.57806	0.144843	0.0366328	-0.0713818	0.248606	0.090054	0.195804	-0.130473	0.0875895	0.17031	0.0102006	0.0598675	0.363071	0.119423	0.178782
YDR203W	YDR203W	-0.0317573	0.646448	-0.0507475	0.457261	-0.0274338	0.649873	-0.0694398	0.43591	0.00838649	0.932155	-0.0982492	0.358714	-0.122037	0.154703	-0.0474308	0.653733
YDR204W	COQ4	0.324949	0.000484006	0.354226	0.00014227	0.417704	2.36256e-05	-0.00364741	0.958248	0.176093	0.0633509	0.118373	0.0400537	0.343124	0.000106335	0.354982	0.000109346
YDR205W	MSC2	0.0672945	0.291705	0.0137981	0.786932	0.122129	0.0582162	-0.115679	0.0792833	-0.172934	0.0116181	-0.0545841	0.491564	-0.0293687	0.639879	0.0807122	0.193531
YDR206W	EBS1	0.166754	0.0258498	-0.0607764	0.360149	0.234146	0.00196635	0.117283	0.0692522	0.0239224	0.762382	-0.886638	2.59332e-09	-0.0252402	0.723861	0.0323548	0.660089
YDR207C	UME6	-0.103551	0.276455	-0.073996	0.399197	-0.0704817	0.453048	0.0385767	0.642103	0.0437225	0.623188	-0.253851	0.00954635	-0.0788821	0.397698	0.0516088	0.608572
YDR208W	MSS4	0.0307457	0.683391	0.0943172	0.17706	-0.327115	0.000648598	0.0609051	0.437753	0.125003	0.131938	0.823937	6.7379e-08	0.169245	0.0431157	0.00332878	0.969953
YDR209C	YDR209C	-0.181423	0.0811009	-0.0650774	0.322054	-0.239455	0.0067122	-0.0351622	0.586644	-0.200667	0.0167508	-0.275917	0.00301344	-0.243446	0.00833052	-0.143964	0.0809828
YDR210C-D	YDR210C-D	1.0868	7.8655e-07	0.255996	0.0131856	1.65394	3.03059e-06	0.23908	0.0126221	1.10416	6.4244e-07	0.481144	0.000712921	0.610086	0.0146813	0.356707	0.00286741
YDR210W	YDR210W	0.152586	0.0417463	-0.0938128	0.110449	-0.489154	1.50327e-05	-0.0777108	0.207278	-0.0340052	0.56159	-0.614231	1.48883e-07	-0.315054	0.000317228	-0.0549422	0.467675
YDR211W	GCD6	-0.0567073	0.402651	-0.0188283	0.727219	0.0161112	0.834316	0.0116531	0.854473	0.0579839	0.413207	-0.196064	0.000866052	-0.0273368	0.665459	0.121572	0.0385888
YDR212W	TCP1	-0.142514	0.149564	-0.0797326	0.291966	0.150638	0.0491791	-0.142345	0.0400863	0.101462	0.26079	-0.0513977	0.398684	-0.0337704	0.67572	-0.0706786	0.300797
YDR213W	UPC2	-0.257137	0.00371343	-0.0550022	0.312803	-0.133277	0.092008	-0.128795	0.0458137	-0.289635	0.000779553	-0.262052	0.000402679	-0.0123313	0.903994	-0.253424	0.00163089
YDR214W	AHA1	0.259399	0.00163496	0.00913215	0.897235	0.219822	0.0282219	-0.357803	0.000119033	-0.179663	0.0189964	0.209141	0.00550921	-0.176065	0.0170201	0.0624395	0.286688
YDR215C	YDR215C	0.0463514	0.54937	-0.00710833	0.911722	0.552515	0.000329193	-0.0715395	0.334698	0.0448557	0.626819	-0.0132804	0.873487	0.0243339	0.76732	-0.00969713	0.882932
YDR216W	ADR1	0.689898	0.000424824	0.00686529	0.96124	1.38305	2.2653e-07	-0.412236	0.00788191	1.44137	8.26895e-08	0.762102	9.7803e-05	0.0127117	0.924308	0.464125	0.00803242
YDR217C	RAD9	-0.125508	0.0821857	-0.0906401	0.13465	0.0424622	0.496924	-0.202364	0.00240744	-0.109211	0.131211	-0.0544627	0.296843	-0.00581857	0.933327	-0.153196	0.0272515
YDR218C	SPR28	-0.0609811	0.553762	-0.0402773	0.509699	-0.0183329	0.790007	-0.00971311	0.899507	0.266685	0.00350904	0.0364682	0.577901	0.0116531	0.912115	-0.153132	0.0363417
YDR219C	MFB1	-0.105202	0.204691	0.0734912	0.207962	-0.128196	0.0703679	0.155102	0.110344	0.137831	0.0522087	0.162455	0.0123047	-0.00797268	0.929361	0.0658204	0.347577
YDR220C	YDR220C	0.0704443	0.38587	0.00400513	0.957976	0.080262	0.215945	0.0451354	0.436851	0.0732855	0.413822	-0.0980083	0.26145	-0.0438556	0.585598	0.0207262	0.759522
YDR221W	GTB1	0.192813	0.00513493	0.235298	0.000870099	0.715683	5.41133e-08	0.0401349	0.439047	-0.132072	0.0315545	-0.0833323	0.189576	0.279804	0.000333227	-0.25591	0.0209551
YDR222W	YDR222W	-0.150737	0.080564	-0.41729	5.45053e-05	0.412565	1.75862e-05	0.583163	2.07113e-06	-0.14379	0.122118	-0.398627	4.95702e-05	-0.62287	5.39473e-07	0.578427	2.5272e-05
YDR223W	CRF1	0.0342721	0.593476	-0.128822	0.0557534	0.210314	0.00307464	-0.224769	0.00427652	0.219227	0.0211588	-0.13028	0.0255032	-0.155145	0.021389	-0.128527	0.0900811
YDR224C	HTB1	0.138146	0.0780686	-0.0141513	0.800936	0.227137	0.00888397	0.723104	1.13249e-06	-0.0236525	0.697873	0.270565	0.000424127	0.171527	0.0353755	-0.0682141	0.240898
YDR225W	HTA1	0.143707	0.053071	-0.0858259	0.284415	0.267356	0.000960896	0.601145	3.00629e-05	0.0353142	0.699865	0.122076	0.0738919	-0.101728	0.123279	0.069221	0.35647
YDR226W	ADK1	0.0462536	0.527633	-0.142258	0.0218742	-0.15298	0.0203076	-0.459334	4.17598e-06	-0.123129	0.109368	-0.543223	1.23263e-07	-0.157436	0.0586865	-0.181217	0.00606295
YDR227W	SIR4	0.0851799	0.412082	0.0240927	0.796306	0.0997261	0.257273	0.0261343	0.744392	0.0871233	0.398946	-0.390795	0.000365443	0.0636272	0.511451	0.196582	0.0844646
YDR228C	PCF11	-0.191653	0.0158205	-0.0776149	0.180403	-0.270029	0.000367059	-0.151695	0.0262996	0.0164963	0.80567	-0.147455	0.00941034	-0.127729	0.0490813	0.0329049	0.674737
YDR229W	IVY1	-0.183866	0.176555	-0.0221178	0.717715	-0.274391	0.000317005	-0.146654	0.0244985	-0.0078929	0.912388	-0.0974633	0.160504	-0.131416	0.109016	-0.0204531	0.733395
YDR230W	YDR230W	-0.118993	0.151528	-0.0828601	0.140353	0.0333842	0.651338	-0.0799888	0.198819	-0.0903789	0.242008	-0.187167	0.0109232	-0.0950851	0.134565	-0.0639686	0.296902
YDR231C	COX20	0.0558898	0.429845	0.24457	0.000717767	0.312293	0.000424261	0.288737	0.000565798	0.363283	5.56974e-05	0.755452	4.84152e-08	0.154233	0.0291376	-0.0304041	0.651214
YDR232W	HEM1	-0.269265	0.00086575	-0.191984	0.00225913	-0.211481	0.00462654	0.104457	0.0839317	-0.0399866	0.53243	-0.101967	0.0506378	-0.158497	0.0950982	-0.16125	0.0236267
YDR233C	RTN1	-0.896517	2.16316e-09	-0.190302	0.0110117	-1.11266	3.05767e-09	-0.291634	0.000108015	-0.436485	1.29579e-05	-0.468751	7.21048e-07	-0.269777	0.000258725	-0.150356	0.0389379
YDR234W	LYS4	-0.470253	3.18871e-05	-0.275699	0.0075262	-0.36338	0.000169453	-0.0799156	0.267825	-0.254267	0.00242924	-0.641653	3.8148e-07	-0.573855	3.552e-06	-0.307166	0.000796114
YDR235W	PRP42	-0.239261	0.00776838	-0.0272985	0.63045	-0.253741	0.00177816	0.0541678	0.411807	-0.147394	0.0394188	-0.117431	0.0341646	-0.130078	0.0774275	0.0936007	0.141774
YDR236C	FMN1	0.0571106	0.498588	0.0124543	0.862912	0.260303	0.012535	-0.192584	0.0191359	-0.451356	0.000223632	-0.190037	0.0196342	-0.042231	0.64515	-0.120341	0.175953
YDR237W	MRPL7	0.224263	0.0173754	0.242182	0.000770461	0.0220908	0.717628	-0.0515771	0.320282	0.409299	1.1658e-05	0.484808	4.57052e-06	0.312189	0.000595123	-0.0250728	0.671835
YDR238C	SEC26	0.188439	0.0218102	0.0541817	0.309022	0.389446	0.000173706	-0.225685	0.00159467	0.301225	0.000505481	0.0094905	0.853219	0.0337225	0.621653	0.0222613	0.694403
YDR239C	YDR239C	-0.0824399	0.388288	-0.0541676	0.5702	0.0250855	0.771481	0.026191	0.75685	0.0337225	0.718146	-0.0471431	0.563133	-0.0508805	0.574549	0.0578038	0.623416
YDR240C	SNU56	-0.281616	0.000640669	-0.133453	0.0419714	-0.429125	0.0001918	0.0122397	0.853141	-0.271909	0.00159886	0.14436	0.0172481	-0.114972	0.0610869	-0.165158	0.0565669
YDR241W	BUD26	-0.203311	0.0279986	-0.159265	0.0694368	-0.104884	0.297014	-0.337676	0.00780137	-0.0131653	0.878982	-0.171945	0.0445107	-0.124852	0.2314	-0.163673	0.0452393
YDR242W	AMD2	0.62979	2.44365e-05	0.793655	3.0835e-08	0.32964	0.00203222	0.057582	0.397489	0.249166	0.023344	0.495941	4.46814e-06	0.879329	2.04167e-07	-0.292088	0.000877919
YDR243C	PRP28	0.0459182	0.60934	0.0503972	0.526548	-0.00110697	0.989091	0.15782	0.110328	-0.112529	0.229902	0.0474127	0.544713	0.204942	0.0448871	-0.181398	0.0676858
YDR244W	PEX5	-0.13665	0.0668314	0.0633235	0.408759	0.085683	0.193497	0.141564	0.0648635	0.170194	0.0583361	0.279911	0.00060895	0.00951917	0.884302	0.192636	0.019581
YDR245W	MNN10	-0.396658	0.000149382	-0.209992	0.0114546	-0.458679	0.000169805	0.112967	0.121438	-0.201165	0.0193906	-0.316754	0.000365772	-0.271491	0.00246817	-0.0676908	0.599992
YDR246W	TRS23	0.126999	0.110768	0.0506758	0.470523	0.151651	0.0623598	0.136572	0.0553732	0.169668	0.0425907	-0.060104	0.288919	0.0320162	0.636619	0.121917	0.0885341
YDR247W	VHS1	-0.0129208	0.845246	0.0824982	0.336584	-0.0590485	0.324336	0.24563	0.00164695	0.0628954	0.360008	0.418352	3.00014e-05	0.00581675	0.925306	0.076477	0.298059
YDR248C	YDR248C	0.439517	2.14361e-05	0.260074	0.000381645	-0.458856	6.09356e-06	0.267955	0.00104129	-0.108669	0.113886	0.057582	0.248635	0.372317	3.75888e-05	-0.256468	0.00100172
YDR249C	YDR249C	-0.190307	0.0056176	-0.063373	0.33802	-0.192113	0.0071196	0.085615	0.198403	-0.155383	0.0263282	0.257469	0.000189879	-0.086224	0.180074	-0.0400192	0.476686
YDR250C	YDR250C	-0.183893	0.117477	-0.108458	0.211723	-0.118382	0.0736023	-0.16536	0.0344734	-0.138081	0.0506778	0.175799	0.0311798	-0.14192	0.12095	0.0151407	0.795796
YDR251W	PAM1	-0.0615079	0.384458	0.143746	0.129527	-0.00480206	0.934138	-0.0474756	0.519211	0.320057	0.000159225	0.339457	3.04626e-05	0.0747931	0.297257	0.145234	0.214629
YDR252W	BTT1	0.0367213	0.665703	0.0150265	0.793787	-0.159364	0.075418	0.37012	1.21648e-05	-0.248024	0.00183275	0.151534	0.0188241	-0.0607433	0.388989	0.182044	0.0186298
YDR253C	MET32	-0.352673	0.00110196	0.0189902	0.702117	0.291097	0.000414169	0.0150836	0.798373	0.111712	0.0717511	0.239117	0.00364483	0.018392	0.79743	-0.243219	0.00709201
YDR254W	CHL4	0.276961	0.00147547	0.144216	0.0460747	0.114527	0.142646	0.0148123	0.822633	0.0318469	0.636188	-0.0836823	0.183653	0.191045	0.0218421	0.0877072	0.357296
YDR255C	RMD5	0.431238	0.000150041	0.269213	0.00127591	0.752654	2.52603e-07	-0.132429	0.0737871	0.36492	0.000138391	0.53089	1.02308e-05	0.274578	0.00292779	0.158673	0.0747071
YDR256C	CTA1	-0.134658	0.111681	-0.157534	0.0127714	-0.0702984	0.310268	0.180772	0.0076113	0.0214371	0.751954	-0.0376553	0.518567	-0.216025	0.00871349	0.22848	0.0132538
YDR257C	RKM4	-0.0669698	0.370203	0.0549874	0.380294	-0.309182	0.00055756	0.472644	4.4896e-06	0.264248	0.00205168	-0.132145	0.0667694	-0.0309538	0.652559	0.104417	0.116928
YDR258C	HSP78	1.46017	2.01588e-10	1.10176	1.45177e-09	0.769949	5.10211e-08	-1.05345	3.32951e-09	0.895783	5.30519e-09	1.98577	1.0652e-11	0.681161	3.92649e-06	0.343919	0.00331764
YDR259C	YAP6	-0.0847835	0.615004	-0.161778	0.236822	-0.0573571	0.722891	-0.324419	0.155526	-0.0987975	0.621038	-0.0657341	0.582765	-0.0958327	0.475462	-0.0978029	0.516172
YDR260C	SWM1	-0.138959	0.073911	0.00482495	0.936016	-0.471923	3.91977e-06	0.111646	0.0587316	-0.13662	0.0958284	-0.00559841	0.920273	-0.0972688	0.122595	0.0857374	0.179118
YDR261C	EXG2	0.164014	0.0501055	-0.0396573	0.497584	-0.0890525	0.101094	-0.530274	2.18026e-07	-0.257761	0.00196039	-0.539327	7.47864e-08	-0.0579698	0.333461	0.060753	0.281342
YDR261C-D	YDR261C-D	0.658088	0.000292151	0.348459	0.0135393	0.852215	1.40788e-05	-0.173339	0.121998	0.645111	8.46039e-05	0.579016	0.000555204	0.539313	0.000425165	0.220862	0.146322
YDR261W-B	YDR261W-B	0.897814	1.30143e-08	0.163808	0.00980855	1.49351	3.66763e-11	-0.0524251	0.527058	1.07344	1.1796e-09	0.691061	2.49193e-07	0.756887	6.55688e-07	0.0474965	0.602169
YDR262W	YDR262W	0.101085	0.432276	0.413941	8.67781e-06	0.266637	0.00343113	0.34736	0.000174091	0.155309	0.0490335	0.240668	0.00307058	0.226385	0.022188	0.325743	0.000950533
YDR263C	DIN7	-0.151729	0.0991619	-0.0892627	0.226343	-0.105146	0.200541	-0.099615	0.289836	0.148583	0.0721595	-0.317659	0.00069147	0.0201288	0.825975	0.219896	0.0169035
YDR264C	AKR1	0.343658	0.000492208	0.580194	1.3271e-06	0.0399946	0.583897	-0.043353	0.589216	0.183734	0.0772464	-0.318114	0.000657423	0.658728	1.04553e-06	-0.0668549	0.38204
YDR265W	PEX10	0.0248728	0.725241	0.253989	0.0111316	0.0650897	0.287689	-0.016083	0.768375	0.326215	0.000143645	0.0525411	0.355459	0.319884	0.000246936	-0.0815787	0.413447
YDR266C	YDR266C	0.015626	0.792218	-0.11488	0.0500623	-0.0746613	0.164298	-0.0726132	0.229123	0.0900811	0.173281	-0.0950481	0.0659023	-0.120482	0.0564509	-0.0740416	0.341166
YDR267C	CIA1	-0.143253	0.0890532	-0.122493	0.101457	-0.246099	0.00352697	0.142165	0.0417424	-0.215699	0.0162188	-0.224958	0.00357808	-0.0294776	0.693306	-0.0914176	0.218107
YDR268W	MSW1	0.324177	0.000531773	0.304791	0.000226925	0.338647	0.000239601	-0.192709	0.0173863	-0.168857	0.038813	0.0659858	0.253227	0.358025	0.000742292	-0.168463	0.0336279
YDR269C	YDR269C	-0.146699	0.132911	-0.0628349	0.262586	0.0105077	0.85857	0.12729	0.10336	-0.0810368	0.318348	-0.0419948	0.631475	-0.000940944	0.99371	0.0131263	0.883614
YDR270W	CCC2	0.374934	0.000393386	0.560793	1.25956e-06	0.0502858	0.446558	-0.00973635	0.882667	0.163653	0.0283808	-0.190357	0.00329902	0.764236	3.72217e-08	-0.0680659	0.341156
YDR271C	YDR271C	-0.00236074	0.980598	0.117894	0.046858	-0.0112477	0.829136	-0.0146643	0.783923	0.0019031	0.972766	0.0414813	0.581439	0.0761486	0.488079	0.0767643	0.444339
YDR272W	GLO2	0.0867974	0.330776	0.102282	0.159827	0.145677	0.0713851	0.0711586	0.272765	-0.254825	0.00356688	0.296651	0.000202785	0.121559	0.132951	-0.035733	0.63076
YDR273W	DON1	-0.171481	0.0179142	-0.113637	0.0605519	-0.292009	0.000627786	0.0614721	0.325147	-0.0296602	0.644458	-0.240236	0.000929635	-0.117553	0.0873039	0.213565	0.00729398
YDR274C	YDR274C	-0.26044	0.00311786	-0.195393	0.00227459	-0.232647	0.00355556	-0.341835	0.000254021	-0.256325	0.000709806	-0.225164	0.00288385	-0.228086	0.00287287	-0.127381	0.0554618
YDR275W	BSC2	0.0163394	0.792944	-0.0713045	0.204002	-0.370378	5.4742e-05	-0.0347277	0.528045	-0.24487	0.00103545	-0.646304	2.66658e-07	-0.094127	0.174353	0.0428544	0.492822
YDR276C	PMP3	0.418568	8.41194e-05	0.362172	5.21797e-05	-0.291732	0.000336924	0.670677	9.84327e-06	0.304312	0.00052132	0.47359	1.31384e-05	0.386193	0.00195735	0.417153	5.39783e-05
YDR277C	MTH1	-0.0863573	0.426656	0.451024	0.00121872	-0.295146	0.0078223	0.204191	0.0276036	0.810024	1.38369e-05	2.26588	1.29524e-11	0.147307	0.156442	0.172577	0.118162
YDR278C	YDR278C	-0.0165441	0.77794	-0.0440772	0.470656	0.0384081	0.462837	0.0223039	0.754739	-0.0194657	0.721664	-0.04792	0.315227	0.00577364	0.920028	-0.0320582	0.584842
YDR279W	RNH202	-0.227011	0.00772854	-0.066012	0.346714	-0.0282236	0.671096	-0.172064	0.015675	-0.305505	0.00330372	-0.556856	1.65036e-06	-0.0205219	0.778665	-0.275519	0.00298189
YDR280W	RRP45	-0.291318	0.00189029	-0.00434906	0.938536	-0.354691	0.000119551	0.219599	0.00518988	-0.00874175	0.90165	0.00054812	0.992455	-0.0250728	0.701412	-0.122485	0.115678
YDR281C	PHM6	-0.343872	0.0183379	-0.0262374	0.856229	-1.24588	1.10797e-06	-0.293378	0.0407271	-0.217087	0.131516	-0.153021	0.184883	0.179511	0.14058	-1.2056	1.40109e-06
YDR282C	YDR282C	-0.0395432	0.606675	-0.0059953	0.916374	-0.320351	0.00040086	-0.0398264	0.553636	-0.076618	0.296681	0.454513	3.81232e-05	0.0263893	0.706617	0.0208968	0.737545
YDR283C	GCN2	0.282641	0.0456659	-0.0121465	0.902203	0.437217	0.00156192	0.0579978	0.58052	0.33981	0.00943784	-0.310808	0.00800716	0.162545	0.207689	0.200354	0.127874
YDR284C	DPP1	0.0793474	0.277853	0.127713	0.076802	0.0673771	0.351401	0.159112	0.0273324	0.0544873	0.530908	-0.472435	4.07664e-06	0.107139	0.184097	0.234281	0.00466316
YDR285W	ZIP1	0.0439884	0.591211	-0.0878254	0.241742	-0.0767504	0.242172	0.124315	0.0638563	-0.00733452	0.924858	-0.496271	1.45266e-06	-0.146474	0.0348576	-0.141371	0.0369569
YDR286C	YDR286C	0.188869	0.0430855	0.180924	0.0766267	-0.093351	0.246894	0.0779539	0.254133	-0.124821	0.0898262	0.233667	0.00175265	0.158117	0.0390843	0.121015	0.0849333
YDR287W	INM2	0.151872	0.0781749	0.184064	0.00913836	0.380264	0.000213592	-0.0955552	0.22843	-0.39719	8.63388e-05	0.0258651	0.682852	0.202512	0.105089	-0.287482	0.00150489
YDR288W	NSE3	-0.0891722	0.148133	-0.0557712	0.303062	0.0369182	0.508451	0.038689	0.488067	-0.111637	0.179002	0.171937	0.0329231	-0.0571845	0.399786	-0.00204719	0.974317
YDR289C	RTT103	0.139103	0.135251	0.0553623	0.423434	0.207818	0.0104477	0.0812169	0.277031	-0.0785134	0.268326	0.124116	0.0385473	0.0268284	0.69147	0.207518	0.0602071
YDR290W	YDR290W	0.0506897	0.596619	-0.0103451	0.905441	-0.00565055	0.937884	-0.00622566	0.928021	0.0303926	0.784249	-0.00536959	0.962445	0.0046524	0.96789	-0.0413666	0.578025
YDR291W	HRQ1	0.18773	0.033026	-0.0421701	0.577668	0.0573879	0.43008	0.0701282	0.344653	-0.0735451	0.322789	-0.229191	0.00823992	0.00702323	0.926552	-0.0665361	0.398052
YDR292C	SRP101	-0.127427	0.048591	-0.03157	0.526962	-0.278214	0.000187605	-0.0673431	0.326078	-0.104342	0.0889085	-0.236952	0.00022983	0.0104361	0.855607	-0.0836304	0.173287
YDR293C	SSD1	0.362083	0.000191546	0.0851119	0.186911	0.227408	0.0016788	0.0231844	0.713986	0.213976	0.00453452	0.258157	0.000198511	0.0923428	0.172903	0.201922	0.0158059
YDR294C	DPL1	0.173217	0.0453896	0.109735	0.0970474	0.301892	0.00158372	0.271724	0.00119853	0.147359	0.101335	-0.0737941	0.271749	0.0145838	0.886759	0.484324	8.94889e-06
YDR295C	HDA2	0.00376053	0.96334	-0.0356546	0.568984	-0.240636	0.0178758	-0.0308167	0.63864	-0.00208765	0.978119	0.267044	0.00535112	0.0196877	0.799551	-0.0422533	0.638113
YDR296W	MHR1	0.234894	0.00438291	0.325997	7.58768e-05	0.0156974	0.807763	0.0491149	0.347301	0.462702	7.54755e-06	0.600983	6.74917e-07	0.428142	3.00718e-05	0.0702519	0.217416
YDR297W	SUR2	-0.338734	0.0202846	-0.0506787	0.438906	-0.417589	8.04074e-06	-0.159346	0.0127799	-0.226719	0.00329419	-0.588055	1.82555e-07	-0.22483	0.01579	0.0307739	0.638514
YDR298C	ATP5	0.142897	0.109118	0.0496308	0.383209	0.622171	3.14028e-06	0.362734	0.000136136	0.77295	4.84876e-08	0.618784	2.57951e-07	-0.000161591	0.998213	-0.0353293	0.666604
YDR299W	BFR2	-0.283899	0.00145048	-0.197305	0.00571244	-0.0234839	0.709503	0.401488	1.18563e-05	-0.0273956	0.691563	-0.166418	0.00869507	-0.132852	0.076084	-0.0662023	0.405451
YDR300C	PRO1	-0.190567	0.0111645	-0.00993535	0.875658	-0.170979	0.016463	-0.323615	0.000456433	-0.321393	0.000606154	-0.0395965	0.493298	-0.0760644	0.252196	-0.194909	0.0159026
YDR301W	CFT1	0.172103	0.0206481	0.00249371	0.968798	0.117629	0.0621236	-0.121149	0.0610235	0.0781726	0.390475	0.00848689	0.888158	0.086906	0.225717	0.012583	0.84236
YDR302W	GPI11	-0.32982	0.00142117	-0.076183	0.314507	-0.167632	0.0221245	0.160649	0.017055	0.0418457	0.578767	-0.0430497	0.461799	-0.0915437	0.167074	0.0382676	0.679223
YDR303C	RSC3	-0.21556	0.00810766	-0.13031	0.0215318	-0.370719	0.000126285	-0.146616	0.0348312	-0.059913	0.3063	-0.236145	0.000236994	-0.0932048	0.148384	-0.234279	0.00225712
YDR304C	CPR5	-0.0201956	0.779145	0.118493	0.0886614	0.361667	0.000368224	0.0229572	0.704365	-0.107656	0.127581	-0.300407	0.000509978	0.0459741	0.521073	0.111779	0.109617
YDR305C	HNT2	0.0802347	0.211683	-0.029167	0.573548	0.108652	0.104808	-0.0399584	0.469077	-0.194085	0.0065269	0.238383	0.000733987	-0.0263402	0.67516	-0.156841	0.0456098
YDR306C	YDR306C	0.417283	8.86878e-05	0.230031	0.000948645	0.36197	9.869e-05	0.0427984	0.429385	0.379577	4.54436e-05	0.345703	2.45426e-05	0.279115	0.00053935	0.30222	0.00090768
YDR307W	YDR307W	0.182438	0.0361517	0.0785415	0.3086	0.282653	0.00217109	-0.103874	0.201435	-0.506963	0.000107452	-0.0560142	0.393225	0.0518454	0.548714	0.301623	0.020006
YDR308C	SRB7	-0.099765	0.112443	-0.0217282	0.672344	-0.220283	0.00157307	0.299725	0.000105687	-0.0156338	0.785876	0.0679002	0.153353	-0.0620832	0.496305	0.0278193	0.618838
YDR309C	GIC2	0.0035015	0.97343	-0.0363927	0.70434	0.313118	0.00968734	0.40894	0.00465564	0.2497	0.0503116	0.661558	8.65737e-05	-0.179925	0.0925161	0.358227	0.0077981
YDR310C	SUM1	-0.133717	0.0586551	-0.179941	0.00506271	-0.41579	1.64691e-05	-0.324171	0.000781093	-0.165221	0.0359366	-0.533153	1.14207e-06	-0.131211	0.0541167	-0.105601	0.148745
YDR311W	TFB1	-0.0444655	0.593061	-0.0399866	0.52604	-0.339298	0.00056096	-0.273727	0.00135094	0.00669298	0.919614	0.528761	1.99151e-06	-0.0222409	0.761578	-0.0614703	0.353927
YDR312W	SSF2	-0.103166	0.17375	-0.171567	0.0180902	-0.112606	0.191395	-0.0540807	0.415543	-0.168706	0.0320353	0.109347	0.187503	-0.131173	0.0901039	-0.184075	0.0434446
YDR313C	PIB1	0.363911	0.0003807	0.226706	0.0060585	0.331866	0.000238477	0.178517	0.0322665	0.365189	0.000309395	0.50284	4.20674e-06	0.245118	0.00413685	0.0635996	0.564835
YDR314C	RAD34	0.221382	0.0309112	0.210576	0.0214792	0.214299	0.00716137	0.411274	0.000335883	0.040668	0.634478	0.275901	0.00106647	0.217839	0.0136128	0.161436	0.0838991
YDR315C	IPK1	0.161191	0.0921025	0.0797297	0.165025	0.448985	1.31886e-05	-0.148849	0.0631813	0.43924	9.13672e-06	-0.01146	0.831595	0.227359	0.0117404	0.0195596	0.815424
YDR316W	OMS1	0.0429665	0.504638	0.13472	0.0237853	-0.0129135	0.806197	-0.0205629	0.718917	0.47803	7.67961e-06	0.673773	1.29258e-07	0.21738	0.00414149	0.0353705	0.584818
YDR317W	HIM1	0.378201	2.60149e-05	-0.00607498	0.922394	-0.264039	0.000971954	0.224139	0.00329136	-0.212954	0.00255285	0.495153	1.85793e-06	-0.0252872	0.69372	-0.169746	0.0622096
YDR318W	MCM21	-0.0365096	0.575084	-0.0349494	0.573966	0.0911243	0.138105	0.214958	0.00158909	-0.0197319	0.732295	-0.00229282	0.965473	-0.0375428	0.60285	0.0628539	0.279286
YDR319C	YFT2	0.523763	4.97388e-06	0.361398	7.11775e-05	0.427209	2.5736e-05	0.484633	5.41953e-06	0.0673634	0.338556	0.340813	0.000163849	0.37225	0.000865044	0.157561	0.0631684
YDR320C	SWA2	0.14543	0.0550588	0.0110805	0.846684	0.117349	0.0469175	-0.130113	0.137429	0.0131406	0.838441	0.198808	0.00235383	0.10165	0.179601	-0.0385545	0.489648
YDR320C-A	DAD4	0.576329	1.52413e-06	0.358025	9.94675e-05	1.06734	1.0347e-09	-0.138103	0.0389166	0.676836	1.76705e-07	0.470958	4.5843e-05	0.488659	3.08827e-05	0.152118	0.0484083
YDR321W	ASP1	-0.222237	0.015386	-0.22628	0.00204167	-0.100254	0.103051	-0.305596	0.000399229	-0.201938	0.00524403	-0.792529	4.7938e-09	-0.288463	0.000332697	0.0141124	0.822524
YDR322C-A	TIM11	0.252222	0.00774352	0.188616	0.0225788	0.0325946	0.62402	0.542575	1.8812e-05	0.635857	2.1684e-05	0.868197	1.2735e-08	0.0930328	0.216084	0.0145124	0.817311
YDR322W	MRPL35	0.137779	0.0531343	0.232955	0.00995939	0.00577364	0.923837	0.270732	0.000223447	0.539213	6.99917e-07	0.947285	5.53726e-10	0.260158	0.00159732	-0.00215555	0.979154
YDR323C	PEP7	0.00317044	0.966828	0.0630611	0.229242	0.158259	0.0125111	0.102631	0.0964729	-0.0844684	0.144464	-0.377034	2.80965e-05	0.0437365	0.456639	0.104377	0.0766582
YDR324C	UTP4	-0.53996	3.5528e-06	-0.263698	0.000596857	-0.533032	2.66916e-06	0.244424	0.000896439	-0.328736	0.000107098	-0.0746112	0.199035	-0.315328	0.000187379	-0.0611165	0.354082
YDR325W	YCG1	-0.0565812	0.467853	-0.0832299	0.25939	-0.00224947	0.975055	-0.0543024	0.445169	0.165237	0.0369475	0.12311	0.085896	-0.0333082	0.666663	-0.0689554	0.459374
YDR326C	YSP2	-0.116224	0.120273	0.064469	0.310942	0.0426303	0.491205	0.12544	0.104283	-0.0572821	0.397784	-0.139566	0.0310693	-0.0321674	0.613521	-0.0606997	0.442616
YDR327W	YDR327W	-0.0606997	0.347442	-0.0278397	0.675031	0.0246459	0.681506	0.00268092	0.967311	-0.101046	0.161693	0.0830976	0.124707	0.000360629	0.995819	0.0234115	0.703222
YDR328C	SKP1	0.136415	0.142815	0.0382957	0.68611	0.215877	0.014859	-0.146536	0.0648804	0.217094	0.0136375	-0.125179	0.102636	0.0273664	0.739567	0.014898	0.921125
YDR329C	PEX3	0.0599228	0.381014	0.150612	0.0225336	0.425717	1.45585e-05	0.0748205	0.199918	0.31926	0.000120192	-0.0830541	0.128716	0.00670734	0.925038	0.132932	0.0367088
YDR330W	UBX5	0.151028	0.0262564	0.187261	0.0327392	0.391548	6.4833e-05	-0.0754805	0.190607	0.242438	0.0166315	0.0270974	0.588665	0.180377	0.00822649	0.113847	0.110124
YDR331W	GPI8	-0.344086	0.000514978	-0.114751	0.0537614	-0.460634	1.05817e-05	-0.0795039	0.177446	-0.50957	0.000177025	-0.180186	0.00525734	-0.242231	0.0220257	0.0661925	0.335611
YDR332W	IRC3	0.0599367	0.421034	-0.0903651	0.114332	-0.057123	0.378067	-0.00400181	0.958224	-0.0803213	0.355467	-0.332522	6.4543e-05	-0.0241439	0.740396	0.0102786	0.884742
YDR333C	YDR333C	-0.0505921	0.417641	0.0388575	0.436579	0.0471614	0.359554	0.180301	0.00380077	0.0502022	0.423152	-0.128659	0.0166555	-0.0149572	0.853379	0.145664	0.0320732
YDR334W	SWR1	-0.116049	0.0784345	0.00875937	0.89713	-0.242215	0.00184161	0.100897	0.0615734	-0.0175412	0.758805	0.120339	0.0357076	0.0519706	0.41772	-0.0921679	0.497873
YDR335W	MSN5	0.286124	0.0104144	0.135916	0.182282	0.106241	0.274867	-0.203053	0.0258295	0.159358	0.151422	0.180313	0.0434944	0.246299	0.0236033	0.0320162	0.710587
YDR336W	YDR336W	-0.304403	0.00462999	-0.155426	0.0802566	-0.707982	4.54186e-07	0.142257	0.0749028	0.032115	0.67455	0.0859277	0.218264	-0.106145	0.192708	0.0244757	0.740469
YDR337W	MRPS28	0.0413551	0.662628	0.0980691	0.102755	-0.0812749	0.180403	-0.114237	0.162689	0.375468	7.36918e-05	0.611748	3.95004e-07	0.304721	0.000625523	-0.0303525	0.673175
YDR338C	YDR338C	-0.0262829	0.687648	0.090596	0.212443	-0.158589	0.0361626	0.019403	0.753327	-0.0391458	0.618628	-0.107693	0.149681	0.0475523	0.490366	0.00941884	0.892851
YDR339C	FCF1	-0.500689	8.86823e-06	-0.13761	0.0150639	-0.620217	1.96874e-07	0.249275	0.000693545	-0.35605	0.000293429	0.146916	0.0485152	-0.195945	0.00718781	-0.111468	0.100098
YDR340W	YDR340W	0.00860162	0.896299	-0.0278117	0.663827	-0.0121218	0.830956	0.140399	0.0553741	-0.0251947	0.689784	-0.016744	0.804774	-0.0118498	0.912955	0.0302372	0.58132
YDR341C	YDR341C	-0.107065	0.141202	-0.15679	0.0241077	-0.142016	0.0653705	0.104565	0.0791006	-0.154453	0.0255785	-0.39841	2.0933e-05	-0.0878269	0.225881	-0.152872	0.119745
YDR343C	HXT6	0.433216	0.000282762	0.342942	0.00108843	0.401172	3.49683e-05	0.0126688	0.837234	1.21822	7.17619e-10	1.1944	6.02008e-10	0.436354	3.21059e-05	-0.183056	0.0442158
YDR344C	YDR344C	0.093168	0.201723	0.0434985	0.401001	-0.0160509	0.790905	-0.0509567	0.423222	0.00298329	0.963946	-0.0428654	0.547261	0.0132264	0.915408	0.0846766	0.128942
YDR346C	SVF1	0.149806	0.181478	0.000187538	0.998611	0.0126259	0.917065	-0.0212494	0.834967	0.0207262	0.845774	-0.309494	0.00677629	0.0119249	0.918995	0.0432605	0.73804
YDR347W	MRP1	0.256262	0.0159836	0.52672	4.10517e-06	0.248486	0.0049404	0.0763675	0.276755	0.585568	5.15169e-06	0.961764	5.42612e-09	0.750178	3.41595e-07	0.00155727	0.984784
YDR348C	YDR348C	-0.222983	0.00782122	0.00262332	0.964585	-0.222673	0.00415041	-0.0238974	0.679898	0.0564171	0.451738	-0.146661	0.0231727	0.0459741	0.536695	0.0187908	0.816686
YDR349C	YPS7	0.34243	0.000362867	0.150456	0.0192697	0.561351	3.05837e-07	-0.228824	0.000665257	-0.0429308	0.47034	-0.203673	0.00280063	0.237282	0.00200629	0.0549179	0.36375
YDR350C	ATP22	0.28257	0.00120078	0.131563	0.0218942	0.630228	6.03056e-08	0.19064	0.00383329	0.356955	1.93104e-05	0.116165	0.0377747	0.20568	0.00287256	0.0608498	0.368062
YDR351W	SBE2	0.0542928	0.372651	0.0616656	0.259512	0.137556	0.0484435	0.181739	0.0432708	0.0979883	0.124577	0.263251	0.000201594	0.128082	0.0453345	0.125876	0.0381331
YDR352W	YDR352W	0.073217	0.5666	-0.0490942	0.699098	-0.19064	0.166657	-0.137108	0.240265	-0.129272	0.300046	-0.302265	0.0195372	-0.0441471	0.726775	-0.198891	0.121103
YDR353W	TRR1	-0.130953	0.170659	-0.119803	0.181823	-0.124067	0.19023	-0.398402	0.000234326	-0.145425	0.124883	-0.0144136	0.860006	-0.0781006	0.406682	0.00155727	0.985709
YDR354W	TRP4	-0.356726	0.000704813	0.0176797	0.90191	-0.238058	0.00582744	-0.119126	0.0984341	-0.243701	0.00487524	-0.106969	0.145396	-0.216242	0.020446	0.0718862	0.390217
YDR355C	YDR355C	-0.226795	0.0102082	-0.169479	0.0101481	-0.174117	0.0324127	-0.145682	0.113879	-0.171125	0.0248507	0.0309434	0.770177	-0.244319	0.0939383	-0.0880186	0.275464
YDR356W	SPC110	-0.0849595	0.21676	-0.020459	0.820218	-0.029535	0.694499	0.184255	0.0128374	0.0871505	0.324853	0.424288	4.18507e-06	0.122262	0.105903	0.134615	0.0544465
YDR357C	YDR357C	0.410992	0.000173826	0.120511	0.0803479	0.116897	0.133524	-0.12187	0.0783652	0.131787	0.111067	0.182794	0.0107678	0.0881552	0.273766	-0.0946553	0.191288
YDR358W	GGA1	0.469584	3.73008e-05	0.576783	0.000110578	0.355591	0.00309216	0.0889286	0.214315	0.419819	0.000460207	0.907229	5.56326e-08	0.352544	0.00049422	0.205455	0.0947607
YDR359C	EAF1	-0.200281	0.0402802	-0.0528037	0.590651	-0.636614	2.01171e-06	-0.0660105	0.372786	-0.205943	0.06116	0.323935	0.000434721	0.0639723	0.476503	-0.0893042	0.420769
YDR360W	OPI7	0.259435	0.122738	0.0695097	0.620127	0.462157	0.00810765	-0.00609091	0.965705	0.00768349	0.954731	0.0333842	0.846838	0.0613753	0.686813	0.210264	0.172595
YDR361C	BCP1	-0.315786	0.000215658	-0.194812	0.00296062	-0.429694	3.49473e-05	0.0189617	0.718343	-0.303057	0.000370273	-0.474769	1.01829e-06	-0.200631	0.00936007	-0.0954951	0.152884
YDR362C	TFC6	-0.0538231	0.464802	0.0458763	0.477989	-0.0375783	0.559506	-0.0384137	0.525625	0.145534	0.0549081	-0.0464189	0.433445	0.159681	0.0505106	0.0106366	0.866324
YDR363W	ESC2	0.200291	0.0325857	0.124116	0.0789338	0.436471	0.000221203	0.48257	6.45574e-06	0.396784	0.00017651	0.0336943	0.625469	0.180262	0.0282653	-0.0182058	0.791894
YDR363W-A	SEM1	0.266205	0.01739	0.0733541	0.361631	-0.0693686	0.417941	0.104216	0.191072	0.0272532	0.745145	0.32656	0.00152402	0.087585	0.371394	-0.0673371	0.424957
YDR364C	CDC40	0.250246	0.00617664	0.103759	0.123578	0.0511076	0.442129	0.0295306	0.703683	0.200755	0.0115612	-0.153183	0.0230861	0.0629782	0.385133	0.0463094	0.62321
YDR365C	ESF1	-0.38336	0.006826	-0.206442	0.0745984	-0.223251	0.0333981	-0.190184	0.0377298	-0.345926	0.0068505	-0.400671	0.000568761	-0.258945	0.0116371	-0.135145	0.20694
YDR366C	YDR366C	0.0821439	0.213333	0.0526246	0.410521	0.0240643	0.674613	-0.038879	0.495613	0.262253	0.00260734	0.118227	0.0403588	-0.0478499	0.687169	-0.0632087	0.278336
YDR367W	KEI1	-0.0152284	0.854628	-0.168058	0.030306	-0.346026	0.00113029	-0.0670302	0.338774	-0.380078	0.000261722	-0.651926	3.0139e-07	-0.284093	0.00436393	-0.103175	0.181246
YDR368W	YPR1	0.229982	0.0023251	0.109842	0.0397554	0.163705	0.0369586	0.110537	0.059667	-0.085832	0.266184	-0.377763	5.18073e-06	0.11454	0.0583682	0.0343566	0.665469
YDR369C	XRS2	0.18778	0.00770625	0.186437	0.017441	-0.000239507	0.996659	-0.107845	0.0677632	-0.142807	0.0315451	-0.204915	0.0014841	0.191828	0.0129332	-0.0961874	0.172847
YDR370C	YDR370C	0.0466866	0.483089	-0.0656934	0.334277	-0.0906708	0.155608	-0.0278059	0.657591	-0.130863	0.0736109	-0.296915	0.000227212	-0.019052	0.768203	-0.104041	0.118452
YDR371W	CTS2	0.159694	0.0257327	0.0776532	0.232499	0.256431	0.000572286	-0.065322	0.242436	-0.0227113	0.731713	0.453091	1.05991e-06	0.179651	0.0216174	0.0504947	0.513571
YDR372C	VPS74	-0.675542	6.69383e-07	-0.122358	0.311256	-0.100577	0.152289	-0.0233665	0.667631	-0.00279432	0.970275	-0.123316	0.050741	-0.132931	0.0473516	-0.0453659	0.494548
YDR373W	FRQ1	0.129257	0.223865	0.157341	0.121156	0.296334	0.00536322	-0.121882	0.13898	-0.0434303	0.638282	0.140766	0.111247	0.121877	0.204373	-0.198422	0.201338
YDR374C	YDR374C	0.0871505	0.46356	-0.000799475	0.994147	0.0223749	0.820201	0.020712	0.818553	0.13359	0.197151	0.485592	0.00650314	0.0314093	0.811012	0.123626	0.187707
YDR375C	BCS1	0.000447166	0.995212	0.19328	0.00327196	0.0593414	0.409868	-0.232203	0.00157697	0.00994907	0.868183	0.340369	0.00013215	0.267668	0.000711009	-0.0321467	0.59904
YDR376W	ARH1	-0.26289	0.0183743	0.0212523	0.769293	-0.0506728	0.533294	-0.248281	0.026053	-0.346527	0.00151803	0.30878	0.00126443	0.00381809	0.966362	0.0480967	0.603478
YDR377W	ATP17	-0.0226277	0.700882	0.0629644	0.227834	0.138919	0.100238	0.131998	0.0281435	0.731427	1.10792e-06	1.21345	1.01014e-10	-0.0370572	0.536993	-0.133233	0.0968018
YDR378C	LSM6	0.213217	0.00603556	0.0403875	0.516812	0.166728	0.0107835	0.0427984	0.63434	0.151443	0.0369711	0.448489	5.8899e-07	0.00751128	0.89772	-0.0582056	0.409982
YDR379C-A	YDR379C-A	0.757689	2.03297e-07	0.480213	1.99592e-05	1.33017	4.09457e-08	-0.206063	0.0114831	0.793213	6.50112e-07	0.485324	1.40379e-05	0.734846	3.78869e-06	0.379798	0.000159892
YDR379W	RGA2	0.0291631	0.816092	0.133366	0.0841801	0.0965317	0.203278	0.0295589	0.644807	0.0438204	0.526485	0.136493	0.0416665	0.102336	0.202384	0.0669227	0.52937
YDR380W	ARO10	0.00229206	0.987029	-0.838025	2.58854e-07	-2.60193	3.38462e-12	0.837588	3.51545e-07	0.473745	6.61707e-05	2.85855	1.65783e-13	-1.72481	2.17908e-09	0.978686	6.09452e-06
YDR381C-A	YDR381C-A	0.628858	4.90859e-06	0.368422	0.000471103	1.25554	3.57194e-09	-0.258977	0.00508237	0.662871	2.65593e-06	0.575622	1.13651e-05	0.697258	1.02436e-05	0.198016	0.0397122
YDR381W	YRA1	-0.277761	0.0137769	0.0457784	0.498453	-0.587249	1.77307e-06	0.290967	0.00153253	-0.221539	0.0183317	-0.508161	3.67305e-06	0.00229206	0.977335	0.162855	0.0290403
YDR382W	RPP2B	-0.358165	0.00877813	-0.397914	0.00419028	-0.289917	0.0304608	-0.0793561	0.486002	-0.543604	0.00334446	-0.540703	0.00044691	-0.438487	0.00430586	-0.217038	0.0562
YDR383C	NKP1	0.116578	0.188951	0.00831477	0.900817	0.231137	0.00775248	0.163885	0.0212605	0.163705	0.0325805	-0.0632449	0.333521	0.00185988	0.98132	-0.0927632	0.235655
YDR384C	ATO3	-0.103187	0.123035	0.170156	0.0249021	-0.632763	1.51763e-06	-0.0879419	0.139044	-0.500555	4.58079e-05	-1.13193	1.8272e-10	0.165558	0.0177377	0.304441	0.00150062
YDR385W	EFT2	0.116258	0.287526	0.0870283	0.330408	0.0237521	0.809144	0.410374	0.000411219	0.157199	0.101197	0.288961	0.0138207	0.171668	0.0950986	0.0158686	0.880267
YDR386W	MUS81	0.213976	0.0488974	0.00535687	0.940828	0.40068	0.000506126	-0.0835386	0.293232	0.100238	0.232604	-0.374081	0.00037046	0.0767096	0.381563	-0.00416096	0.956684
YDR387C	YDR387C	0.0632268	0.320776	0.0356239	0.575851	0.224238	0.00130263	-0.142863	0.0178147	0.185169	0.0092399	0.0134122	0.792824	0.194554	0.00866371	-0.119564	0.184035
YDR388W	RVS167	0.338727	0.00152459	0.17881	0.00859807	0.419776	2.14662e-05	0.0273098	0.744795	0.429568	2.65469e-05	0.217007	0.00309562	0.31647	0.000277308	0.263828	0.00299711
YDR389W	SAC7	0.0112523	0.86404	-0.0428759	0.425504	-0.250605	0.00116944	0.0150122	0.762557	-0.0256733	0.64865	-0.196457	0.00183122	-0.0556498	0.371008	-0.0366369	0.616772
YDR390C	UBA2	0.192371	0.0216374	-0.0268619	0.665402	0.0702519	0.264827	0.167538	0.0127483	0.143615	0.0708978	0.0443102	0.4195	0.0782273	0.305614	0.0888743	0.161667
YDR391C	YDR391C	0.413843	0.000642026	0.406373	0.000333383	0.410634	0.000308691	0.49174	2.27413e-05	0.117535	0.150282	1.21043	9.30817e-09	0.498986	0.000107186	0.281111	0.0041772
YDR392W	SPT3	-0.0213109	0.746825	-0.0459228	0.421374	0.0617624	0.278706	-0.0495032	0.514397	0.140373	0.0462597	-0.197765	0.00298245	0.027508	0.648412	-0.0219714	0.805402
YDR393W	SHE9	-0.165718	0.0297409	0.0851255	0.123028	-0.327111	0.0010295	-0.0514918	0.332492	-0.0559422	0.379842	0.833279	2.55917e-09	0.0931274	0.17473	-0.0969016	0.155069
YDR394W	RPT3	0.0757517	0.384506	0.0274513	0.659155	0.190539	0.0177411	-0.228353	0.00191191	0.163628	0.02711	0.343885	7.66112e-05	0.0377055	0.593302	0.0538342	0.451373
YDR395W	SXM1	0.0966667	0.13967	-0.0967149	0.152226	-0.0487091	0.368526	-0.153716	0.021564	-0.0518851	0.403534	-0.23914	0.000748723	-0.0860464	0.196365	0.0293469	0.675333
YDR396W	YDR396W	-0.15869	0.0710735	-0.0271236	0.72839	-0.0628575	0.326508	-0.0331916	0.57087	-0.101196	0.140106	-0.0794491	0.433632	-0.0679071	0.401574	0.0308163	0.795307
YDR397C	NCB2	-0.188442	0.0284513	0.187312	0.0562209	-0.436508	3.4181e-05	0.162184	0.0180275	0.0729153	0.319662	0.112447	0.0924413	0.23842	0.00468244	0.0427844	0.684654
YDR398W	UTP5	-0.191145	0.0415801	-0.0952423	0.213427	-0.109542	0.177118	0.184179	0.0265207	-0.0369032	0.658063	-0.154843	0.057244	0.0454849	0.584846	0.0141982	0.872958
YDR399W	HPT1	-0.578325	1.60717e-06	-0.182971	0.0121467	-0.851274	5.09131e-09	-0.0567433	0.329196	-0.413732	1.76696e-05	-0.0151409	0.781606	-0.104863	0.115584	-0.0603837	0.362273
YDR400W	URH1	0.22848	0.00861956	0.092911	0.155969	-0.240437	0.00321983	-0.253999	0.00174422	-0.0234179	0.753645	0.412977	2.31496e-05	0.207568	0.0127958	-0.353207	0.00082724
YDR401W	YDR401W	0.173358	0.0122764	0.0788147	0.463245	0.212918	0.00331618	0.0996992	0.0740644	0.129112	0.0658623	0.132616	0.0933944	0.1038	0.127659	0.119728	0.0678181
YDR402C	DIT2	0.0380287	0.697287	-0.068792	0.3344	0.0462396	0.506321	0.0398824	0.523371	0.152248	0.0385789	-0.0105107	0.878992	-0.00333503	0.976102	-0.0250141	0.725911
YDR403W	DIT1	0.565451	0.000350893	0.219388	0.0636321	-0.196184	0.0859885	0.223583	0.0328135	0.397606	0.00159542	0.671248	3.88148e-05	0.411047	0.00187746	0.0136552	0.92113
YDR404C	RPB7	-0.176037	0.0449964	-0.059038	0.459761	-0.224245	0.00859879	0.0454989	0.4986	0.00758304	0.929812	0.171361	0.0344907	-0.0336212	0.678784	-0.0670302	0.367953
YDR405W	MRP20	0.1296	0.063436	0.191563	0.00266512	0.0197161	0.813766	0.109735	0.0866427	0.509382	8.31998e-07	0.831942	1.89929e-09	0.203464	0.00423397	0.00577364	0.925282
YDR406W	PDR15	1.28081	2.59554e-05	0.98951	1.07475e-07	-0.0459035	0.567348	-0.00455745	0.959068	0.252997	0.00634256	1.55501	8.85221e-10	1.5649	2.39159e-10	-0.00123836	0.990363
YDR407C	TRS120	-0.146822	0.0443476	0.0851391	0.173445	-0.0452424	0.482423	-0.2001	0.00415307	0.171002	0.0213858	-0.389001	2.8547e-05	0.137844	0.072065	-0.0783839	0.243318
YDR408C	ADE8	0.0664681	0.41066	-0.0825209	0.241197	-0.301837	0.000908079	0.0159828	0.824332	-0.867213	4.06247e-08	-0.243822	0.00114629	-0.114566	0.129226	-0.111698	0.13272
YDR409W	SIZ1	0.00963382	0.899404	-0.0594784	0.358244	-0.0453734	0.517694	0.0411729	0.551497	-0.0835249	0.308559	-0.0505637	0.437485	-0.00354183	0.963917	0.0257376	0.799379
YDR410C	STE14	-0.224924	0.0372625	0.122315	0.189549	-0.10331	0.263357	0.083724	0.355189	-0.269043	0.018447	-0.2803	0.00752119	0.00801351	0.939953	0.257711	0.0248461
YDR411C	DFM1	0.0911514	0.289165	0.144373	0.110603	0.437675	6.80015e-05	0.329319	0.000557059	0.380386	0.000763205	-0.19161	0.118975	0.0549735	0.579292	0.342441	0.0013093
YDR412W	RRP17	-0.49217	7.9906e-06	-0.292638	0.000165434	-0.334031	0.000191092	0.215032	0.00251983	-0.139017	0.0380543	-0.456758	9.40905e-06	-0.350839	7.41232e-05	-0.180983	0.03146
YDR413C	YDR413C	-0.142427	0.162491	-0.0908152	0.292308	-0.047325	0.645366	-0.128205	0.144488	-0.0685802	0.545381	-0.259224	0.0136225	-0.183487	0.0985273	-0.16206	0.101256
YDR414C	ERD1	-0.390254	0.000265558	-0.148993	0.0525317	-0.312156	0.000547879	0.0311411	0.601656	-0.541698	1.09095e-05	-0.972747	1.38147e-08	-0.256699	0.00361093	-0.0234912	0.723481
YDR415C	YDR415C	0.0518454	0.561908	0.0166532	0.823474	0.106724	0.206743	-0.102179	0.156188	-0.159507	0.0503053	0.152819	0.0501817	-0.0766698	0.390391	0.111005	0.262474
YDR416W	SYF1	-0.196798	0.00824676	-0.147518	0.0435543	-0.266585	0.00123896	-0.199936	0.0030281	-0.202778	0.00854507	0.216647	0.000376994	-0.132442	0.0566068	0.0730113	0.283099
YDR417C	YDR417C	-0.0668806	0.429142	-0.0591206	0.345124	-0.196446	0.0130324	-0.305815	0.000221493	-0.167014	0.0596351	-0.129464	0.0632663	-0.243942	0.0100661	-0.171097	0.0677227
YDR418W	RPL12B	-0.0754698	0.556623	0.00285371	0.980218	-0.0920311	0.487695	-0.503965	0.00189333	0.0483478	0.688713	-0.0351164	0.820844	-0.0271986	0.825932	-0.00870256	0.943047
YDR419W	RAD30	0.0283853	0.659958	-0.0465112	0.406864	-0.211929	0.00402771	-0.0575868	0.30156	-0.412695	5.85607e-05	-0.037143	0.465989	0.00204717	0.976691	-0.116708	0.0637155
YDR420W	HKR1	0.186424	0.0277108	-0.171399	0.0158399	-0.322951	0.000253775	0.163846	0.0395668	-0.0512751	0.473039	0.19251	0.00986403	-0.184021	0.0147502	0.0846902	0.237441
YDR421W	ARO80	-0.0433456	0.528587	0.103249	0.19902	0.00749693	0.917025	0.00355906	0.955561	-0.00313405	0.960863	0.0400367	0.524885	0.0330882	0.629607	0.0703481	0.594697
YDR422C	SIP1	0.406003	6.54871e-05	0.0939522	0.221752	0.31691	0.000919733	0.0474407	0.414571	-0.0634574	0.457292	-0.0156265	0.803608	0.115166	0.0964396	0.258085	0.0068026
YDR423C	CAD1	0.098689	0.369835	0.446659	0.000439627	0.10494	0.304856	-0.079033	0.403383	-0.137226	0.174156	0.633348	3.77037e-05	0.415759	0.00145633	-0.190663	0.117677
YDR424C	DYN2	0.12659	0.178501	0.0135695	0.833311	0.0993221	0.21961	-0.0954766	0.301549	-0.0403025	0.612439	-0.0572506	0.335313	0.0292762	0.697638	-0.0704135	0.341538
YDR425W	SNX41	0.0651587	0.505892	0.0815714	0.376894	0.140177	0.112493	-0.228326	0.0151774	0.141995	0.116308	0.23282	0.0109097	-0.00842827	0.92412	0.0868789	0.365641
YDR426C	YDR426C	-0.07935	0.642777	-0.0958265	0.0855966	0.0655723	0.33831	-0.13207	0.0322667	-0.202501	0.00630623	-0.151965	0.0434183	-0.176412	0.101563	-0.170047	0.0751193
YDR427W	RPN9	0.132629	0.458099	0.0164535	0.909715	0.380829	0.0378863	0.2902	0.0548017	0.220516	0.155581	0.3791	0.0235303	-0.0289255	0.863485	0.299069	0.162636
YDR428C	BNA7	0.235825	0.0477818	-0.0137027	0.910159	-0.838873	8.4464e-06	-0.159119	0.0956781	-0.924947	9.73126e-07	0.203577	0.039699	0.0390822	0.715528	-0.478023	0.00112546
YDR429C	TIF35	-0.128065	0.0653978	-0.0352436	0.570704	-0.115574	0.0623646	0.138565	0.0723201	-0.0232419	0.746343	0.0244615	0.623451	0.107032	0.1225	-0.153851	0.0625501
YDR430C	CYM1	0.0956004	0.311573	0.217938	0.0105573	0.0512746	0.488532	-0.148468	0.0527102	0.451161	0.000135247	1.12052	1.08702e-08	0.367528	0.00162162	0.0535979	0.537442
YDR431W	YDR431W	0.0645932	0.667149	-0.0235322	0.832555	0.0831793	0.531417	-0.0143947	0.907566	0.0879652	0.517234	-0.0699167	0.681686	0.0114956	0.926556	0.090447	0.458619
YDR432W	NPL3	-0.168	0.0815848	-0.0411083	0.559128	-0.385624	0.000482398	0.0423782	0.571373	-0.072809	0.393462	-0.285829	0.0010348	-0.305478	0.00581825	0.135207	0.118039
YDR433W	YDR433W	-0.153625	0.226593	-0.0891967	0.425692	-0.392368	0.00547919	-0.0362625	0.730257	-0.042329	0.746529	-0.0580313	0.609133	-0.196626	0.131795	0.107474	0.534931
YDR434W	GPI17	-0.0529294	0.43027	-0.0573857	0.40881	0.140177	0.0598387	-0.431966	0.00025819	-0.0711711	0.433983	-0.408173	6.04747e-05	-0.110512	0.187918	-0.0764826	0.370343
YDR435C	PPM1	0.14291	0.0674948	0.185372	0.00551181	-0.0949295	0.136638	-0.188282	0.00538784	-0.185623	0.0111869	0.741514	4.50892e-08	0.122885	0.102247	-0.122377	0.14428
YDR436W	PPZ2	0.0853295	0.227823	0.0535979	0.375011	0.113407	0.0692325	-0.164865	0.0485845	0.392922	0.00010352	0.0815033	0.21221	0.055154	0.363641	-0.0356576	0.650477
YDR437W	GPI19	-0.0615004	0.41882	0.0711448	0.261235	0.0134694	0.835076	0.0240927	0.759125	-0.0926524	0.179394	-0.184616	0.0128632	-0.0108028	0.897681	0.0772703	0.303954
YDR438W	THI74	-0.00200963	0.979384	-0.00809309	0.884822	0.00469554	0.944448	0.154635	0.0384001	-0.223876	0.00351335	-0.266023	0.000381	0.0102929	0.870459	0.00857294	0.896586
YDR439W	LRS4	-0.122922	0.370432	-0.00731277	0.953309	-0.138273	0.31003	-0.0823238	0.492992	-0.516074	0.00305013	0.109133	0.368237	-0.0826691	0.524912	0.0586905	0.657126
YDR440W	DOT1	-0.363199	0.000661255	-0.0896373	0.202851	-0.258662	0.00377831	-0.107413	0.162289	0.0265026	0.769664	-0.223758	0.00698376	-0.0663805	0.437699	0.0251989	0.799656
YDR441C	APT2	-0.294809	0.00353716	-0.0075709	0.915744	-0.431526	9.88533e-05	0.0316775	0.693952	-0.178388	0.0441	0.0676525	0.346982	-0.0789507	0.318824	-0.574768	8.80795e-05
YDR442W	YDR442W	0.142636	0.130138	0.0331869	0.639028	-0.149975	0.0167839	-0.0289771	0.590612	-0.0718928	0.381322	0.0124686	0.828218	0.0133122	0.848146	-0.025738	0.747514
YDR443C	SSN2	-0.0214295	0.730474	-0.0641541	0.247358	0.0535423	0.371111	-0.180842	0.00741257	0.0362571	0.637227	-0.113533	0.133792	-0.0122993	0.861522	0.0365244	0.570196
YDR444W	YDR444W	-0.125137	0.109846	0.0203137	0.725791	-0.0322574	0.624481	0.00637702	0.918208	0.0190898	0.769263	-0.0605929	0.318704	0.0935061	0.207923	0.0194173	0.813492
YDR445C	YDR445C	-0.114255	0.222492	-0.113481	0.217422	-0.0521304	0.504872	-0.0180597	0.755188	-0.0475531	0.739579	-0.166658	0.0492049	-0.13416	0.184255	-0.144036	0.217852
YDR446W	ECM11	0.0674047	0.407074	0.0188763	0.776328	0.0728604	0.472397	0.032919	0.654912	0.120989	0.153815	0.0400087	0.592523	-0.0109395	0.898519	0.0343425	0.716586
YDR447C	RPS17B	0.0943172	0.300513	0.022872	0.752727	0.25567	0.00458252	0.296017	0.00563189	0.304885	0.0061896	0.196481	0.0207586	0.159177	0.0756985	0.110537	0.277624
YDR448W	ADA2	-0.44756	0.0025348	-0.224397	0.0384625	-0.258834	0.0320501	-0.33755	0.00351458	-0.187053	0.11008	-0.613717	7.10083e-05	-0.298756	0.0200065	-0.235255	0.0544626
YDR449C	UTP6	-0.569991	7.12749e-06	-0.315092	0.00113335	-0.21657	0.0339768	0.0518593	0.515315	-0.346795	0.000881796	-0.313015	0.000639133	-0.27737	0.00322546	-0.18893	0.0681554
YDR450W	RPS18A	-0.332242	0.00337354	-0.214021	0.00474814	-0.142385	0.138514	-0.343577	0.000175051	-0.281395	0.0011736	0.189034	0.00316762	-0.147049	0.0341232	-0.504681	0.000478498
YDR451C	YHP1	0.120246	0.332662	-0.0115138	0.919874	0.083547	0.460086	0.0434145	0.702975	-0.0438898	0.699486	0.108678	0.296427	-0.131525	0.299915	0.0985678	0.690375
YDR452W	PPN1	0.260784	0.00329878	0.313873	0.00916836	0.67484	7.04321e-07	-0.137878	0.122258	0.218273	0.00976498	-0.0683018	0.251204	0.428432	6.15462e-05	0.00613283	0.935551
YDR453C	TSA2	0.0150693	0.906967	0.30744	0.00281348	0.160985	0.12577	-0.316632	0.00197691	0.709767	6.18154e-06	0.123004	0.170657	0.307032	0.0067814	-0.42277	0.000694325
YDR454C	GUK1	-0.0980978	0.19036	-0.128374	0.113217	-0.15851	0.154593	-0.0373769	0.499604	-0.165815	0.0173063	-1.05091	2.65974e-09	-0.160047	0.0284925	-0.0739277	0.257639
YDR455C	YDR455C	-0.0365348	0.835358	-0.0372407	0.790423	-0.0501558	0.739147	-0.037605	0.790515	-0.0904097	0.517776	-0.158711	0.388877	-0.0610338	0.72359	-0.108295	0.479606
YDR456W	NHX1	0.309921	0.000825573	0.232575	0.00106894	0.476879	5.69809e-06	-0.156228	0.0416869	0.0355254	0.602976	-0.0317042	0.523941	0.244254	0.00202566	0.0243906	0.713219
YDR457W	TOM1	0.0830567	0.616065	0.0252698	0.864599	0.301154	0.0742794	0.170156	0.24217	0.315694	0.0672621	-0.122568	0.396503	0.16328	0.372727	0.0808759	0.636164
YDR458C	HEH2	-0.227234	0.020462	0.170387	0.0766826	-0.214424	0.0148902	0.163653	0.0456836	-0.113782	0.175422	0.51786	1.16936e-05	0.140556	0.122396	0.00242169	0.979173
YDR459C	PFA5	-0.114393	0.0910515	-0.0126646	0.819575	-0.050752	0.423599	0.114327	0.0557643	0.0356661	0.605748	-0.25947	0.000339232	-0.0975081	0.138018	-0.0875663	0.210028
YDR460W	TFB3	-0.140682	0.0700967	-0.0940669	0.14541	0.00424969	0.948279	-0.012634	0.843245	0.0231844	0.747075	0.155672	0.0482146	-0.0985812	0.325466	0.0284701	0.746432
YDR461W	MFA1	-1.21193	1.40175e-07	0.247065	0.0418173	-1.32619	3.56365e-08	1.59409	3.72745e-09	-0.798818	6.29638e-06	2.62051	3.65319e-11	0.0661236	0.641499	0.156371	0.256607
YDR462W	MRPL28	0.242353	0.0325344	0.254038	0.000584182	0.260712	0.000365788	0.0650897	0.346834	0.336375	7.9067e-05	0.941647	9.56628e-10	0.230584	0.0126645	-0.066021	0.400093
YDR463W	STP1	-0.0286003	0.791219	0.0658342	0.519249	0.0019031	0.985593	-0.0221384	0.870285	0.0643586	0.578164	0.493637	0.000313453	0.00926117	0.930922	-0.12772	0.223725
YDR464W	SPP41	-0.103911	0.352327	-0.128503	0.216169	-0.0608125	0.563315	-0.0208146	0.825682	0.100587	0.350394	-0.415948	0.000969351	-0.0160859	0.886264	-0.115004	0.28448
YDR465C	RMT2	-0.281183	0.0122206	-0.200888	0.00872696	-0.168817	0.0402547	0.226509	0.017025	-0.165857	0.0583752	-0.85413	4.5678e-08	-0.241461	0.00844564	-0.0285091	0.740017
YDR466W	PKH3	0.0634201	0.375666	-0.0224197	0.677267	0.223571	0.00337753	-0.0134769	0.822942	0.0286682	0.647957	-0.172735	0.0079846	-0.00724172	0.939074	-0.0446946	0.48108
YDR467C	YDR467C	-0.14718	0.0617532	-0.0124434	0.801407	-0.0569549	0.378218	-0.136755	0.0195029	-0.0973398	0.203439	-0.227738	0.000322119	-0.125387	0.19711	-0.00447351	0.943083
YDR468C	TLG1	-0.000141391	0.998236	-0.0655107	0.220623	0.270924	0.000771604	-0.21729	0.00350899	-0.141449	0.0555823	0.153818	0.0122835	-0.13646	0.0525242	-0.198123	0.0113508
YDR469W	SDC1	-0.202492	0.171338	-0.216252	0.126735	0.0786781	0.542426	-0.133947	0.270848	-0.271176	0.224663	-0.198515	0.107096	-0.251369	0.0860043	-0.245511	0.279894
YDR470C	UGO1	0.159306	0.155642	0.186665	0.100289	0.110938	0.300578	-0.140945	0.2811	0.376424	0.00219606	0.569044	8.8722e-05	0.317871	0.0121346	0.0131835	0.942604
YDR471W	RPL27B	-0.137891	0.138924	-0.0369817	0.589195	0.0195738	0.80252	0.0192037	0.779671	0.0958569	0.22143	0.171668	0.0252892	-0.0421716	0.60958	0.0702657	0.372873
YDR472W	TRS31	-0.0650639	0.520533	-0.208301	0.0224628	-0.183648	0.0692938	-0.0227333	0.770026	-0.288704	0.0045919	-0.262517	0.00654305	-0.4191	0.000966874	0.0467285	0.602673
YDR473C	PRP3	0.0927622	0.414341	0.0527219	0.551581	-0.0336434	0.752505	0.0797024	0.362305	-0.115857	0.232571	0.304955	0.00461542	0.123269	0.240244	-0.131157	0.198424
YDR475C	JIP4	0.0784186	0.446858	0.216436	0.00865927	-0.198163	0.0307275	-0.296559	0.00282731	0.0858325	0.282533	0.38787	0.000197972	0.259749	0.00896599	-0.0391295	0.620136
YDR476C	YDR476C	0.446097	0.00600074	0.355422	0.0114859	-0.305578	0.0183381	-0.532677	0.00176015	-0.537629	0.000462803	0.265989	0.0309354	0.29725	0.0384321	-0.439447	0.0142669
YDR477W	SNF1	-0.209126	0.0726542	-0.00369948	0.970777	-0.254892	0.0213585	-0.129909	0.151645	0.0396578	0.668471	-0.0507953	0.570391	-0.0889036	0.440582	-0.0527049	0.633966
YDR478W	SNM1	-0.182151	0.0757173	-0.0406794	0.577755	-0.218157	0.0024561	0.290011	0.00187936	0.0298557	0.654639	-0.262646	0.000429407	-0.0416636	0.528184	-0.0750686	0.389848
YDR479C	PEX29	0.363216	0.000575965	0.351549	2.37033e-05	0.426222	4.81037e-05	-0.0717563	0.236514	-0.052648	0.548137	0.549965	1.22823e-06	0.382081	6.96532e-05	0.137674	0.0487306
YDR480W	DIG2	-0.00615756	0.923543	-0.162583	0.0231968	0.13126	0.0751413	-0.270963	0.000583644	-0.085261	0.196794	-0.217246	0.00510238	-0.157684	0.028706	-0.197656	0.00878173
YDR481C	PHO8	0.253517	0.249891	0.145677	0.494516	0.188173	0.395883	-0.949728	0.000496066	-0.0345312	0.878237	-0.62891	0.0102701	0.0756285	0.726558	-0.437201	0.0893235
YDR482C	CWC21	-0.250359	0.0407415	-0.132363	0.279744	-0.110997	0.312274	0.357541	0.00771909	-0.0335695	0.781519	0.021366	0.835363	-0.198975	0.111798	0.0013555	0.992248
YDR483W	KRE2	0.132682	0.104341	-0.0685726	0.316182	-0.0318694	0.641701	0.0696884	0.278443	-0.111642	0.140615	-0.321104	0.000167421	-0.043301	0.533912	0.0472452	0.637717
YDR484W	VPS52	-0.192901	0.0150791	-0.0700076	0.300374	-0.267628	0.00127165	0.00443667	0.946586	-0.100846	0.227307	0.138775	0.032591	-0.170448	0.0256508	0.0191468	0.792596
YDR485C	VPS72	-0.0156352	0.815389	0.0138124	0.774682	-0.066086	0.277405	0.334374	1.73057e-05	-0.267172	0.00057272	0.297978	0.000164938	0.0700733	0.274399	0.073738	0.297144
YDR486C	VPS60	-0.0756751	0.321074	0.0890913	0.179138	0.0887793	0.199963	0.146173	0.114249	0.113314	0.127131	0.491114	3.96146e-06	0.0844861	0.275575	0.116165	0.268311
YDR487C	RIB3	-0.0193999	0.869486	0.208555	0.0766005	0.0506201	0.67285	0.10545	0.394375	-0.168097	0.152657	-0.30055	0.0135867	0.154091	0.198429	-0.136396	0.229996
YDR488C	PAC11	0.0271116	0.712643	0.1135	0.138994	0.417164	7.12051e-05	0.0608775	0.375206	-0.129868	0.0907044	-0.0230074	0.681884	0.246323	0.00119256	0.212096	0.0334078
YDR489W	SLD5	-0.368383	0.000542445	-0.104192	0.10704	-0.238972	0.00612746	0.362554	8.53664e-05	-0.29855	0.00175349	0.227963	0.00234177	-0.169987	0.037259	-0.0258114	0.765063
YDR490C	PKH1	-0.0283958	0.825532	-0.021242	0.844886	-0.0404598	0.766055	-0.271984	0.110731	0.0528332	0.700756	-0.187615	0.0939057	-0.00836587	0.938183	-0.051015	0.720549
YDR491C	YDR491C	0.059286	0.483722	0.081735	0.241116	0.0029545	0.968194	0.0162824	0.842431	0.00447982	0.953779	-0.0143845	0.86831	0.107915	0.330422	0.0429945	0.587212
YDR492W	IZH1	-0.337042	0.0102933	-0.19557	0.0819101	-0.0779164	0.48251	0.0838465	0.384317	-0.0484107	0.614896	-0.306404	0.00518863	-0.321993	0.0138267	0.235261	0.0372729
YDR493W	AIM8	0.169476	0.227486	0.258555	0.0480828	-0.0683185	0.580073	0.218335	0.0825523	0.113647	0.399105	1.05111	1.85308e-06	0.309002	0.0274799	-0.0521588	0.809849
YDR494W	RSM28	0.0155689	0.907161	0.0374525	0.718311	0.0548068	0.619973	-0.0150636	0.88832	0.0389699	0.698996	0.153118	0.115405	0.100453	0.354344	-0.069246	0.565299
YDR495C	VPS3	-0.00517991	0.941434	0.100197	0.186109	-0.12945	0.0819319	-0.175758	0.0256315	0.156798	0.0385251	0.0732581	0.282804	0.108545	0.195642	0.108839	0.146599
YDR496C	PUF6	-0.672154	8.93943e-07	-0.184987	0.0155551	-0.523942	5.97874e-06	0.382678	0.000375839	-0.239323	0.00702236	-0.203118	0.0224057	-0.331532	0.00236	-0.144677	0.145631
YDR497C	ITR1	0.356809	0.00287472	-0.0568078	0.517024	-0.0491196	0.597997	-0.292424	0.0519438	0.184852	0.0736818	-0.308905	0.0027215	0.00308407	0.974641	-0.0533126	0.539457
YDR498C	SEC20	-0.19331	0.0481513	-0.129245	0.0823668	-0.0432133	0.55983	0.0210248	0.789926	-0.291541	0.00221471	0.177637	0.0175039	-0.187037	0.0453767	-0.0308359	0.680175
YDR499W	LCD1	-0.029217	0.807759	0.0975029	0.389207	0.27354	0.0351169	0.0433165	0.659219	-0.0968568	0.372565	0.108852	0.336677	0.0654344	0.531637	0.145717	0.218097
YDR500C	RPL37B	-0.236677	0.0084933	-0.378796	0.00121011	-0.277616	0.00429859	-0.31406	0.000611793	-0.354442	0.000681306	-0.493331	2.85121e-05	-0.376725	0.000481525	-0.233914	0.0256498
YDR501W	PLM2	0.0270549	0.728163	-0.0680961	0.337737	-0.0011705	0.986965	0.114647	0.130775	0.0374244	0.618876	0.244644	0.00210565	-0.0117218	0.87475	0.123587	0.218031
YDR502C	SAM2	0.354373	0.00208083	-0.210322	0.0326924	-0.174483	0.0681134	-0.913882	1.73564e-07	0.0853431	0.349514	-0.550066	4.00823e-05	-0.175001	0.0876155	-0.871831	5.03202e-05
YDR503C	LPP1	0.00820001	0.932306	-0.0156148	0.851477	0.510344	0.000133375	-0.34404	0.00123994	0.455912	0.000598003	0.0833291	0.267277	-0.0768797	0.365679	-0.00650098	0.934391
YDR504C	SPG3	0.188236	0.0505719	0.127488	0.0593635	0.246566	0.00208848	0.107032	0.0907819	0.525047	5.81049e-06	0.347892	0.000139873	0.262445	0.000911246	0.031861	0.731484
YDR505C	PSP1	0.206281	0.0375404	0.209753	0.00965112	0.078883	0.302249	0.0362712	0.610768	0.466946	2.9647e-05	0.511559	1.32431e-05	0.291321	0.00407526	0.0167388	0.84789
YDR506C	YDR506C	0.126537	0.18921	0.210289	0.00406038	-0.10715	0.122019	0.131287	0.0631269	0.160533	0.0274745	0.0342862	0.546867	0.326664	0.00139935	0.177152	0.063534
YDR507C	GIN4	-0.0420468	0.546176	-0.0759001	0.339047	0.21009	0.00571971	0.15685	0.0149531	-0.0803182	0.323787	0.313223	0.000125668	-0.0534443	0.447033	0.188705	0.0382432
YDR508C	GNP1	-0.259091	0.00169635	-0.0125583	0.841658	-0.663543	1.18332e-07	0.134234	0.0319569	-0.154846	0.0630186	0.0996722	0.161886	0.00838649	0.898239	0.17946	0.0131587
YDR509W	YDR509W	0.0624671	0.525551	-0.0063807	0.930194	-0.0915083	0.150186	0.0752999	0.254739	-0.0382167	0.556602	0.00903179	0.951148	0.0222897	0.848124	-0.00840941	0.913395
YDR510W	SMT3	-0.043869	0.583385	-0.0762529	0.267983	0.231826	0.00990917	-0.392423	0.000150088	0.0920044	0.304121	-0.561213	1.63793e-06	-0.0544163	0.426431	-0.12844	0.245429
YDR511W	ACN9	0.157509	0.114108	0.369372	0.000110207	-0.135512	0.055241	0.211934	0.00715542	0.314639	0.000613031	1.15462	6.89309e-10	0.472165	3.87146e-05	-0.00848196	0.928017
YDR512C	EMI1	-0.0186354	0.804691	-0.0637967	0.299613	0.0505922	0.395992	0.0109803	0.848746	0.11023	0.13865	-0.0980484	0.083969	-0.0436221	0.502358	-0.0812123	0.353631
YDR513W	GRX2	0.144138	0.0783339	0.0759022	0.200543	0.137818	0.0607604	0.159978	0.0217874	0.0319174	0.659769	0.0336802	0.493376	-0.0975744	0.155212	0.0564864	0.498667
YDR514C	YDR514C	-0.171715	0.0190089	-0.175032	0.00433532	0.108183	0.0800481	0.201998	0.00266014	-0.0107389	0.875792	-0.209193	0.00122779	-0.144656	0.0495572	-0.196072	0.0170446
YDR515W	SLF1	-0.0212874	0.787423	0.018919	0.77409	-0.04291	0.596015	-0.234677	0.00303576	0.237246	0.00908975	-0.00306031	0.963622	0.0622323	0.445014	-0.161479	0.0373024
YDR516C	EMI2	0.390767	0.00108252	0.84412	4.80138e-09	-0.182056	0.0210892	-0.561013	4.00153e-07	0.727981	5.26326e-08	1.2674	4.22741e-11	0.894674	5.65541e-08	-0.343756	0.000898625
YDR517W	GRH1	-0.0987635	0.56407	0.182031	0.255475	-0.0271912	0.865948	-0.553824	0.00489062	-0.00299526	0.984566	-0.0380656	0.801379	0.037579	0.82614	-0.187485	0.492165
YDR518W	EUG1	-0.194724	0.332754	-0.100187	0.593659	0.125162	0.485942	-0.777685	0.000529512	0.151651	0.376194	-0.900686	0.000157576	-0.197626	0.298032	-0.367518	0.0971374
YDR519W	FPR2	0.216213	0.00486159	0.138461	0.029209	-0.276188	0.000305724	-0.280629	0.000505017	0.0431625	0.609832	-0.426563	1.03946e-05	-0.0155681	0.854671	-0.0664591	0.417058
YDR520C	URC2	-0.0419116	0.503081	0.116245	0.04343	0.10545	0.124468	0.201395	0.00286142	0.0153406	0.841527	-0.301467	8.08343e-05	0.0926946	0.142058	-0.0466722	0.570597
YDR521W	YDR521W	-0.171646	0.316633	-0.0240412	0.854013	-0.0605206	0.682959	-0.0448479	0.742117	-0.109012	0.438812	-0.189786	0.256958	-0.0129528	0.935892	-0.133839	0.350952
YDR522C	SPS2	0.0961404	0.520866	0.0577345	0.66633	0.107701	0.42373	0.053014	0.696594	0.202123	0.123511	0.15017	0.309213	0.0593968	0.670509	0.129204	0.293419
YDR523C	SPS1	-0.0565497	0.382024	-0.0513947	0.345744	0.225152	0.0188964	0.00324242	0.965935	0.171092	0.023455	0.0344552	0.725747	-0.0959699	0.241437	0.0752999	0.208491
YDR524C	AGE1	0.0724626	0.526956	-0.147753	0.240325	0.00736775	0.944616	-0.0200712	0.85345	-0.0342918	0.745152	-0.476364	0.000438498	-0.140493	0.230037	-0.157792	0.141893
YDR525W	API2	0.0836695	0.5728	0.0101067	0.937702	0.0750671	0.624799	-0.0241292	0.836711	0.0029113	0.98396	0.0142696	0.929057	0.0423502	0.837	0.0879923	0.536022
YDR525W-A	SNA2	0.520689	5.7712e-05	0.386292	9.11666e-05	-0.323133	0.00127894	0.319086	0.000506466	0.128043	0.184888	1.54731	9.49247e-12	0.237967	0.00524196	0.112006	0.133168
YDR526C	YDR526C	-0.0699576	0.370116	-0.0810963	0.132967	0.189755	0.0264772	0.0172521	0.753421	0.0522768	0.47902	-0.0750473	0.449522	-0.0933418	0.199369	-0.0657477	0.426815
YDR527W	RBA50	-0.104586	0.149153	-0.179186	0.018073	0.0129119	0.873391	0.102524	0.11905	-0.107783	0.191054	-0.751509	3.90194e-08	-0.13528	0.0644989	-0.0873241	0.288073
YDR528W	HLR1	-0.133003	0.15178	-0.313721	0.00051929	-0.32906	0.0014051	-0.305441	0.000661449	-0.0738077	0.352987	-0.365639	0.000269739	-0.327502	0.00124436	-0.190755	0.0197993
YDR529C	QCR7	0.0177509	0.830024	-0.229152	0.0129591	0.345907	0.000369653	0.599813	1.94144e-06	0.791539	3.56017e-07	1.34672	5.59906e-10	-0.266793	0.00355751	0.126933	0.101507
YDR530C	APA2	0.0630197	0.333128	0.028951	0.549458	0.352058	5.18391e-05	0.0316352	0.605395	0.0933709	0.120311	-0.395705	3.98875e-06	0.0345116	0.667824	0.313048	9.87117e-05
YDR531W	CAB1	-0.0104569	0.877724	-0.00536525	0.918832	0.0804121	0.208062	-0.101807	0.105157	-0.0282545	0.66363	-0.00155318	0.975466	-0.126237	0.0765037	-0.0387516	0.583024
YDR532C	YDR532C	0.00850123	0.910672	-0.0610247	0.308245	-0.17915	0.0457801	0.141786	0.0663155	-0.170298	0.035347	0.0133265	0.826945	-0.131339	0.0983278	-0.0632841	0.40575
YDR533C	HSP31	0.170681	0.0423322	0.115193	0.138546	-0.34898	0.000421898	0.708028	2.47568e-07	0.408386	0.000370063	-0.0740507	0.317171	0.0704855	0.346784	-0.209158	0.0284655
YDR534C	FIT1	1.46988	1.49704e-06	2.33195	1.07075e-11	-0.174846	0.0727777	0.0850983	0.36496	0.571065	0.000146437	0.192283	0.0680802	2.18779	2.12034e-08	0.629939	0.000323035
YDR535C	YDR535C	0.0523742	0.554622	-0.00887965	0.863234	-0.0763685	0.15551	-0.0454895	0.38844	-0.0386864	0.56159	0.0141696	0.803361	0.0243481	0.754155	0.0475803	0.427281
YDR536W	STL1	-0.0477589	0.523379	-0.0752494	0.330077	-0.0711848	0.375857	-0.0861505	0.210652	0.0642483	0.48169	0.703836	2.40563e-06	-0.0556963	0.523648	-0.0696548	0.369067
YDR537C	YDR537C	0.0247168	0.761855	0.056528	0.549271	-0.0284325	0.672434	-0.0350381	0.570952	-0.0900549	0.224415	0.0281165	0.756642	0.0408644	0.599935	-0.0549062	0.510839
YDR538W	PAD1	-0.0831917	0.253493	0.06371	0.297402	-0.116528	0.144824	-0.0992812	0.14264	-0.495913	4.12389e-05	-0.351941	0.000115403	0.0484734	0.504068	-0.390966	0.000427214
YDR539W	YDR539W	0.103531	0.197279	0.00368858	0.96344	-0.42065	0.000411107	-0.168479	0.0227432	-0.535932	8.70909e-06	0.179842	0.030239	0.0954114	0.262943	-0.569214	3.13096e-05
YDR540C	IRC4	-0.014316	0.859067	0.014041	0.855223	-0.526315	1.61609e-05	0.295747	0.00142796	0.194087	0.0284926	-0.0805745	0.366713	0.0268425	0.782742	0.0615965	0.518786
YDR541C	YDR541C	0.0367354	0.704135	0.0855878	0.255015	-0.189149	0.0656611	-0.101135	0.21613	-0.777539	3.93365e-06	0.122818	0.0971616	-0.0102027	0.906637	0.0564587	0.546539
YDR543C	YDR543C	0.45249	0.000367617	-0.0492345	0.366765	0.301553	8.78783e-05	0.0705542	0.274598	-0.0101445	0.86407	0.503796	1.30413e-06	0.120538	0.213064	0.21697	0.0259161
YDR544C	YDR544C	0.0742725	0.363407	0.05023	0.53487	0.361353	0.000449893	-0.033574	0.69826	0.326951	0.000991795	0.767401	1.18078e-06	-0.0875341	0.262929	0.1547	0.088019
YEL001C	IRC22	0.246384	0.0632585	0.0967881	0.358177	0.372685	0.00416807	0.156021	0.111709	-0.0457575	0.655206	-0.0219172	0.814017	0.0320162	0.769219	0.103075	0.338919
YEL002C	WBP1	0.118758	0.165062	0.057582	0.408688	0.307382	0.00162543	-0.145918	0.0432494	-0.04228	0.588665	0.0780633	0.295724	0.04452	0.586763	-0.070868	0.365689
YEL003W	GIM4	-0.251142	0.00709421	-0.173059	0.0205375	-0.273125	0.00195238	-0.0118774	0.858367	-0.275234	0.00380592	-0.370394	8.24551e-05	-0.252351	0.00446557	-0.00830348	0.924371
YEL004W	YEA4	0.273277	0.00407047	0.153468	0.0482333	-0.111055	0.165043	0.0796887	0.282874	-0.0132105	0.873723	-0.069358	0.315477	0.224361	0.0181721	0.24817	0.0179907
YEL005C	VAB2	0.23531	0.0436323	0.166188	0.0556358	0.0872863	0.348679	-0.0535611	0.565397	0.0722019	0.451405	-0.00506553	0.951431	0.150404	0.145431	0.0274513	0.764234
YEL006W	YEA6	0.344158	0.000167926	0.0946009	0.100234	0.0812987	0.204799	-0.385652	1.15711e-05	-0.046553	0.471327	-0.660008	6.48157e-08	0.134392	0.0603171	-0.0511375	0.42307
YEL007W	YEL007W	-0.11291	0.214242	0.0374103	0.630334	-0.492054	4.93871e-05	-0.237229	0.0117071	0.0692072	0.409797	-0.0426009	0.54495	-0.0025067	0.978357	-0.00664881	0.93856
YEL008W	YEL008W	0.117841	0.175646	-0.0179604	0.742753	0.209241	0.0128206	0.0391244	0.509782	0.0302937	0.624607	-0.0261022	0.65121	-0.0125482	0.841131	-0.0602198	0.395406
YEL009C	GCN4	-0.627469	4.84158e-05	0.106308	0.283277	0.284455	0.0229306	0.786145	2.15767e-05	0.0209253	0.843209	0.185067	0.0974407	0.28772	0.0181132	0.25917	0.0145556
YEL010W	YEL010W	-0.0281412	0.770082	0.00353028	0.959289	1.60129	6.22371e-08	0.0646208	0.295812	-0.0411544	0.518451	-0.0517625	0.516292	-0.01971	0.795953	0.0308869	0.637637
YEL011W	GLC3	0.529631	2.73686e-05	0.64922	3.31245e-06	1.00234	4.79234e-08	0.22694	0.0101243	0.816911	2.13809e-07	1.30401	3.90519e-09	0.630666	1.45939e-05	0.0987968	0.348365
YEL012W	UBC8	0.527531	1.27901e-05	0.46157	3.82312e-06	0.426114	0.000929966	-0.129472	0.075476	0.547094	5.88402e-06	0.344249	9.82848e-05	0.377823	0.000468272	0.389534	8.82147e-05
YEL013W	VAC8	0.184445	0.0385912	0.128201	0.162545	0.30527	0.00133785	0.203752	0.00963619	0.282428	0.0129797	-0.0964434	0.159383	0.139993	0.140762	0.158505	0.113165
YEL014C	YEL014C	0.0190898	0.821488	-0.0570914	0.342511	-0.0915775	0.107253	-0.0147021	0.781619	-0.0694595	0.370191	-0.071688	0.133264	-0.0504755	0.589772	-0.0229883	0.701679
YEL015W	EDC3	0.0810123	0.188881	-0.14153	0.0141358	-0.151803	0.0180538	0.120551	0.115407	-0.00722432	0.893901	0.354441	4.4704e-06	-0.114479	0.0586667	0.203439	0.00231759
YEL016C	NPP2	0.346236	0.000181004	0.039742	0.488363	0.171706	0.0150385	-0.0511734	0.412972	0.0957624	0.158489	-0.799177	4.23712e-09	0.0519846	0.421404	0.00296889	0.956949
YEL017C-A	PMP2	-0.311496	0.000802089	0.14325	0.12016	-0.320974	0.000247335	0.503593	0.000942768	-0.016744	0.788819	-0.117894	0.0570053	0.139273	0.0486042	0.0826481	0.270652
YEL017W	GTT3	0.239862	0.00148172	-0.0215803	0.668739	-0.112765	0.0816396	-0.206693	0.00157648	0.191512	0.0053196	0.0576374	0.261343	0.0395596	0.56909	-0.367114	0.000565724
YEL018W	EAF5	-0.165192	0.0830215	-0.219759	0.0162411	-0.179882	0.0432825	-0.183109	0.0219275	-0.251625	0.00802259	-0.0273338	0.702872	-0.168338	0.0812964	-0.219621	0.016672
YEL019C	MMS21	0.158195	0.0245396	0.119728	0.0511672	0.105544	0.122033	0.23716	0.00204321	0.160288	0.0196779	0.053167	0.324047	0.094155	0.16597	0.161346	0.0231083
YEL020C	YEL020C	0.00325681	0.969379	0.051915	0.403844	0.0939793	0.187871	-0.174792	0.0221214	0.0802074	0.304651	-0.119573	0.0738975	0.0345538	0.656288	-0.113356	0.159135
YEL020W-A	TIM9	-0.166828	0.0786098	0.0136552	0.851795	-0.544195	6.59468e-06	0.373709	5.46293e-05	0.025936	0.70269	0.948571	1.07072e-08	0.115593	0.154911	-0.0768706	0.345676
YEL021W	URA3	-0.0362551	0.676408	-0.0198226	0.692157	-0.0440445	0.412116	-0.0302302	0.700297	-0.200178	0.0211555	-0.116212	0.357464	-0.00705759	0.924788	-0.015997	0.77013
YEL022W	GEA2	0.0882773	0.185369	0.074204	0.203959	0.0558065	0.351844	-0.228571	0.00509497	0.0382395	0.544328	-0.428634	3.31744e-06	0.0841868	0.234587	-0.0593551	0.370521
YEL023C	YEL023C	-0.00787984	0.944434	-0.0301581	0.772843	0.572705	0.000248114	0.227495	0.0332153	-0.203073	0.0584116	-0.281341	0.0103553	-0.0230264	0.830038	0.0790469	0.466603
YEL024W	RIP1	0.239936	0.041657	-0.0490807	0.563099	0.476361	0.000211707	0.353922	0.000414613	0.969675	1.53822e-07	1.47009	1.00922e-09	-0.316483	0.0144463	0.118971	0.182602
YEL025C	YEL025C	0.298635	0.00162427	0.0808077	0.181787	0.183188	0.0110953	-0.00664881	0.914815	0.0638204	0.43025	-0.567795	1.46323e-06	0.0398122	0.541806	0.146838	0.135033
YEL026W	SNU13	-0.403458	1.3191e-05	-0.319793	7.83843e-05	-0.50003	1.86349e-06	-0.144567	0.0193593	-0.504686	4.85326e-06	-0.508401	3.03684e-07	-0.491837	1.51971e-06	-0.429716	2.40467e-05
YEL027W	CUP5	0.0183636	0.799107	0.108116	0.114026	-0.120617	0.0486413	0.308524	0.00029869	-0.0554174	0.393117	-0.750438	9.98766e-09	0.0249154	0.740918	-0.142024	0.0560007
YEL028W	YEL028W	0.38322	0.000132769	0.170246	0.00861414	0.303541	0.000316683	0.0895524	0.171545	-0.190821	0.0131875	-0.0413949	0.441079	0.0859685	0.261838	-0.0302052	0.666125
YEL029C	BUD16	-0.28957	0.0096878	-0.0738427	0.436771	-0.408918	0.00109854	0.28765	0.00636792	-0.29236	0.00908946	-0.220786	0.0205796	-0.143832	0.134981	-0.0728181	0.50074
YEL030W	ECM10	0.267212	0.00368445	0.185816	0.0169626	0.33932	0.000812624	-0.11359	0.115037	0.177357	0.0376248	0.153429	0.0567302	0.0795385	0.319719	0.652041	6.51503e-06
YEL031W	SPF1	-0.0937959	0.245503	-0.0313091	0.605456	0.0125544	0.844671	-0.0795527	0.263768	0.0829342	0.241446	-0.0782148	0.231332	0.0448837	0.577534	0.0239508	0.726147
YEL032W	MCM3	-0.455439	7.12822e-06	-0.0376746	0.514395	-0.83869	5.35299e-09	0.0751355	0.261019	0.0449536	0.510952	0.61323	3.994e-07	-0.0708286	0.366828	-0.109676	0.0794886
YEL033W	MTC7	-0.298987	0.0105268	-0.290348	0.000814666	-0.117856	0.0969307	-0.188509	0.0190075	-0.210039	0.0116567	-0.469438	0.000155915	-0.432098	7.98858e-05	-0.225285	0.0129718
YEL034W	HYP2	0.125254	0.148553	-0.0740613	0.384621	0.0399666	0.705321	-0.0156075	0.898272	0.0988642	0.257749	0.0222187	0.804196	-0.0557967	0.511056	0.0598398	0.473581
YEL035C	UTR5	-0.101835	0.206969	-0.115393	0.0766533	-0.0745322	0.261581	-0.0485569	0.459227	-0.114437	0.0965496	0.0418597	0.51624	-0.137991	0.10273	-0.114883	0.132005
YEL036C	ANP1	-0.137137	0.0578473	-0.0982862	0.132797	0.207918	0.00307715	-0.040304	0.524724	0.0708015	0.26521	-0.0857309	0.105633	-0.159314	0.0174147	0.125585	0.0631144
YEL037C	RAD23	-0.0294437	0.658193	-0.115246	0.0951464	-0.0223112	0.743641	-0.09601	0.10092	-0.0590936	0.364384	0.0532782	0.295682	-0.148143	0.0511432	-0.0429204	0.614445
YEL038W	UTR4	-0.0518298	0.53368	-0.00902627	0.906057	0.230646	0.00738708	0.0377336	0.571389	-0.00580263	0.946139	-0.571577	1.70681e-06	-0.000546885	0.994366	-0.0606561	0.444983
YEL039C	CYC7	0.0544595	0.412757	0.13585	0.06583	0.436194	1.69849e-05	0.195335	0.00860883	0.843477	8.33148e-08	1.58422	4.25227e-11	0.25829	0.00157907	0.508023	0.000999236
YEL040W	UTR2	-0.0306487	0.611375	-0.13156	0.0391028	-0.601597	1.37352e-07	-0.068736	0.383131	-0.11597	0.144811	-0.446728	2.25825e-06	-0.173654	0.0124308	0.126008	0.0966782
YEL041W	YEF1	0.25078	0.00177116	0.300522	0.000160843	0.247138	0.00112359	0.358149	3.84363e-05	0.0434705	0.52689	0.135811	0.0509386	0.442344	8.83926e-06	-0.0391354	0.496252
YEL042W	GDA1	-0.175459	0.0248251	-0.0614673	0.281413	-0.087482	0.149654	-0.172145	0.0273714	0.0770105	0.222291	-0.248601	0.00371083	-0.112713	0.129394	0.0362571	0.714318
YEL043W	YEL043W	0.264777	0.000496763	-0.0179779	0.738035	0.555198	7.93273e-07	-0.0391295	0.490196	-0.053091	0.382376	-0.341254	1.68299e-05	-0.0255661	0.719508	0.204617	0.00350022
YEL044W	IES6	-0.101742	0.233284	-0.17441	0.0135064	-0.60195	1.09882e-06	-0.171996	0.0256681	-0.192037	0.0141237	-0.68859	4.6058e-07	-0.112139	0.144399	-0.248243	0.0104088
YEL045C	YEL045C	-0.394857	0.00102098	0.0115243	0.887448	-0.550662	3.42235e-05	0.0798525	0.392463	-0.324208	0.0039013	-0.798978	5.01897e-06	-0.268356	0.12206	-0.0931279	0.325936
YEL046C	GLY1	-0.805827	5.01518e-08	-0.0425563	0.44126	-0.626119	3.34506e-07	0.194327	0.00636993	-0.253496	0.0108833	-0.370581	3.12146e-05	-0.0722446	0.287377	-0.0640756	0.350993
YEL047C	YEL047C	0.342851	0.00103671	0.128386	0.0844369	0.00232087	0.977332	-0.0951206	0.291435	-0.19248	0.0414191	-0.874449	2.97293e-07	0.272943	0.0498378	-0.242398	0.0226814
YEL048C	TCA17	-0.357746	6.74084e-05	-0.209835	0.00335072	-0.529693	1.40932e-06	-0.0544148	0.329873	-0.173537	0.0113876	-1.13766	2.35257e-09	-0.334531	8.30581e-05	-0.248505	0.000956791
YEL049W	PAU2	0.0527776	0.49571	-0.0375398	0.566748	-0.235124	0.00598772	-0.195758	0.0281015	-0.216416	0.0288459	-0.125222	0.0716828	-0.112667	0.137232	0.0655999	0.512773
YEL050C	RML2	0.0350749	0.587689	0.160184	0.0328475	0.0632406	0.258526	-0.0743423	0.292098	0.602856	2.79409e-07	0.477822	4.40658e-07	0.193999	0.0147904	-0.144809	0.0231607
YEL051W	VMA8	0.295476	0.00247476	0.0700046	0.298298	0.216709	0.0173162	-0.0429011	0.561008	-0.0780808	0.317362	-0.445042	4.11768e-05	0.0963698	0.289288	-0.0658882	0.397307
YEL052W	AFG1	0.108571	0.144349	-0.0766469	0.24211	-0.0139765	0.821658	-0.308939	0.000377965	0.106335	0.113086	-0.206885	0.00351436	-0.174423	0.0199263	0.0380709	0.623034
YEL053C	MAK10	0.143877	0.0824556	-0.00687928	0.911405	0.276056	0.000904218	-0.269742	0.00362547	-0.31192	0.000741502	0.22007	0.00335411	0.0640551	0.370907	-0.0804311	0.20708
YEL054C	RPL12A	-0.0109308	0.903954	-0.130716	0.194997	0.0771199	0.374675	-0.218921	0.0251993	0.00921816	0.929083	-0.00337697	0.975067	-0.0566517	0.521104	-0.075406	0.394808
YEL055C	POL5	-0.104631	0.111196	-0.117186	0.0585372	-0.329258	0.000333392	-0.0153261	0.781686	-0.158537	0.0497461	-0.136766	0.076641	-0.0914653	0.164943	-0.25519	0.00122698
YEL056W	HAT2	-0.276616	0.000435192	-0.00534063	0.917954	-0.179995	0.0104481	-0.195728	0.00259171	0.127145	0.0467365	-0.00542028	0.929153	-0.0898123	0.158735	-0.00160228	0.978418
YEL057C	YEL057C	0.0132121	0.899558	0.125453	0.0803497	-0.269926	0.00375471	-0.0346257	0.6157	0.317744	0.00120903	0.908144	9.71426e-08	0.0920992	0.276516	-0.0742967	0.309298
YEL058W	PCM1	0.202951	0.00725022	0.0365104	0.487044	0.228985	0.0033396	-0.291615	0.000123658	0.258857	0.000827767	0.464741	8.50492e-07	0.106013	0.103882	0.0258509	0.652415
YEL059C-A	SOM1	-0.223485	0.0745585	0.0756558	0.40764	-0.372119	0.0019432	-0.0611105	0.531823	0.359352	0.00382876	0.815789	7.17743e-07	0.227187	0.0375101	-0.00946476	0.921406
YEL059W	ENV6	0.146043	0.135732	0.130997	0.206238	0.0233405	0.706954	0.0605455	0.36513	0.0546401	0.493557	0.0670742	0.223652	0.0637514	0.416604	0.0152549	0.832611
YEL060C	PRB1	0.925111	3.10792e-07	0.704305	1.74065e-07	0.531579	1.12675e-06	-0.257726	0.000622886	0.901371	5.11464e-09	2.33376	8.76832e-14	0.714786	6.74416e-08	-0.102053	0.228634
YEL061C	CIN8	0.0427844	0.46545	0.0237379	0.610979	-0.302746	0.00054357	0.0714057	0.207258	0.087938	0.138542	-0.108701	0.0938134	0.0872456	0.128244	-0.0544357	0.325089
YEL062W	NPR2	0.0837784	0.185895	0.0678865	0.216529	0.019645	0.749376	0.122951	0.0341699	0.174867	0.0117642	0.00959083	0.855577	-0.0276558	0.626322	0.153248	0.013892
YEL063C	CAN1	0.0143553	0.828232	0.0816669	0.169218	0.104712	0.111542	0.106777	0.0977663	0.106469	0.108744	-0.180229	0.00349719	0.0385626	0.530791	-0.0637107	0.275038
YEL064C	AVT2	-0.0600152	0.597304	0.00702323	0.945154	-0.11003	0.302944	-0.0849564	0.378565	0.178721	0.0965887	-0.00434472	0.964378	-0.0127286	0.917988	0.0985408	0.402311
YEL065W	SIT1	0.805722	0.00138946	0.95005	0.000244777	0.377146	0.0665831	-0.204361	0.420146	0.744066	0.0016002	-0.635403	0.0076767	1.11007	6.55017e-05	-0.0810719	0.674496
YEL066W	HPA3	0.289752	0.00367993	0.216076	0.00126111	0.0398824	0.513441	-0.190095	0.00876796	-0.298447	0.0014765	0.244984	0.000299773	0.358306	4.3347e-05	-0.417629	0.000116547
YEL067C	YEL067C	0.00937584	0.89308	0.252222	0.0016596	0.097449	0.121676	-0.0490181	0.452924	0.0191041	0.778471	-0.150837	0.0128354	0.295276	0.000617744	-0.141331	0.0253998
YEL068C	YEL068C	0.0197873	0.796962	-0.150094	0.026795	0.140936	0.0457751	0.00575927	0.947739	-0.254412	0.00186861	-0.479854	1.01155e-05	-0.254597	0.00489543	-0.17183	0.0191206
YEL069C	HXT13	-0.127502	0.0556254	0.0348777	0.655815	0.141982	0.0196892	0.0815169	0.178298	0.190552	0.0356583	0.13652	0.0474845	-0.0662461	0.313274	-0.0581004	0.531371
YEL071W	DLD3	0.576319	0.000120754	0.430157	6.06905e-05	-0.47431	0.0245514	-0.739216	5.60592e-08	-0.177705	0.03126	-0.0138498	0.843615	0.431655	3.89394e-05	0.106053	0.293663
YEL072W	RMD6	0.41955	0.00053905	-0.121328	0.0517419	0.469553	3.13032e-05	0.120126	0.0999977	-0.0204956	0.796988	-0.443322	6.53546e-06	-0.0550891	0.448089	-0.128585	0.0633876
YEL073C	YEL073C	0.351413	0.000150554	0.139666	0.0138984	0.022105	0.691644	0.185549	0.00305886	0.0474686	0.468945	0.389236	1.129e-05	0.278972	0.000614573	0.386634	3.11759e-05
YEL074W	YEL074W	0.425534	2.60154e-05	-0.0414379	0.44692	-0.319587	6.97328e-05	-0.269142	0.00471222	-0.237098	0.017754	-0.269305	0.000116601	0.00587422	0.928306	0.546749	7.86355e-07
YEL075W-A	YEL075W-A	0.494907	1.1347e-05	0.0644276	0.266532	-0.0963339	0.164369	-0.0839117	0.137471	-0.164954	0.0242544	-0.190179	0.0139982	0.0662339	0.319628	0.447114	7.23274e-05
YEL076C	YEL076C	0.331281	0.0027606	0.315844	0.00039873	-0.112328	0.214349	0.444063	2.44895e-05	0.0350467	0.683229	-0.0476396	0.413887	0.209403	0.00481384	0.27633	0.0028612
YER001W	MNN1	-0.750356	1.88567e-06	-0.182174	0.0303523	-0.0629208	0.398298	0.0384502	0.620273	0.261868	0.00579642	-0.556389	4.93364e-06	-0.319011	0.00224754	0.394701	0.00168583
YER002W	NOP16	-0.345959	0.000800707	-0.296722	0.000537237	-0.294372	0.0018612	0.130891	0.0607044	-0.208503	0.00544857	-0.261704	0.000847437	-0.360199	0.000148078	-0.183533	0.081298
YER003C	PMI40	0.0815033	0.392203	-0.0885937	0.329467	0.0338353	0.676993	-0.13216	0.112838	0.0685745	0.488336	-0.470531	6.19612e-05	-0.0761297	0.393906	-0.0541991	0.646911
YER004W	FMP52	0.466705	0.000108842	0.180861	0.0186511	0.515975	2.44095e-05	-0.254572	0.00651892	0.571949	2.66523e-05	0.0201146	0.757928	0.283388	0.00750119	-0.156447	0.105629
YER005W	YND1	0.0127689	0.854323	0.0237096	0.641259	0.212544	0.005765	0.0579285	0.339016	-0.36107	0.000395614	-0.513043	5.32211e-07	0.123574	0.0504098	0.0852887	0.142079
YER006W	NUG1	-0.148703	0.0412505	-0.184869	0.00703574	0.000331782	0.995339	0.039349	0.548112	-0.0628636	0.397069	-0.071156	0.25438	-0.146434	0.0678836	-0.144702	0.0513125
YER007C-A	TMA20	-0.202662	0.031741	-0.0236188	0.711449	0.0017302	0.980769	0.182756	0.0201077	-0.140151	0.0798227	-0.536566	2.58596e-05	-0.113367	0.205537	-0.00907998	0.908241
YER007W	PAC2	-0.344753	0.000719513	-0.0873425	0.21239	-0.643203	4.81718e-06	-0.0018565	0.976801	-0.146982	0.0695214	0.348516	8.26862e-05	-0.0318547	0.660196	-0.135334	0.0811967
YER008C	SEC3	0.049338	0.593143	-0.0100864	0.90649	0.11039	0.116566	-0.0866698	0.217477	-0.10039	0.14513	-0.0883682	0.182013	-0.0763336	0.280551	-0.0589538	0.567058
YER009W	NTF2	-0.11052	0.183595	-0.0422815	0.575005	0.0219345	0.731847	0.0618591	0.396636	-0.241085	0.0120221	-0.317522	0.000370119	0.0874764	0.291237	-0.118351	0.102688
YER010C	YER010C	0.0536813	0.472365	-0.0982924	0.176157	0.157238	0.0304642	-0.0406853	0.526169	-0.855306	6.52655e-08	0.322724	0.000127902	-0.0574397	0.474023	-0.0959884	0.226764
YER011W	TIR1	-0.0994203	0.257855	-0.117562	0.121213	0.210937	0.0206029	-0.0121727	0.914946	0.466497	0.000187764	0.796149	2.08788e-06	-0.296309	0.0182513	0.368455	0.00226402
YER012W	PRE1	0.306589	0.000919806	0.142348	0.0287596	0.334214	0.000152271	-0.185996	0.0106673	-0.345522	0.00165671	0.196758	0.00554436	0.116964	0.0938818	-0.00790015	0.907018
YER013W	PRP22	-0.0424717	0.602351	-0.0223332	0.736638	0.0137409	0.850764	0.102201	0.157576	0.0696472	0.437137	0.209129	0.00927009	0.0925593	0.301531	-0.0742998	0.356206
YER014C-A	BUD25	-0.140563	0.0851052	-0.01909	0.731207	0.00491122	0.936675	-0.0299857	0.611207	-0.0569204	0.409227	-0.177712	0.0101002	-0.13502	0.0429557	-0.0769513	0.340436
YER014W	HEM14	-0.0296293	0.75147	-0.0216887	0.829453	0.327791	0.001526	-0.427801	8.26663e-05	0.167782	0.0545473	-0.532693	1.42536e-05	-0.0909274	0.340057	-0.0958867	0.289827
YER015W	FAA2	-0.0945443	0.13991	-0.172991	0.0140677	-0.138264	0.0360113	0.118094	0.0840067	-0.177219	0.0587598	0.455113	2.88516e-06	-0.13534	0.0688266	-0.279616	0.000836972
YER016W	BIM1	-0.195213	0.0510436	0.00404829	0.959812	0.0325946	0.716657	0.10384	0.217102	0.16458	0.107687	-0.107401	0.182654	-0.0179662	0.842335	0.107982	0.226497
YER017C	AFG3	0.148062	0.0481102	0.0435545	0.476703	0.331636	0.000235179	0.0142696	0.830753	0.49294	4.73447e-05	-0.132123	0.0945139	0.0973141	0.219979	0.15628	0.0255718
YER018C	SPC25	-0.196252	0.0144328	-0.0520586	0.364761	0.0229856	0.701136	0.0639999	0.313107	-0.160769	0.0264673	0.21308	0.00707051	-0.084935	0.223018	-0.180454	0.011909
YER019C-A	SBH2	0.025525	0.827458	0.0361727	0.722072	0.062923	0.535955	0.0879244	0.35235	0.120007	0.230172	0.0063483	0.946327	-0.0541391	0.642183	-0.0185346	0.845977
YER019W	ISC1	-0.0527573	0.475423	0.0607392	0.227598	-0.104732	0.216901	-0.00902336	0.876639	0.034103	0.568045	0.646448	9.28062e-08	0.096896	0.121429	0.0761349	0.177543
YER020W	GPA2	-0.0339343	0.66307	0.129586	0.168915	-0.539213	0.000105602	-0.175747	0.051396	-0.0247059	0.778386	0.0212381	0.725278	0.18579	0.0230701	-0.0817374	0.403095
YER021W	RPN3	0.168372	0.0244483	0.0906231	0.140451	0.409668	0.000881845	0.128214	0.0343213	0.132182	0.065009	0.104001	0.0441646	0.00967681	0.867039	0.218967	0.0204943
YER022W	SRB4	-0.115618	0.150293	0.0159828	0.812679	-0.199663	0.0119894	-0.0191645	0.775209	-0.140207	0.0584985	0.160688	0.0128851	0.00157168	0.981396	0.0936548	0.143131
YER023W	PRO3	0.0183493	0.779921	-0.00293743	0.965289	-0.0374658	0.514224	-0.249466	0.0008335	-0.265953	0.00306142	-0.176392	0.00695124	0.0665646	0.337295	-0.0295424	0.625351
YER024W	YAT2	0.0701282	0.306333	0.149428	0.055588	0.306029	0.000458633	0.176297	0.0470719	-0.0370039	0.555332	0.12067	0.0418267	0.0346242	0.594409	-0.0235102	0.704273
YER025W	GCD11	-0.0529803	0.486323	-0.0336581	0.620644	0.0555427	0.481232	0.174036	0.0160041	0.159074	0.043552	-0.338256	0.000217496	-0.134126	0.0824164	0.0804667	0.350418
YER026C	CHO1	0.911155	4.46321e-09	0.313095	6.68269e-05	0.11498	0.153156	-0.0721976	0.17641	0.349059	0.000183034	0.21232	0.000904363	0.479375	1.08837e-05	0.238885	0.00305871
YER027C	GAL83	0.0867023	0.22447	0.0654344	0.256869	0.0836151	0.231838	-0.188932	0.0089516	0.116857	0.111982	-0.152957	0.0163542	-0.0166828	0.813372	0.124685	0.0762044
YER028C	MIG3	-0.118162	0.26156	-0.135691	0.213926	-0.559649	5.34842e-06	-0.104496	0.13734	-0.763807	9.77468e-06	-0.95487	2.66708e-08	0.116551	0.15578	-0.291857	0.00346394
YER029C	SMB1	0.0463234	0.522047	-0.176738	0.0122287	-0.00876788	0.905826	0.269907	0.000894988	-0.0731717	0.272919	0.317489	0.000182689	-0.115802	0.132102	-0.0710029	0.237007
YER030W	CHZ1	-0.0774002	0.233838	0.0188335	0.76776	0.0341734	0.506027	-0.27667	0.000449861	0.127831	0.0599552	-0.539668	1.67994e-07	-0.00524796	0.928456	-0.138264	0.0411322
YER031C	YPT31	0.160533	0.0416763	-0.0395743	0.522449	0.312793	0.00101546	0.0289793	0.628034	0.395096	0.000625682	-0.200941	0.00265678	-0.0173908	0.798217	-0.0575673	0.354998
YER032W	FIR1	-0.0375309	0.59606	0.00363102	0.960018	-0.11126	0.110979	0.0342298	0.573047	0.158738	0.0275261	-0.062038	0.295821	0.0552234	0.465846	0.0537091	0.537663
YER033C	ZRG8	0.0939252	0.231112	0.211274	0.00231098	0.0860636	0.157118	0.143276	0.0295228	0.392911	4.36144e-05	0.374544	7.39176e-05	0.287342	0.00197261	0.164452	0.0821849
YER034W	YER034W	-0.0721248	0.421254	0.0109803	0.886085	0.112073	0.178908	0.289504	0.00367382	-0.189822	0.0456629	0.248668	0.00872275	-0.0208644	0.799078	-0.0949141	0.271238
YER035W	EDC2	0.805433	6.86413e-08	0.588354	1.89193e-06	0.403977	6.53307e-05	0.348074	5.32337e-05	0.469417	2.59863e-05	0.87998	8.65605e-09	0.532357	3.19143e-06	0.147854	0.110009
YER036C	ARB1	-0.351115	0.000188274	-0.132973	0.0471225	-0.637349	7.28128e-07	0.00229206	0.969508	-0.159567	0.0311209	-0.557773	1.07128e-06	-0.202552	0.00959741	0.0300535	0.666547
YER037W	PHM8	0.661221	5.48562e-05	1.02458	3.13576e-07	0.344329	0.00293466	1.22977	2.49146e-08	1.10224	5.52687e-08	1.46168	1.66086e-09	0.963829	2.32359e-06	-0.324034	0.0504675
YER038C	KRE29	0.291922	0.000383776	0.109922	0.105621	0.0880873	0.209334	0.348436	5.56568e-05	-0.295156	0.000465636	-0.111609	0.0317978	0.0704992	0.264049	0.0455828	0.40533
YER039C	HVG1	0.0183351	0.813851	0.107192	0.163979	0.114234	0.095278	0.0123684	0.840345	0.106831	0.139602	-0.078908	0.22566	-0.0943811	0.153338	-0.0602318	0.376061
YER039C-A	YER039C-A	0.0871777	0.181761	0.18854	0.00689183	0.174662	0.0185653	0.00459487	0.954444	0.142152	0.0411535	-0.0466573	0.42141	0.128821	0.044218	-0.0363809	0.511625
YER040W	GLN3	0.0602688	0.426819	0.220293	0.0135416	-0.0330469	0.612209	0.173191	0.00594156	0.0516227	0.415143	0.0208542	0.656884	0.202374	0.0100149	0.0017302	0.978925
YER041W	YEN1	0.015312	0.819467	-0.0312486	0.646894	0.0269841	0.638178	0.0523742	0.353381	-0.000682556	0.991217	-0.168494	0.00513782	-0.0665059	0.486464	0.116365	0.162403
YER042W	MXR1	-0.000150048	0.99832	-0.0537138	0.419055	0.251495	0.00155059	-0.687374	2.7887e-07	-0.274371	0.0036844	-0.574143	1.41089e-06	-0.0801138	0.223957	-0.330336	0.00325176
YER043C	SAH1	0.0423782	0.583533	0.0229856	0.681988	-0.342574	5.53417e-05	-0.185687	0.0205049	0.0341594	0.596402	-0.323346	2.68423e-05	0.121917	0.107114	-0.329254	7.66619e-05
YER044C	ERG28	-0.438442	0.000549323	-0.435552	0.000564863	-0.583221	3.50829e-05	-0.623825	1.03888e-05	-0.489103	0.000239053	-2.26514	3.95399e-11	-0.541935	0.000234169	-0.924018	7.69698e-07
YER044C-A	MEI4	0.261675	0.00359475	0.139299	0.0955207	-0.073205	0.213442	0.697961	4.09e-07	-0.170782	0.0373453	0.217727	0.018094	0.228148	0.0028342	0.176118	0.0281981
YER045C	ACA1	0.219934	0.0028339	0.229711	0.00218886	0.0932897	0.155609	0.201057	0.00278371	-0.501459	2.96489e-06	0.437867	1.10111e-06	0.279673	0.000283514	0.0226732	0.720921
YER046W	SPO73	-0.188661	0.0380604	-0.1578	0.152918	-0.243819	0.0352323	-0.271935	0.00947095	-0.196902	0.0796289	-0.697191	4.69277e-06	-0.436235	0.000261792	-0.182521	0.0811682
YER047C	SAP1	-0.13884	0.134026	-0.0246721	0.670823	-0.143798	0.0296287	-0.11086	0.144311	0.0374666	0.613331	0.244838	0.00124798	-0.0276897	0.693839	-0.0999505	0.146663
YER048C	CAJ1	0.0131549	0.851161	-0.0288181	0.679903	-0.0521244	0.522603	-0.251922	0.00134143	0.107152	0.16104	-0.205928	0.00302963	0.0654758	0.367334	-0.0648782	0.317876
YER048W-A	ISD11	0.0456247	0.54333	0.119237	0.0815372	0.117363	0.0669594	0.0893761	0.123845	0.0408784	0.542785	0.107072	0.056222	0.0163109	0.78398	0.0345256	0.609631
YER049W	TPA1	-0.273715	0.000491312	-0.15226	0.0141839	-0.375555	0.000296584	0.0238373	0.672915	-0.203999	0.00471714	-0.632768	7.31796e-08	-0.1699	0.010033	-0.080518	0.328896
YER050C	RSM18	0.133156	0.0451396	0.193053	0.00804576	0.164529	0.0223247	0.289669	0.000139989	0.313072	0.000250273	0.679289	6.8363e-08	0.0835606	0.292817	-0.0875356	0.167321
YER051W	JHD1	0.21553	0.00849203	0.0754368	0.239575	0.475531	2.13143e-05	0.266481	0.000789928	0.140425	0.0460458	0.128544	0.035166	0.0814623	0.245178	0.0894982	0.202468
YER052C	HOM3	-0.234426	0.0222096	0.253154	0.0111149	-0.264766	0.00462898	-0.0328004	0.662252	-0.37665	0.000565015	-0.400237	9.91942e-05	-0.162402	0.140172	-0.163565	0.0917583
YER053C	PIC2	0.909435	4.22511e-07	0.67772	1.47598e-05	1.33739	8.07186e-08	0.705606	4.42154e-05	1.82509	6.89002e-10	1.99629	1.68151e-10	0.826095	1.9376e-06	0.625102	0.0020851
YER054C	GIP2	0.442323	0.000376543	0.374021	8.98833e-06	0.466758	0.000310765	0.177829	0.00615458	0.848814	3.4328e-07	0.845221	1.39594e-06	0.413117	9.255e-05	0.2525	0.00124082
YER055C	HIS1	-0.479279	4.9404e-05	-0.063958	0.361019	-0.499518	5.9243e-06	0.0788694	0.216811	-0.573624	6.37239e-06	-0.440162	3.71353e-05	-0.0779118	0.359211	-0.585689	2.87165e-06
YER056C	FCY2	-0.498827	6.21988e-06	0.136257	0.10712	0.369941	2.7056e-05	0.125082	0.0832483	0.116591	0.164631	-0.288327	0.000335436	0.260905	0.00143749	0.0528193	0.414275
YER056C-A	RPL34A	0.0712684	0.315076	-0.193343	0.0209292	0.0133122	0.843748	-0.384812	0.00054593	-0.16894	0.20075	-0.231962	0.0113867	-0.284061	0.00199799	0.0178079	0.758332
YER057C	HMF1	0.483478	5.9964e-05	0.207031	0.0248931	0.218422	0.013033	-0.552118	5.89598e-06	-0.345445	0.001029	0.010164	0.882431	0.306099	0.0023931	-0.0403515	0.646528
YER058W	PET117	0.482105	0.000714641	0.516177	4.88373e-06	-0.0285414	0.655884	-0.538647	5.12925e-07	0.0800982	0.19137	1.38325	1.60656e-10	0.589572	1.33592e-05	-0.311995	0.000449528
YER059W	PCL6	-0.000339073	0.997563	0.0907044	0.258926	0.0369182	0.69386	-0.110257	0.190607	0.01983	0.83089	-0.0826553	0.302239	0.101811	0.296879	-0.0756538	0.461814
YER060W	FCY21	-0.768189	3.95616e-08	-0.174877	0.00662803	-0.311906	0.0131952	-0.587971	2.97565e-07	0.604024	4.37471e-06	-0.510291	5.75954e-07	-0.351965	0.000134613	-0.804801	7.64443e-08
YER060W-A	FCY22	-0.589752	3.45905e-06	0.0914629	0.183984	0.290566	0.00153596	0.163628	0.0459439	0.101314	0.184215	-0.277069	0.00138683	0.200153	0.0153994	0.0327074	0.633659
YER061C	CEM1	0.518364	7.79196e-05	0.149585	0.0706267	-0.35767	0.00100373	0.121294	0.114142	-0.613167	1.0254e-05	0.12311	0.125703	0.133393	0.151374	0.0369323	0.634728
YER062C	HOR2	0.332885	0.00458704	0.320034	0.000850467	0.527311	5.14109e-05	0.00842952	0.955429	0.240204	0.00862127	0.601335	2.01599e-06	0.645656	6.88085e-06	0.0595768	0.450661
YER063W	THO1	-0.152056	0.0441233	0.0202284	0.737911	-0.276894	0.00235763	-0.431623	5.17059e-05	-0.293773	0.00262535	0.142531	0.0277918	0.0326933	0.629494	-0.481701	3.12665e-05
YER064C	YER064C	0.080453	0.350212	0.245678	0.0114474	-0.167311	0.0632339	0.223274	0.0222693	0.317559	0.00504627	0.252149	0.00932164	0.288559	0.00399957	0.238041	0.0184897
YER065C	ICL1	0.0226732	0.782822	-0.012701	0.87907	-0.15946	0.0615525	0.0972062	0.227112	-0.0058316	0.938949	0.0500767	0.469771	-0.0469911	0.540776	-0.051299	0.590298
YER066C-A	YER066C-A	0.0991875	0.201	0.0708564	0.229249	0.105879	0.120624	-0.000897636	0.990847	0.0941685	0.131312	0.422168	2.52803e-06	0.0413271	0.497546	0.017081	0.787748
YER066W	RRT13	0.0880194	0.176854	-0.0829273	0.113519	0.0997665	0.133941	-0.008884	0.884126	-0.133609	0.032763	-0.239708	0.000591207	-0.141495	0.0327719	0.0130691	0.841667
YER067W	RGI1	0.260796	0.0165122	1.00512	2.0982e-07	0.959815	3.04413e-07	-0.311992	0.00430753	1.92998	1.28231e-10	3.65315	3.61993e-13	0.688673	9.60593e-06	0.43907	0.00131509
YER068W	MOT2	-0.0776971	0.240385	-0.0925524	0.0853365	0.00861596	0.879763	-0.0662431	0.251662	0.103075	0.113795	0.210314	0.00478636	-0.116794	0.065211	-0.0681929	0.301066
YER069W	ARG5,6	-0.217103	0.00873005	0.422491	5.70649e-05	0.739891	1.24376e-07	0.297567	0.000535281	-0.399053	0.000145399	-0.487826	5.27559e-05	-0.0491882	0.487751	-0.34518	0.00128075
YER070W	RNR1	-0.174169	0.0373304	-0.0521887	0.434749	-0.59457	1.10298e-06	0.0977456	0.165735	0.0160541	0.812646	1.23611	2.38522e-10	0.126563	0.0583334	0.142714	0.149395
YER071C	TDA2	0.434273	2.48255e-05	0.0573324	0.302178	0.153779	0.0304577	0.142047	0.0313527	0.135692	0.0459328	0.427145	3.17589e-06	0.0483757	0.44045	0.167127	0.0422297
YER073W	ALD5	-0.540915	1.63782e-05	0.0278193	0.719707	-0.426726	1.9427e-05	-0.148537	0.0153071	-0.52692	6.8927e-06	-1.16551	3.21391e-11	-0.229973	0.00167142	-0.0615922	0.465781
YER074W	RPS24A	-0.0928494	0.295411	-0.229966	0.01331	-0.158293	0.108503	-0.64737	6.53726e-05	0.059646	0.496707	-0.105293	0.184103	-0.0127097	0.876175	-0.0599024	0.510503
YER074W-A	YOS1	0.169733	0.12305	-0.0615019	0.492032	0.185575	0.0360582	0.276104	0.00667703	-0.0819924	0.304657	-0.220337	0.00679037	-0.0671678	0.54017	0.120352	0.188664
YER075C	PTP3	-0.485824	2.02979e-05	0.136441	0.0252182	-0.543707	4.22123e-06	0.246554	0.00155344	-0.1005	0.121339	-0.523228	4.37878e-07	0.161785	0.0264258	0.116884	0.0865053
YER076C	YER076C	0.0694135	0.308773	-0.0797311	0.160365	-0.0224797	0.700979	-0.0415522	0.476775	0.0621632	0.444502	-0.4456	9.32159e-06	-0.0457099	0.439758	-0.0959437	0.139815
YER077C	YER077C	-0.266111	0.0016812	-0.195662	0.00394928	-0.204185	0.0247473	0.056958	0.485908	-0.0865855	0.27774	0.252295	0.000519723	-0.0706256	0.3221	-0.178799	0.013827
YER078C	ICP55	-0.295893	0.00476483	-0.0188473	0.721031	-0.138837	0.0275991	-0.167586	0.00640011	-0.0683366	0.409795	-0.377169	7.51229e-06	-0.235462	0.00282285	0.131906	0.0899887
YER079W	YER079W	0.272023	0.0242225	0.718973	6.15936e-06	0.242816	0.0186581	0.0571522	0.503281	0.697631	2.80575e-06	1.09135	2.81537e-08	0.75304	4.1186e-06	0.16624	0.123232
YER080W	AIM9	0.109294	0.188848	0.0924104	0.187365	-0.0919526	0.24016	-0.319431	0.000433465	-0.15035	0.102803	-0.112709	0.128243	0.0306327	0.679265	0.00524188	0.945431
YER081W	SER3	1.57765	8.99011e-10	0.0167102	0.796987	2.20914	1.84985e-12	-0.250761	0.00179667	-0.133078	0.0885515	0.0131263	0.849642	-0.0895943	0.273639	-0.34131	0.00132241
YER082C	UTP7	-0.410367	0.000369192	-0.198795	0.0108067	-0.486166	8.16351e-06	0.0118534	0.87782	-0.381566	8.20936e-05	-0.247584	0.00144199	-0.324211	0.000760263	-0.132504	0.106264
YER083C	GET2	0.0325241	0.641548	-0.0509403	0.415352	-0.0291302	0.610262	-0.0229311	0.709469	-0.0351519	0.621237	0.15291	0.00801093	-0.0490121	0.421496	-0.0625908	0.335547
YER084W	YER084W	0.604347	0.000358555	0.185423	0.104128	1.23152	2.91459e-07	-0.0759397	0.508665	0.606982	0.000128587	-0.149273	0.189539	0.438974	0.00218294	0.139522	0.287306
YER085C	YER085C	-0.0914976	0.318886	-0.0330439	0.607496	-0.0575823	0.329688	-0.0542395	0.326995	0.00857294	0.904139	-0.000665236	0.990171	-0.0607193	0.400044	-0.0641978	0.316213
YER086W	ILV1	0.00404829	0.958026	-0.0208644	0.724589	-0.0657341	0.268738	-0.0437128	0.516686	-0.317885	0.000920271	-0.642876	5.91142e-08	-0.130348	0.0938345	0.0267151	0.769051
YER087C-B	SBH1	-0.107763	0.244859	-0.172755	0.0308582	-0.0499781	0.559178	-0.0618753	0.401106	0.0301242	0.740184	-0.521154	3.33966e-06	-0.18502	0.0422188	-0.274564	0.00268512
YER087W	AIM10	0.0351875	0.586005	0.256854	0.000623094	-0.172383	0.00983656	0.00710937	0.897918	-0.0169528	0.815621	0.581708	1.8442e-07	0.257988	0.000957565	0.160714	0.0181221
YER088C	DOT6	-0.398952	0.000223072	-0.200986	0.0149854	-0.437379	0.000149098	-0.760864	7.14123e-07	0.0881009	0.327536	0.0166817	0.802838	-0.275867	0.00424229	0.112033	0.239504
YER089C	PTC2	-0.277842	0.00110012	0.117988	0.0587373	-0.150998	0.0353795	0.0463514	0.566808	0.139247	0.146643	0.0128404	0.82011	0.162777	0.0233767	0.172552	0.0334618
YER090W	TRP2	0.14159	0.17607	-0.0356191	0.654759	0.308967	0.00113606	-0.227564	0.00657754	-0.175713	0.0637041	-0.433824	3.1872e-05	-0.107567	0.231735	-0.0945228	0.28055
YER091C	MET6	-0.3867	0.000845994	-0.0144413	0.816969	-1.07584	5.19402e-09	-0.364129	6.90895e-05	-0.25405	0.00307247	0.682088	2.3806e-06	-0.0524176	0.611709	-0.706498	9.01533e-07
YER091C-A	YER091C-A	0.0957489	0.263288	-0.109824	0.27307	0.0512329	0.379445	-0.000910628	0.986226	0.00340075	0.954091	0.136401	0.0328427	-0.130626	0.0635878	0.00367419	0.945736
YER092W	IES5	0.624503	1.57357e-06	0.0679553	0.266124	0.289728	0.00113793	0.228345	0.00250401	0.0846222	0.250391	0.165468	0.0241938	-0.0247616	0.741855	0.0029257	0.962498
YER093C	TSC11	-0.0391577	0.582556	0.0146267	0.783982	-0.0598528	0.32247	-0.0954011	0.121566	-0.0591131	0.327496	-0.152136	0.0166026	0.0907721	0.210301	-0.0906447	0.162034
YER093C-A	AIM11	0.111819	0.185652	0.167152	0.0133895	-0.435269	7.92535e-05	-0.0650774	0.296876	0.105182	0.129762	1.20299	1.4595e-09	0.225657	0.00136886	-0.16883	0.0287287
YER094C	PUP3	0.00460925	0.958527	0.105665	0.273545	0.20508	0.0354072	-0.262156	0.00485579	0.0777625	0.420857	0.302407	0.0024236	-0.0218542	0.805888	-0.0872153	0.721007
YER095W	RAD51	-0.157089	0.253148	0.0992817	0.405944	-0.0168623	0.898957	-0.277214	0.0323037	0.276592	0.0294159	1.10104	1.40768e-06	0.145025	0.2775	-0.082388	0.495421
YER096W	SHC1	-0.0254692	0.794688	0.0685883	0.41468	-0.221945	0.026441	0.226558	0.0255908	-0.0660603	0.478301	0.190994	0.147763	0.103263	0.199878	0.0805894	0.570753
YER097W	YER097W	-0.128519	0.187908	0.0524715	0.491044	0.675057	5.47978e-05	-0.177267	0.0748859	0.188895	0.0400326	0.0644276	0.362757	-0.031747	0.84878	-0.0228095	0.804263
YER098W	UBP9	0.170464	0.0910601	0.137949	0.0595984	-0.319912	0.0012437	-0.219989	0.0235451	0.385696	0.000526586	0.306752	0.00152198	0.190096	0.0472257	0.00234968	0.975397
YER099C	PRS2	-0.231462	0.015879	-0.148468	0.0675426	0.0597152	0.454832	0.21888	0.00874635	-0.259454	0.0184732	-0.582164	4.85883e-06	-0.214282	0.0401473	-0.0644407	0.411269
YER100W	UBC6	0.0516923	0.658309	-0.131432	0.364637	0.00640575	0.954014	-0.498866	0.00019066	-0.0737698	0.484736	0.0338353	0.757423	-0.0696199	0.538934	-0.0104584	0.922729
YER101C	AST2	0.154	0.0529098	0.0763128	0.300827	-0.165928	0.040033	-0.195127	0.0126439	-0.0511405	0.548138	0.668791	2.09416e-07	0.106737	0.152093	0.0178364	0.817352
YER103W	SSA4	0.198821	0.0106754	0.340665	7.31338e-05	0.533822	4.03111e-06	-0.316383	7.401e-05	0.118719	0.161794	0.893207	1.90755e-07	0.114074	0.103185	-0.0402447	0.531511
YER104W	RTT105	0.0645794	0.422155	-0.00559116	0.923682	0.132958	0.0513645	0.126656	0.0442421	0.0235109	0.708347	-0.0649522	0.353858	-0.00482811	0.960307	0.0420139	0.486431
YER105C	NUP157	0.144921	0.0567377	0.0822393	0.240434	0.146512	0.0177515	0.051024	0.392576	0.109615	0.176964	-0.0593311	0.294324	0.129389	0.0833526	0.0700458	0.267573
YER106W	MAM1	-0.0422354	0.631115	-0.0353914	0.59382	-0.0823208	0.15976	-0.0709589	0.194299	-0.040442	0.494132	-0.0568588	0.321458	-0.0504905	0.696179	-0.0644558	0.334793
YER107C	GLE2	-0.171552	0.0439839	-0.0345312	0.56915	-0.149868	0.0415443	-0.233261	0.00184954	0.0195881	0.798123	-0.135109	0.0337976	-0.0759184	0.312613	0.0494217	0.503415
YER109C	FLO8	0.685321	1.11079e-07	-0.0410089	0.691703	0.402166	3.16751e-05	0.0372838	0.523727	0.0765317	0.361793	-0.480911	7.44944e-07	0.039742	0.624999	-0.0357907	0.569848
YER110C	KAP123	-0.188537	0.0173092	-0.181478	0.0603722	-0.233525	0.00334269	-0.224348	0.00804269	-0.172329	0.0574891	-0.476251	7.28048e-06	-0.176723	0.0762906	-0.09715	0.252729
YER111C	SWI4	-0.0569098	0.396063	0.0155832	0.800709	0.109508	0.130496	0.182832	0.00866153	0.244217	0.00146398	-0.34506	6.97169e-05	0.0805076	0.257758	0.321189	0.000954468
YER112W	LSM4	-0.268488	0.000960778	-0.155015	0.014235	-0.227297	0.0227553	-0.100599	0.0835927	-0.20009	0.00780029	-0.0627204	0.187483	-0.179335	0.0132188	-0.277497	0.000976651
YER113C	TMN3	-0.266149	0.00948903	-0.0510389	0.589495	-0.00838619	0.922758	-0.219927	0.0130423	-0.0238226	0.788839	-0.587117	7.04876e-06	-0.171089	0.0638251	-0.0419636	0.616275
YER114C	BOI2	-0.199714	0.0100489	-0.115921	0.0302585	-0.237367	0.00408542	-0.117225	0.0474327	-0.142868	0.0212361	-0.290168	0.000263192	-0.133716	0.0907376	-0.132665	0.143778
YER115C	SPR6	-0.0669849	0.36214	-0.140539	0.0741306	-0.135201	0.042127	-0.524222	1.46351e-06	-0.189284	0.0470645	-0.462612	4.07981e-06	-0.102924	0.142301	-0.0153815	0.850596
YER116C	SLX8	0.119449	0.105042	0.0468682	0.413618	0.381018	3.73367e-05	-0.169483	0.00500496	0.269033	0.00084014	-0.350453	1.78502e-05	0.143864	0.0427188	-0.04717	0.406821
YER117W	RPL23B	-0.00974797	0.911157	-0.145364	0.0662174	0.0941009	0.275178	-0.0898215	0.411785	-0.117067	0.340587	-0.308886	0.00695403	-0.22147	0.0138715	-0.0278235	0.727545
YER118C	SHO1	-0.161847	0.0738756	-0.0727907	0.364206	0.0369464	0.495568	-0.149381	0.0427125	-0.161805	0.0170118	-0.807455	1.37572e-08	-0.239278	0.00556056	0.0228862	0.661474
YER119C	AVT6	0.329881	0.00431279	0.377568	0.00101878	0.379244	0.000454981	-0.155242	0.11327	0.494825	0.000247433	0.0414112	0.565396	0.371838	0.000515501	0.172206	0.264874
YER119C-A	YER119C-A	0.140543	0.0965947	0.00718115	0.882943	0.0727781	0.202135	0.0376774	0.638847	-0.0233519	0.773405	0.0059748	0.909698	-0.022981	0.851011	0.0178507	0.809937
YER120W	SCS2	0.0367917	0.701005	-0.0555568	0.466282	-0.211501	0.0155319	0.0327497	0.665158	-0.103691	0.177737	0.0645104	0.341121	0.0539871	0.560099	-0.143234	0.0640191
YER121W	YER121W	0.289055	0.012481	0.414666	5.21505e-06	0.112607	0.075742	-0.119741	0.168559	0.300791	0.00021825	0.871	2.61752e-08	0.480265	6.45413e-05	0.585847	9.38565e-06
YER122C	GLO3	-0.0438556	0.554285	0.0426163	0.450492	-0.104057	0.109314	0.0610573	0.293916	0.244924	0.000926455	0.108357	0.0403476	0.105262	0.116292	0.126206	0.0663623
YER123W	YCK3	0.239251	0.00290939	0.115433	0.0700966	0.329835	0.000147415	0.359926	0.000107559	0.186665	0.015633	0.17904	0.0119278	0.190147	0.00819364	0.194554	0.0115483
YER124C	DSE1	-0.0217751	0.851565	0.515248	0.0100676	-0.493035	0.000554466	0.90562	1.49744e-07	0.516691	0.000523384	1.58257	2.52918e-09	0.65635	9.90203e-05	0.602343	0.000385654
YER125W	RSP5	0.135614	0.121883	-0.00928615	0.904233	0.0250146	0.73025	0.127607	0.111011	0.190628	0.0504418	0.349331	0.000149039	0.0878837	0.271112	0.154959	0.073187
YER126C	NSA2	-0.203781	0.0652055	-0.322476	0.00259468	-0.259556	0.0242927	0.23099	0.0207039	-0.164923	0.10258	-0.0722325	0.427846	-0.127211	0.221514	-0.2166	0.0966288
YER127W	LCP5	-0.453796	3.55919e-05	-0.331505	4.83488e-05	-0.32337	0.000166795	0.194251	0.00730257	-0.151391	0.029286	-0.225027	0.0011665	-0.277933	0.000620175	-0.164469	0.0596196
YER128W	YER128W	-0.247383	0.00478191	-0.071397	0.241348	-0.344128	8.71118e-05	0.0444501	0.491415	-0.0751233	0.259563	-0.119619	0.0663291	-0.109882	0.105326	-0.03332	0.602008
YER129W	SAK1	-0.164107	0.0427627	0.0214371	0.697811	-0.150481	0.023896	0.109307	0.166572	-0.210813	0.0126767	-0.587162	2.49702e-07	0.0355395	0.597694	0.0379725	0.556746
YER130C	COM2	0.0888879	0.31666	0.15959	0.0644461	0.0147838	0.865269	0.506805	9.15901e-05	0.205255	0.0404155	0.644465	9.911e-06	0.230375	0.0146115	0.212407	0.0147304
YER131W	RPS26B	-0.140967	0.0628025	-0.362375	6.46783e-05	-0.0134187	0.841128	-0.203502	0.022175	-0.07307	0.249894	-0.275334	0.0102502	-0.178388	0.0327288	-0.275479	0.00188019
YER132C	PMD1	-0.0228916	0.75885	-0.102712	0.106347	-0.292572	0.000782134	0.113327	0.0579491	-0.347201	8.29396e-05	-0.143811	0.0163913	-0.0691945	0.253309	-0.0825255	0.179147
YER133W	GLC7	0.0175514	0.798539	0.0667299	0.252958	-0.116706	0.0849899	0.016211	0.781089	0.122262	0.052948	0.0789513	0.136359	0.0503136	0.536556	0.00738211	0.906769
YER134C	YER134C	0.31027	0.00724699	0.0940198	0.1531	-0.154736	0.0305371	0.15866	0.0129324	-0.586672	3.80724e-07	-0.148265	0.0125953	-0.0587645	0.422055	0.0206409	0.723826
YER135C	YER135C	-0.195231	0.0646394	-0.00346952	0.97258	-0.173376	0.0766553	-0.122414	0.176202	-0.138558	0.1255	-0.132352	0.119415	0.00419215	0.963709	-0.135939	0.207002
YER136W	GDI1	0.169976	0.0374973	0.0953709	0.16721	0.165198	0.0377642	-0.163772	0.0169505	0.106509	0.140854	-0.38758	3.08248e-05	0.109735	0.118531	0.228874	0.00264252
YER137C	YER137C	-0.604988	6.3706e-07	-0.344639	9.05902e-05	-0.333138	5.07336e-05	0.0272815	0.615154	-0.714787	2.90922e-08	-0.13137	0.0215638	-0.335528	8.34835e-05	-0.170811	0.0152555
YER138W-A	YER138W-A	0.900405	7.54103e-09	0.349026	5.05158e-05	1.65553	4.58028e-11	0.190463	0.172906	0.957759	1.72734e-06	0.660171	4.0102e-06	0.908121	2.00406e-06	0.427274	2.76359e-05
YER139C	RTR1	0.25923	0.0023056	0.157445	0.0392046	0.340038	5.19791e-05	-0.0324448	0.580755	0.102846	0.149102	-0.0567493	0.240928	0.0535006	0.567967	-0.0474174	0.404513
YER140W	YER140W	-0.270231	0.0367371	-0.0353382	0.779326	-0.293893	0.0159089	0.0844861	0.408867	-0.0992394	0.37398	-0.118182	0.26296	-0.154686	0.181648	0.0386188	0.77279
YER141W	COX15	0.299057	0.00431016	0.171297	0.073956	0.88355	5.38524e-07	0.156099	0.110453	0.8193	1.16872e-07	0.656743	8.52471e-07	0.212968	0.0142362	0.157031	0.149882
YER142C	MAG1	-0.0319668	0.721498	0.11828	0.100939	0.067914	0.359457	-0.746328	8.53676e-07	0.154259	0.135397	-0.215757	0.00960514	0.0777352	0.367794	0.0315646	0.75297
YER143W	DDI1	0.15256	0.0470552	0.11406	0.111572	0.349909	0.000663554	0.0817487	0.30491	0.123957	0.134161	0.119635	0.0619235	-0.0123721	0.861287	0.146016	0.12411
YER144C	UBP5	-0.110234	0.164347	-0.00522624	0.94332	0.138919	0.0599863	-0.0862485	0.206483	0.0625224	0.415788	0.239899	0.00348723	0.0763949	0.31972	0.149064	0.0893439
YER145C	FTR1	0.294583	0.00179389	0.128386	0.0674055	-0.579857	8.99457e-06	-0.121286	0.13097	0.0556954	0.478658	-0.233515	0.0106102	0.121175	0.141382	-0.391509	0.000288897
YER146W	LSM5	-0.103953	0.563985	-0.152372	0.365961	-0.673773	0.0019208	-0.234128	0.139473	-0.399213	0.0202014	-0.55546	0.00286373	-0.183541	0.314306	-0.252434	0.140885
YER147C	SCC4	-0.293813	0.0027156	-0.112436	0.215245	-0.0998191	0.21651	0.00613283	0.942312	-0.147555	0.100365	-0.0418641	0.541571	-0.0823238	0.289745	-0.146092	0.0953726
YER148W	SPT15	-0.440271	0.00018107	-0.184134	0.0265453	-0.138329	0.0651974	-0.343116	0.000388338	-0.256154	0.0193497	-0.768428	3.20217e-08	-0.273497	0.00528023	-0.281239	0.00509412
YER149C	PEA2	-0.196389	0.0104854	-0.20487	0.00730437	-0.290358	0.000321193	-0.21972	0.00177105	-0.316379	0.000366677	-0.18293	0.00503041	-0.258042	0.00182467	-0.190162	0.00540125
YER150W	SPI1	0.197966	0.204233	0.543139	0.00248268	1.03782	1.11525e-05	0.702188	0.000199089	1.26854	2.43077e-06	0.452216	0.00558333	0.619319	0.000682362	1.16969	3.87334e-05
YER151C	UBP3	0.466497	4.87154e-05	0.0163822	0.768513	0.325743	0.00104884	0.0727644	0.160504	0.0683681	0.314627	0.0995376	0.080102	0.169527	0.0135388	0.0600059	0.324127
YER152C	YER152C	0.11358	0.143129	0.194175	0.032631	0.174215	0.00737592	-0.456381	4.9128e-06	0.185917	0.0260168	0.201872	0.00107128	0.343556	7.77603e-05	0.0519428	0.436761
YER153C	PET122	0.0779676	0.339493	-0.0499766	0.45611	0.139325	0.0674177	-0.0669638	0.350615	0.147919	0.065098	-0.182681	0.00614934	0.108652	0.168434	-0.147498	0.0829286
YER154W	OXA1	0.141773	0.114186	0.00583111	0.940428	-0.274515	0.00685223	-0.0622624	0.354628	-0.0590861	0.462045	0.0531252	0.421722	0.0447718	0.530476	-0.176489	0.0418573
YER156C	YER156C	-0.232335	0.00646185	-0.23716	0.000387285	-0.279795	0.000254882	0.194024	0.00361917	0.0992683	0.109795	-0.165441	0.0035398	-0.352334	4.63394e-05	-0.0568948	0.392104
YER157W	COG3	0.0288803	0.645992	0.0492822	0.400921	-0.00798719	0.910677	-0.243156	0.0022706	-0.0827287	0.17044	0.164168	0.00537581	-0.015103	0.818922	-0.0864277	0.226802
YER158C	YER158C	-0.137197	0.276144	-0.0162085	0.91162	-0.0456935	0.761206	-0.324562	0.0264367	0.075382	0.631826	-0.15167	0.256266	-0.0682927	0.641759	-0.188871	0.313971
YER159C	BUR6	0.0502718	0.600936	-0.0840432	0.254087	0.0260776	0.713	-0.045421	0.611451	0.00315605	0.964428	-0.0165456	0.817054	-0.0492285	0.533888	-0.0343627	0.686373
YER161C	SPT2	-0.0482943	0.439843	-0.0501185	0.314466	0.020015	0.739216	-0.117798	0.0349631	0.149428	0.0213477	0.0311128	0.534486	-0.0737546	0.24385	-0.117728	0.0503011
YER162C	RAD4	-0.00682709	0.927232	0.118931	0.0632281	0.0264035	0.640012	0.0713233	0.196374	0.10165	0.134442	0.306834	1.79047e-05	0.100843	0.165762	0.0771473	0.20022
YER163C	YER163C	0.0157259	0.869611	0.00698016	0.923829	0.0668952	0.371338	0.072394	0.255466	0.0489755	0.494132	-0.0100182	0.923667	0.0132693	0.860218	0.0221334	0.85423
YER164W	CHD1	-0.105712	0.354803	-0.0460494	0.661446	-0.279371	0.03638	-0.0316497	0.792966	-0.17985	0.0899276	0.357743	0.00256534	-0.00784213	0.938447	-0.0361116	0.769919
YER165W	PAB1	-0.203449	0.0462982	-0.0532856	0.577699	-0.56737	7.34552e-05	-0.0582476	0.50093	0.0554595	0.663318	-0.288865	0.00305207	0.0795932	0.431166	-0.111262	0.233873
YER166W	DNF1	0.0177937	0.852087	0.0810123	0.345291	-0.159114	0.089013	-0.198464	0.0228583	0.100655	0.300062	0.0414252	0.591733	0.119157	0.276242	0.0414533	0.637441
YER167W	BCK2	-0.286551	0.00231768	-0.0932017	0.16913	-0.366154	8.33155e-05	-0.631817	3.41166e-06	-0.067328	0.358625	-0.16099	0.0164764	-0.00313983	0.965761	-0.140196	0.0655659
YER168C	CCA1	-0.205394	0.0130189	-0.0967303	0.0751286	0.0274938	0.616361	-0.107514	0.0672568	-0.0805302	0.199197	0.164117	0.00620214	-0.20486	0.0063078	-0.0307843	0.642962
YER169W	RPH1	-0.00370816	0.965375	0.0820213	0.624575	-0.114287	0.197289	0.347756	0.00558675	-0.0781585	0.37576	0.0500767	0.463252	0.300885	0.00224228	-0.0186076	0.853167
YER170W	ADK2	-0.18369	0.116203	0.0541817	0.58457	-0.498433	0.000410334	-0.0524086	0.599725	0.0375509	0.69743	0.213689	0.0280057	0.00355906	0.96927	0.0670053	0.524326
YER171W	RAD3	-0.291041	0.00132651	-0.200727	0.00478964	-0.106726	0.125399	-0.118807	0.0771115	-0.149049	0.0386403	-0.26676	0.00034134	-0.239726	0.00254404	-0.109401	0.165762
YER172C	BRR2	-0.177772	0.0117495	-0.091393	0.141886	-0.121491	0.0324176	0.0552095	0.354901	-0.0931987	0.180768	-0.138137	0.0147839	-0.0600814	0.429384	-0.00346663	0.949241
YER173W	RAD24	0.21181	0.0438576	-0.122141	0.0996724	0.328078	0.000894852	-0.165862	0.0208052	0.0691109	0.295926	-0.497144	5.78525e-06	-0.143975	0.062919	-0.0735587	0.260902
YER174C	GRX4	-0.146803	0.105298	-0.163211	0.0378024	-0.216639	0.00788624	-0.0765754	0.299821	-0.0414171	0.60262	-0.227341	0.00334231	-0.461011	0.00016144	-0.290258	0.00700042
YER175C	TMT1	0.762987	3.34407e-07	1.79453	9.14964e-11	0.131392	0.0894919	0.259146	0.000205382	-0.0211103	0.747617	0.434102	7.80516e-07	0.966563	1.73544e-08	-0.121444	0.0919768
YER176W	ECM32	0.101986	0.249478	0.0503415	0.527547	0.262662	0.00700809	0.0287813	0.719214	-0.0379634	0.64888	0.0541261	0.497087	-0.00856033	0.92289	0.0776395	0.56394
YER177W	BMH1	0.523391	1.34749e-05	0.143276	0.0337791	-0.358844	2.6742e-05	0.346066	1.57744e-05	0.257687	0.00354321	0.406265	1.93715e-06	0.373498	1.91122e-05	0.215467	0.00240212
YER178W	PDA1	0.479593	0.000534805	0.247332	0.000491086	0.517588	3.48062e-06	0.380497	6.98573e-06	0.056639	0.324413	0.132735	0.0238562	0.401707	1.16739e-05	0.135535	0.0285535
YER179W	DMC1	0.235078	0.00156552	0.0867294	0.151824	0.47952	2.22029e-06	0.144334	0.016664	0.156513	0.0419806	0.0982309	0.0688498	0.20863	0.00609907	-0.116312	0.0619705
YER180C	ISC10	0.0658756	0.365551	-0.107758	0.086544	-0.216289	0.00320973	-0.086659	0.153701	0.0698809	0.274832	-0.581676	1.17078e-07	-0.0682625	0.410672	-0.127485	0.343794
YER181C	YER181C	0.0571383	0.609326	-0.0890049	0.114052	0.00983444	0.879847	0.0526385	0.363181	-0.0593115	0.353122	-0.0114527	0.883895	-0.0397285	0.6648	-0.0533635	0.401721
YER182W	FMP10	0.126603	0.124274	-0.0156994	0.818233	0.0102069	0.880079	0.200454	0.00544493	-0.0552885	0.4555	0.799692	8.75336e-08	0.145143	0.0540715	0.0338635	0.639603
YER183C	FAU1	-0.337091	0.000652097	-0.197473	0.0105424	-0.220113	0.0083379	0.00874503	0.892688	-0.358067	0.000426303	-0.257197	0.00127006	-0.224548	0.00444821	0.0273381	0.792465
YER184C	YER184C	0.256914	0.00394581	0.141315	0.0310105	0.349241	0.000483279	0.073642	0.292604	-0.00213388	0.975003	0.152222	0.0519952	0.121042	0.0965208	0.0284277	0.663427
YER185W	PUG1	-0.0657296	0.323236	-0.0078929	0.88703	0.00564431	0.921123	-0.138605	0.119587	0.164143	0.036105	0.357237	0.000166052	0.0681617	0.415167	-0.158685	0.02839
YER186C	YER186C	-0.536327	3.1475e-06	-0.0515681	0.413675	-0.000994359	0.987545	0.288961	0.000402987	0.304418	0.000292867	-0.457282	2.88986e-06	-0.0627249	0.385689	0.142623	0.0467765
YER187W	YER187W	-0.0575178	0.435892	-0.0256675	0.726504	-0.438143	0.00013806	0.467019	2.95774e-05	0.848013	8.01479e-07	0.191878	0.073978	0.0365385	0.619473	0.365144	0.000213615
YER188W	YER188W	-0.109946	0.308643	-0.0469523	0.643562	-0.136883	0.160344	-0.0744122	0.41466	0.468072	0.000206837	-0.21219	0.0238534	-0.0429858	0.670475	0.0677213	0.504753
YFL001W	DEG1	-0.345962	0.000129551	-0.265997	0.000404319	-0.325127	9.70579e-05	0.24479	0.00138447	-0.228234	0.0020831	0.0997126	0.0754014	-0.157153	0.0264444	-0.124755	0.0439169
YFL002C	SPB4	-0.347735	0.000608427	-0.289647	0.00193495	-0.208464	0.0114751	0.120578	0.0880911	-0.27186	0.00278375	-0.260511	0.00321326	-0.319919	0.00159905	-0.097965	0.251815
YFL003C	MSH4	-0.22524	0.0242451	-0.165601	0.0694075	-0.2096	0.0641023	-0.215809	0.0177027	-0.041	0.648154	-0.604141	7.94087e-06	-0.178963	0.0731665	-0.474236	0.000555031
YFL004W	VTC2	-0.0185579	0.797923	-0.0649311	0.230363	-0.00464429	0.930815	-0.302159	0.000329383	0.0724214	0.281824	-0.584226	1.1258e-06	-0.0467765	0.565761	-0.440763	7.99414e-05
YFL005W	SEC4	-0.101262	0.17606	-0.0145273	0.793437	0.041229	0.564888	-0.13146	0.0384936	0.106777	0.140314	-0.0794491	0.149373	0.0227158	0.759371	-0.338424	0.000207933
YFL007W	BLM10	0.231322	0.0340861	0.0804939	0.274595	0.338556	0.000992476	-0.0223845	0.784584	0.24794	0.00915401	-0.459153	4.87887e-05	0.176221	0.120761	0.0761349	0.528227
YFL008W	SMC1	0.065655	0.288647	-0.0030155	0.956161	0.243048	0.00467361	-0.0285297	0.605902	0.137058	0.103994	0.0132407	0.776687	0.0555983	0.36217	-0.0680613	0.311347
YFL009W	CDC4	-0.123797	0.113877	-0.0788577	0.133922	-0.0880922	0.13554	0.0437085	0.40622	-0.130081	0.327929	-0.0359607	0.476509	-0.0812413	0.180237	0.155788	0.0244273
YFL010C	WWM1	0.179549	0.0167386	0.027607	0.628582	0.0115958	0.859835	-0.0939668	0.155174	-0.126306	0.0551784	-0.0355688	0.536088	0.0764633	0.356655	0.130628	0.0503969
YFL010W-A	AUA1	-0.137059	0.0819147	-0.070918	0.400425	-0.092774	0.426128	-0.18275	0.0266999	-0.22516	0.0950161	-0.370654	3.83516e-05	-0.153652	0.0530508	-0.185771	0.127409
YFL011W	HXT10	-0.232988	0.00338846	0.16467	0.0154671	-0.179894	0.0113336	-0.0651016	0.240138	0.179435	0.0144437	-0.00899143	0.880118	0.120113	0.131741	-0.0154384	0.817194
YFL012W	YFL012W	0.0733541	0.464559	-0.130484	0.0414631	-0.188254	0.0166185	-0.0880354	0.14327	0.573394	3.73349e-06	-0.0158934	0.813402	-0.0897033	0.224806	-0.0359548	0.612121
YFL012W-A	YFL012W-A	-0.142003	0.114656	0.0156974	0.805062	-0.0269957	0.759013	-0.197411	0.0175576	0.0718038	0.495373	-0.0928571	0.181285	0.0319456	0.694368	-0.10241	0.142035
YFL013C	IES1	-0.11439	0.273824	-0.059041	0.458062	0.0920315	0.315744	-0.180306	0.0767258	-0.206742	0.0449372	-0.111224	0.184074	-0.0457084	0.643507	-0.0810688	0.390349
YFL015C	YFL015C	0.00317044	0.98444	0.0115243	0.836829	0.0320303	0.584043	0.0286257	0.606858	0.0879787	0.214759	0.0571522	0.304856	-0.0953995	0.201385	0.106737	0.179596
YFL016C	MDJ1	0.401336	0.000965799	0.137241	0.153469	0.241926	0.0122496	-0.363091	0.000909858	0.139194	0.124832	0.95258	9.64672e-08	0.00302648	0.971246	0.0518732	0.679981
YFL017C	GNA1	0.0442262	0.564577	-0.200626	0.0323275	0.170925	0.0320593	-0.0425459	0.580056	0.268901	0.00243384	-0.703682	1.16732e-06	-0.220162	0.0137466	0.182476	0.0828396
YFL017W-A	SMX2	-0.239139	0.00556968	-0.198323	0.00912081	-0.0773028	0.224466	0.292958	0.000298645	-0.359733	0.000275327	0.111445	0.0901214	-0.288204	0.000437854	-0.163762	0.0970584
YFL018C	LPD1	0.323727	0.000792255	0.256926	0.000584091	0.605589	6.49707e-08	-0.394597	1.16949e-05	0.53443	3.8482e-07	0.353639	3.27253e-05	0.391878	0.000413129	0.0636824	0.263422
YFL019C	YFL019C	-0.420521	0.000114804	0.138474	0.0466629	0.00389003	0.951778	0.164619	0.0225327	-0.024904	0.71757	-0.0526525	0.425031	0.184483	0.0182464	0.0239792	0.801487
YFL020C	PAU5	0.290188	0.00492555	0.110363	0.110289	-0.226969	0.00655783	0.0340325	0.598148	-0.253008	0.00534073	0.00554371	0.928574	0.10545	0.118805	0.319664	0.00116356
YFL021W	GAT1	0.350984	0.0105381	0.0312399	0.787813	-0.0752449	0.528983	-0.169058	0.213057	0.255235	0.0461559	-0.050598	0.656159	0.072394	0.538888	-0.0756812	0.604519
YFL022C	FRS2	-0.236764	0.0669417	-0.0789583	0.445862	-0.0614673	0.602207	-0.232832	0.0416115	-0.184079	0.104567	-0.189799	0.0838859	-0.0120112	0.921789	-0.156434	0.24854
YFL023W	BUD27	-0.0758499	0.528608	-0.191266	0.119374	0.30702	0.0204518	-0.0058287	0.955912	0.11474	0.319298	-0.00494682	0.962893	-0.0670786	0.566587	-0.018897	0.89702
YFL024C	EPL1	-0.176326	0.0169458	0.0189332	0.791012	-0.112108	0.126015	0.137713	0.0286238	0.0586905	0.405773	0.953839	2.46227e-09	0.0410607	0.527299	-0.0987898	0.147306
YFL025C	BST1	-0.0813451	0.299106	-0.0591011	0.388945	-0.0142737	0.821574	-0.062844	0.327004	-0.00854727	0.903713	-0.146526	0.0164002	-0.0764507	0.299088	-0.022679	0.744049
YFL026W	STE2	-1.30383	4.05443e-06	0.159448	0.196015	-0.216726	0.0973365	0.930094	4.12882e-06	-0.179423	0.161592	1.01675	2.65489e-06	-0.00798864	0.948915	0.377235	0.014793
YFL027C	GYP8	-0.212486	0.0161398	0.0564587	0.47455	-0.0705089	0.352923	0.4072	5.14644e-05	-0.0741099	0.313223	0.227088	0.00440764	-0.0268854	0.723683	0.124288	0.113874
YFL028C	CAF16	-0.13435	0.108538	-0.00688797	0.928684	-0.296424	0.00504027	0.20813	0.0063629	0.121082	0.209124	-0.408972	8.44503e-05	-0.0684909	0.388488	-0.165375	0.110247
YFL029C	CAK1	-0.120638	0.0783439	-0.0275941	0.723526	-0.0211132	0.710967	-0.0891783	0.158494	-0.169717	0.0308455	-0.224779	0.000981216	-0.00406691	0.950169	-0.0113597	0.888561
YFL030W	AGX1	-0.0960301	0.130818	0.0840779	0.140217	0.298494	0.000159499	-0.180376	0.00509964	0.693106	1.69154e-07	0.343237	2.65403e-05	0.045457	0.480992	0.111325	0.112383
YFL031W	HAC1	-0.460386	4.21541e-05	0.319098	0.000216194	0.24879	0.00355647	0.286278	0.000277719	0.100789	0.239643	0.242255	0.00066337	0.534968	4.58268e-06	0.295194	0.00270928
YFL032W	YFL032W	-0.0882241	0.264328	0.0105364	0.843073	0.0539454	0.375549	0.103343	0.069735	-0.0240837	0.681079	-0.0331222	0.580264	0.0200434	0.777008	0.0414112	0.572498
YFL033C	RIM15	0.0644552	0.52093	0.129547	0.154379	-0.213121	0.0327619	-0.239689	0.0156028	-0.0895114	0.381835	-0.0938914	0.270329	0.151677	0.142809	-0.103716	0.36191
YFL034C-A	RPL22B	-0.754154	4.52356e-06	-0.123629	0.0617605	-0.89407	5.58923e-08	-1.29439	1.94083e-10	-0.152755	0.0736701	0.42375	4.82692e-05	0.00818567	0.910337	-0.409926	0.000613503
YFL034C-B	MOB2	-0.0248159	0.784088	-0.158341	0.0163336	0.275949	0.00148121	0.133879	0.055536	0.0379444	0.584698	-0.286851	0.000424195	-0.219525	0.0206768	-0.163963	0.0413974
YFL034W	YFL034W	0.00309846	0.969428	-0.0655228	0.233968	-0.0502903	0.468843	-0.397095	8.0941e-06	-0.043359	0.476433	0.00178783	0.976581	-0.0881382	0.28766	-0.33712	0.000773645
YFL036W	RPO41	-0.0143393	0.809573	0.141773	0.0109734	-0.0391354	0.521668	0.135679	0.0240745	0.43694	7.85541e-06	0.926379	3.22983e-09	0.123044	0.058789	-0.0885385	0.183798
YFL037W	TUB2	0.214286	0.0119073	0.0184633	0.717474	0.335895	0.000194775	0.0905012	0.110958	0.30807	0.000357158	-0.530672	5.49892e-07	0.0634615	0.34867	0.127884	0.0582173
YFL038C	YPT1	0.194604	0.0150516	0.119343	0.182124	0.791764	4.29918e-08	0.0341453	0.610953	0.253953	0.00533523	0.0960324	0.174595	0.0883723	0.244687	0.079716	0.600696
YFL039C	ACT1	0.0818168	0.338161	0.131629	0.107764	-0.0105543	0.890245	0.280089	0.00417692	0.0130691	0.884426	-0.0107215	0.890085	0.423481	0.00326025	-0.0370098	0.672316
YFL040W	YFL040W	-0.00673867	0.912507	-0.0458841	0.424707	0.0545568	0.348822	-0.0858687	0.123595	-0.00889271	0.882038	-0.0539115	0.310107	0.00427845	0.979479	-0.0878116	0.333895
YFL041W	FET5	0.528481	5.71384e-05	0.570278	1.41656e-06	0.285083	0.0011392	-0.0531284	0.334895	-0.0136284	0.834337	0.216834	0.000909394	0.76177	4.29977e-08	0.0295306	0.609458
YFL042C	YFL042C	0.400461	0.000490227	0.486622	3.32389e-06	0.447135	0.00032287	0.0365666	0.544229	-0.0114891	0.871285	0.103934	0.0854872	0.5631	1.14889e-05	0.206943	0.0193378
YFL044C	OTU1	0.386811	0.010554	0.178848	0.122314	-0.0838521	0.495785	-0.199716	0.0747637	-0.476813	0.00128338	0.131484	0.239445	0.25388	0.0949425	-0.246721	0.0540799
YFL045C	SEC53	-0.0564957	0.667982	-0.0672071	0.522781	0.105906	0.37392	-0.0106183	0.920917	0.130905	0.270663	-0.751693	2.00523e-05	-0.017845	0.887755	-0.049224	0.705433
YFL046W	FMP32	-0.0916359	0.364637	-0.0739748	0.359556	0.0343848	0.719534	-0.0388005	0.684896	-0.233747	0.0233533	0.0823075	0.295606	-0.0470746	0.625297	-0.107309	0.317543
YFL047W	RGD2	-0.243831	0.00544453	0.0541678	0.435123	-0.282428	0.00114064	0.298799	0.000943581	-0.30323	0.000820886	0.642822	4.22075e-07	0.0272673	0.69713	-0.0795192	0.296956
YFL048C	EMP47	0.00575927	0.943442	0.111405	0.0955925	0.182374	0.0268565	-0.205276	0.0185465	-0.106489	0.137239	0.171655	0.0100568	-0.00404232	0.958271	0.0878701	0.332772
YFL049W	SWP82	0.136231	0.214767	0.057582	0.488447	0.230449	0.0154131	0.228271	0.0104062	0.298998	0.00226144	-0.0847529	0.236286	0.0571938	0.497848	0.133379	0.11202
YFL050C	ALR2	-0.12133	0.140674	-0.00338998	0.972602	0.245289	0.0147872	0.0394894	0.597684	0.0332997	0.688148	-0.170719	0.0256275	0.0225596	0.826335	-0.140716	0.106567
YFL051C	YFL051C	0.0133408	0.844886	0.0111235	0.834973	0.108304	0.094873	-0.0202015	0.740728	-0.0208878	0.744246	-0.0691945	0.315033	0.0719411	0.281221	0.00312726	0.962025
YFL052W	YFL052W	0.0322419	0.655929	0.00552934	0.931841	0.237515	0.000672743	-0.0515158	0.525789	0.015783	0.788099	0.328239	0.000703449	0.0380849	0.636536	-0.0219142	0.755154
YFL053W	DAK2	0.0835061	0.374643	0.00376053	0.956596	-0.00648214	0.92312	0.068492	0.26086	0.0527776	0.518111	0.12985	0.0877293	0.0337507	0.637264	0.0304491	0.643778
YFL054C	YFL054C	0.0604902	0.410015	0.203176	0.00791444	0.252028	0.00275721	0.0347087	0.663434	0.238542	0.0122375	0.115872	0.0829845	0.19901	0.0311676	0.166998	0.0983739
YFL055W	AGP3	0.0843228	0.261162	0.107447	0.050105	-0.176751	0.00659975	0.0427144	0.416118	0.215741	0.00441105	-0.0230704	0.712941	0.145938	0.0399718	0.00489684	0.948233
YFL056C	AAD6	0.411903	0.00113927	0.0525272	0.574195	0.305749	0.00679883	0.25388	0.0108039	-0.16179	0.0988172	-0.155081	0.0999083	0.0803848	0.459026	0.156655	0.180325
YFL059W	SNZ3	0.503827	0.000222677	0.14104	0.0199804	-0.701229	1.05978e-06	-0.330545	0.000238297	0.482662	6.34709e-06	0.460575	2.55295e-06	0.445112	4.63879e-05	-0.045975	0.447143
YFL061W	DDI2	0.102497	0.137663	0.0518593	0.341929	0.0644	0.332402	0.126246	0.206623	-0.111245	0.203235	0.665138	1.52801e-07	0.217591	0.023516	-0.0688646	0.344729
YFL062W	COS4	0.493924	0.000246613	0.114567	0.240919	0.0832202	0.378805	0.243986	0.0178434	0.333	0.00545917	0.64405	8.67222e-06	0.248122	0.0287571	0.592904	5.93615e-05
YFL063W	YFL063W	0.133853	0.0901626	0.0194457	0.726109	0.152417	0.0366763	0.0629506	0.269303	-0.078812	0.346465	0.191436	0.0659412	0.0998338	0.154198	0.172334	0.0676184
YFL064C	YFL064C	0.303062	0.00355922	0.557983	1.40817e-05	-0.285805	0.0218091	0.681854	1.45438e-05	0.0808486	0.498107	0.320046	0.00103727	0.580223	2.63253e-05	0.286999	0.00256694
YFL066C	YFL066C	0.288229	0.00597963	0.329812	0.000608491	-0.289721	0.0257576	0.401336	5.04873e-05	0.0457784	0.664935	-0.178469	0.0123626	0.393153	0.000139323	0.439666	0.000168529
YFL067W	YFL067W	-0.0925586	0.272673	0.100762	0.182484	-0.109489	0.148238	0.033638	0.633096	-0.16277	0.0453911	0.0579701	0.592922	0.0869468	0.349734	0.128887	0.18091
YFR001W	LOC1	-0.601996	0.001657	-0.200371	0.12513	-0.733229	0.000132194	0.279471	0.0408789	-0.585529	0.000649513	-0.534598	0.00132913	-0.3009	0.0491875	-0.174498	0.241805
YFR002W	NIC96	-0.104609	0.199021	-0.0594634	0.545878	-0.0159517	0.83529	0.110684	0.14086	0.211399	0.0141204	0.648769	7.55789e-07	0.0198442	0.784627	0.103195	0.191133
YFR003C	YPI1	0.202863	0.0388578	0.202098	0.0343588	0.388961	0.000694598	0.0423221	0.567559	0.220763	0.0152099	0.469042	6.5689e-05	0.114327	0.209018	-0.0430393	0.590513
YFR004W	RPN11	0.0443801	0.584916	0.0417757	0.492208	0.116178	0.111075	-0.144702	0.0640196	-0.0649461	0.356734	0.415034	1.39447e-05	-0.0598874	0.462547	0.116711	0.11355
YFR005C	SAD1	0.374066	0.000299321	0.0400227	0.643721	0.182158	0.0283777	-0.00246189	0.972147	0.391647	0.000151042	0.100534	0.122614	0.100251	0.191664	-0.00120227	0.986029
YFR006W	YFR006W	0.864969	2.34364e-06	0.373765	0.00120721	0.875812	1.54275e-06	-0.0481601	0.580611	1.00764	1.04208e-07	0.593908	2.21584e-05	0.381649	0.00665906	0.262926	0.0214265
YFR007W	YFH7	0.4299	2.3595e-05	0.236046	0.00579588	0.137333	0.0568186	0.0276353	0.723694	-0.224636	0.00431879	0.798963	1.49438e-08	0.379399	5.36609e-05	0.0452193	0.508256
YFR008W	FAR7	0.0441003	0.503775	0.109869	0.101665	-0.253054	0.000612235	0.0485152	0.386865	0.0787738	0.222677	0.191259	0.0416493	0.0776669	0.248557	0.149962	0.189915
YFR009W	GCN20	-0.0986585	0.133398	-0.0325672	0.556422	0.189249	0.0240662	0.38841	1.95377e-05	0.16431	0.0259592	-0.117612	0.0344407	-0.0387219	0.500471	0.247466	0.00623595
YFR010W	UBP6	0.191045	0.0199957	0.112326	0.0920341	0.346384	0.000228285	-0.116736	0.156023	-0.201178	0.0098536	0.649183	2.37341e-07	0.0889964	0.170284	0.072243	0.305091
YFR011C	AIM13	-0.0633534	0.303419	0.117243	0.0343668	0.00633393	0.906637	0.0243906	0.725424	0.462618	1.57955e-05	0.408853	2.62881e-06	0.122487	0.114974	-0.000212092	0.99717
YFR012W	YFR012W	0.114554	0.174758	0.00874503	0.883975	-0.179608	0.0100192	0.413302	1.11854e-05	0.219537	0.00439097	0.0657653	0.333289	0.0412991	0.547297	0.152599	0.0690068
YFR012W-A	YFR012W-A	-0.0769619	0.350347	-0.138183	0.129373	-0.418753	0.000641942	-0.0181912	0.822388	0.0573047	0.502425	-0.0285488	0.65227	-0.152452	0.0584392	0.000850939	0.995341
YFR013W	IOC3	-0.107452	0.134888	0.00762609	0.905712	-0.0424003	0.570191	-0.113503	0.0600251	-0.685014	1.27225e-06	0.0780633	0.17873	0.0287954	0.687823	0.0843092	0.37507
YFR014C	CMK1	-0.0170418	0.817804	0.153753	0.0307018	-0.0806264	0.312231	-0.277002	0.000570793	0.15972	0.0418965	0.292063	0.000704363	0.0153406	0.83097	-0.0296867	0.664559
YFR016C	YFR016C	0.339525	0.000207226	0.119914	0.0476881	0.0451634	0.521056	-0.374163	2.33175e-05	0.220627	0.00599329	0.149572	0.0131187	0.24552	0.00240426	0.0912056	0.142178
YFR017C	YFR017C	0.213665	0.0665824	0.331476	0.000235796	0.427456	9.29703e-05	-0.208638	0.00457424	0.506409	1.00874e-05	1.01888	2.50165e-09	0.314082	0.00193873	0.299327	0.000623159
YFR018C	YFR018C	0.368724	5.20075e-05	0.116338	0.0899899	0.385928	8.85308e-05	-0.558109	1.28872e-07	0.0967611	0.400163	0.0807941	0.11533	0.278044	0.000789542	0.0245041	0.8911
YFR019W	FAB1	0.377835	7.97743e-05	0.158104	0.00795138	0.283981	0.000910851	-0.184644	0.00461532	0.0715018	0.342338	-0.0321143	0.547981	0.272788	0.000495396	0.170297	0.0390339
YFR020W	YFR020W	0.0809441	0.339049	-0.0313297	0.647539	-0.0289771	0.690369	-0.241651	0.00335958	-0.47838	0.000131052	-0.407362	0.000170919	-0.138114	0.0880458	-0.114113	0.177874
YFR021W	ATG18	-0.0699909	0.316041	-0.0473802	0.5064	0.110042	0.17	-0.257709	0.002225	0.0864169	0.22216	0.300053	0.000126611	-0.0858213	0.216832	-0.0146759	0.845252
YFR022W	ROG3	0.522648	5.96533e-06	0.0941685	0.0941584	0.467645	5.25164e-06	0.152482	0.021063	0.0236102	0.777041	0.121612	0.0339447	0.163228	0.0407464	0.145404	0.0323871
YFR023W	PES4	-0.0888285	0.248265	-0.0446708	0.441497	-0.29242	0.000737501	0.2675	0.00266812	1.0011	2.49891e-09	0.092654	0.118445	-0.0243654	0.728725	0.0398543	0.708622
YFR024C-A	LSB3	0.592598	7.34351e-06	0.385895	0.00015319	0.306426	0.00292683	-0.386306	0.000174336	-0.0923171	0.281753	-0.148751	0.0411957	0.44315	0.000167032	0.049812	0.727376
YFR025C	HIS2	-0.372436	0.000106264	0.105919	0.077058	-0.0942209	0.149288	0.210376	0.00557668	0.467259	1.52058e-05	-0.149241	0.0178682	0.142335	0.0630347	-0.0759351	0.273234
YFR026C	ULI1	0.509838	3.71281e-05	-0.0944211	0.164478	0.897891	5.14892e-08	-0.038919	0.634583	0.472228	2.0245e-05	-0.384879	0.000423627	-0.116964	0.174884	-0.110914	0.131043
YFR027W	ECO1	-0.132847	0.127018	-0.124225	0.108161	0.0355395	0.620254	0.0542928	0.445302	0.0425183	0.606584	0.257131	0.00541728	-0.191941	0.0274353	-0.00665316	0.928672
YFR028C	CDC14	-0.256688	0.00324168	-0.168035	0.0196522	-0.238517	0.00358547	-0.223133	0.00852638	-0.249344	0.00189679	0.1385	0.0289092	-0.297195	0.000631183	0.0214655	0.743626
YFR029W	PTR3	0.213042	0.0464683	0.0923022	0.271226	0.0638204	0.469318	0.203477	0.0290138	0.104377	0.238188	0.314383	0.00248061	0.154441	0.122937	0.139535	0.151391
YFR030W	MET10	-0.0532871	0.5431	0.126907	0.221072	0.70771	1.56123e-06	-0.203259	0.016918	0.317559	0.00155846	0.17346	0.0329239	0.103155	0.240088	-0.148582	0.0870646
YFR031C	SMC2	-0.091988	0.16169	0.039742	0.477056	-0.237995	0.00131177	-0.231635	0.00138481	0.0492683	0.467564	-0.275343	7.16557e-05	0.147945	0.0196281	-0.0674973	0.221223
YFR031C-A	RPL2A	0.0179504	0.809951	-0.0840967	0.286047	-0.201356	0.0843839	-0.13279	0.249068	-0.0193678	0.881282	0.0601166	0.461133	0.0676112	0.403179	-0.119361	0.312338
YFR032C	RRT5	-0.312355	0.00348033	-0.25154	0.00115867	-0.258953	0.00171628	-0.219913	0.0153515	-0.313791	0.000566832	0.12725	0.0828789	-0.319627	0.000429468	-0.167013	0.031059
YFR032C-A	RPL29	-0.188878	0.0233046	-0.127551	0.0399798	-0.0603055	0.506691	-0.429391	0.00764814	-0.26829	0.00246287	-0.410223	0.00028218	-0.219814	0.0187346	0.0314093	0.648915
YFR033C	QCR6	-0.148831	0.0701739	-0.22946	0.00187457	-0.142282	0.0510448	0.118054	0.0705558	0.171476	0.0362807	0.493227	1.82201e-06	-0.159792	0.0330702	-0.186055	0.0291012
YFR034C	PHO4	-0.0821558	0.290532	-0.0598483	0.379545	-0.130361	0.0454833	-0.0245606	0.657037	-0.111299	0.0787977	-0.562536	2.1858e-07	-0.114668	0.13077	-0.120986	0.0680878
YFR035C	YFR035C	-0.0221164	0.77215	-0.01481	0.799887	-0.0499527	0.468683	-0.0119516	0.837363	-0.0546725	0.40106	-0.00213533	0.973252	0.00877371	0.909356	-0.0289874	0.624864
YFR036W	CDC26	-0.251592	0.00208453	-0.299184	0.000155452	-0.348095	0.000169542	-0.6081	2.66154e-07	-1.0386	1.47464e-08	-0.164068	0.00638426	-0.461144	5.33989e-06	-0.19237	0.00829441
YFR037C	RSC8	-0.0794064	0.239243	-0.0839606	0.124223	0.0684094	0.267959	-0.0755322	0.191644	0.0821712	0.167224	-0.100122	0.0711227	-0.00030877	0.996102	0.0468961	0.406179
YFR038W	IRC5	0.214834	0.00486656	0.0698671	0.211461	0.236389	0.00231266	0.171668	0.0135873	0.181064	0.021136	-0.5497	1.47391e-07	0.138906	0.0273951	0.201157	0.00485934
YFR039C	YFR039C	-0.0270898	0.774347	0.0938576	0.196238	0.293159	0.00241295	0.0870147	0.235589	0.213826	0.0130168	-0.139894	0.0690348	-0.021185	0.847012	0.131155	0.154449
YFR040W	SAP155	0.044534	0.590916	0.168462	0.0487774	-0.0523593	0.508853	0.0414953	0.606711	0.081176	0.352639	0.300253	0.000690704	0.255283	0.00474338	-0.00841811	0.923102
YFR041C	ERJ5	-0.0308049	0.752274	-0.0198518	0.774969	0.343715	0.00171267	-0.109409	0.219215	0.111686	0.223943	-0.364004	0.000278194	-0.0564642	0.522705	0.04214	0.689645
YFR042W	KEG1	-0.0591537	0.532464	0.00525625	0.938315	0.390393	9.33788e-05	0.0174231	0.770548	0.188717	0.043777	0.13673	0.0317024	-0.202262	0.0308546	0.0513582	0.459393
YFR043C	IRC6	-0.0784372	0.27382	-0.100575	0.127089	-0.265367	0.003055	0.30569	0.00347377	-0.511201	1.20055e-05	0.129547	0.0413534	-0.0358128	0.587215	0.079006	0.267125
YFR044C	DUG1	0.618257	4.34694e-06	0.287756	0.00101365	1.03598	1.67404e-09	0.13309	0.0520114	0.496033	1.89738e-05	0.414038	5.83953e-06	0.397398	8.51776e-05	0.302302	0.00350864
YFR045W	YFR045W	0.701052	2.65711e-06	0.198306	0.0320286	0.765289	1.51322e-07	0.049798	0.440439	0.469844	1.00681e-05	0.824051	2.11581e-08	0.33738	0.00036872	0.247612	0.01092
YFR046C	CNN1	0.158337	0.0352671	0.0428124	0.435859	0.112487	0.0877918	0.00946184	0.874204	0.259242	0.00331431	0.0280457	0.640499	0.0545985	0.397221	-0.0391947	0.624976
YFR047C	BNA6	0.502045	7.7746e-06	0.177229	0.018742	-0.321665	0.000335803	-0.153572	0.0413766	-0.606755	3.66287e-06	-0.149127	0.0210701	0.191019	0.0256019	-0.14998	0.106653
YFR048W	RMD8	-0.220401	0.0025611	-0.114693	0.0740545	-0.0568453	0.379022	0.0664957	0.375049	-0.157682	0.0328233	0.467206	6.84714e-06	-0.0681506	0.251738	-0.0351667	0.600815
YFR049W	YMR31	-0.071958	0.32143	0.148765	0.0247245	-0.468575	7.11962e-06	-0.0235058	0.701127	0.13043	0.0418692	0.134957	0.0270973	0.118719	0.0719873	0.110337	0.0861596
YFR050C	PRE4	0.0437085	0.548087	0.0483338	0.433673	0.185511	0.0210744	0.0555566	0.381491	0.158453	0.0314412	0.499752	3.64654e-06	0.0172093	0.795872	0.258217	0.00277367
YFR051C	RET2	0.0776395	0.250902	0.0508151	0.439292	0.199701	0.00465071	-0.303173	0.00154617	0.155736	0.0234032	-0.17268	0.00689551	-0.0321379	0.610928	-0.027575	0.701534
YFR052W	RPN12	0.347235	0.000518867	0.182387	0.0232655	0.331728	0.000325812	0.0694135	0.273599	0.0166532	0.812084	-0.0194467	0.731465	0.0925322	0.238707	0.0424762	0.583847
YFR054C	YFR054C	0.0113811	0.955051	-0.0129994	0.825239	-0.195099	0.00794235	-0.132638	0.0289805	-0.0293098	0.632098	-0.0494092	0.467944	0.0254683	0.674132	-0.12442	0.106573
YFR055W	IRC7	-0.246584	0.0372688	0.0927352	0.27335	-0.18462	0.0369771	0.0787464	0.503504	-0.419079	0.000185271	-0.369966	0.0349011	0.0272248	0.801439	0.576667	2.07035e-05
YFR056C	YFR056C	-0.35949	0.00255952	-0.279152	0.000300117	-0.442887	2.31027e-05	-0.52757	2.94212e-07	-0.523815	7.70183e-06	-0.500904	7.8237e-05	-0.413757	2.75183e-05	-0.235265	0.0149356
YFR057W	YFR057W	0.0202711	0.872299	-0.0190944	0.781261	0.0670053	0.407367	0.0231844	0.721086	0.098177	0.23249	0.24704	0.0409907	0.113567	0.214538	0.0129119	0.871929
YGL001C	ERG26	-0.099003	0.413993	-0.090359	0.488247	-0.696894	0.000134062	-0.394096	0.00884992	-0.485477	0.00125651	-0.58039	0.000400034	-0.026978	0.824554	-0.304099	0.0472002
YGL002W	ERP6	-0.197952	0.0122213	-0.0848019	0.170555	-0.283088	0.00112657	-0.185512	0.0159687	-0.266503	0.00089666	-0.176562	0.00958166	-0.171534	0.0221137	-0.0670544	0.369455
YGL003C	CDH1	0.171963	0.037395	0.0735598	0.231362	0.131537	0.0619051	-0.0107767	0.860277	0.058649	0.535306	0.0699221	0.239438	0.148192	0.0722365	0.0199438	0.757664
YGL004C	RPN14	0.168218	0.0205913	0.145834	0.0274062	0.179498	0.0190986	-0.0584609	0.434993	-0.146474	0.0316112	-0.533915	9.5015e-07	0.0525828	0.514597	-0.0511316	0.390434
YGL005C	COG7	-0.116816	0.118149	-0.0780625	0.224102	-0.0980747	0.103565	-0.0783946	0.271767	-0.257221	0.00178348	0.122037	0.0237478	-0.133526	0.0442063	-0.0226468	0.69593
YGL006W	PMC1	0.201646	0.0467945	0.389479	0.000875192	0.256709	0.00585058	0.313838	0.00076391	0.649321	1.19836e-06	0.830401	5.91758e-07	0.46974	0.00010814	0.162055	0.0836159
YGL007W	BRP1	-0.0281206	0.712348	-0.0614748	0.345663	-0.0793759	0.291413	0.0166532	0.783362	-0.115946	0.0950893	-0.0604906	0.373183	-0.0747707	0.294619	-0.0257982	0.757997
YGL008C	PMA1	-0.522681	0.000439536	0.0647173	0.361959	-0.487464	6.00938e-06	0.0842412	0.200147	-0.0406839	0.659478	0.298588	0.0010937	0.11254	0.151335	0.076778	0.359088
YGL009C	LEU1	-0.174486	0.0829466	0.042182	0.539665	-0.144034	0.0723315	0.337574	0.0020066	-0.515099	0.000109795	-1.35372	4.87612e-10	-0.152276	0.080481	0.399805	0.00626673
YGL010W	YGL010W	-0.0222438	0.823593	-0.086319	0.403234	0.421813	0.000612422	-0.318216	0.00670882	-0.108533	0.316486	0.306134	0.00449067	-0.432552	0.00642823	-0.170776	0.111479
YGL011C	SCL1	0.0357365	0.572452	0.0742725	0.175698	0.370912	5.23617e-05	-0.0260479	0.626758	0.0663579	0.310444	0.282179	0.000115803	-0.0476769	0.634394	0.00840083	0.892033
YGL012W	ERG4	-0.0149456	0.8172	0.0300676	0.541097	0.113274	0.0801808	-0.15203	0.0171984	0.0234683	0.67346	-0.210491	0.000766088	0.173729	0.0238587	-0.251748	0.00218347
YGL013C	PDR1	0.245508	0.00834253	0.0401911	0.525634	0.182527	0.00729103	-0.0882685	0.159806	-0.0451664	0.665628	0.163731	0.0101225	0.0792381	0.219934	0.0479013	0.526434
YGL014W	PUF4	-0.0103945	0.890865	-0.197916	0.00483624	0.0940874	0.12444	-0.0657749	0.339006	0.0414112	0.513792	-0.140422	0.0235954	-0.104034	0.282433	-0.177515	0.0340345
YGL015C	YGL015C	-0.0864553	0.356156	-0.0224534	0.786386	0.0583581	0.517318	-0.0594604	0.673196	0.0699908	0.51466	-0.0725814	0.510316	-0.00584754	0.968063	-0.00030877	0.997624
YGL016W	KAP122	-0.12648	0.113194	-0.247203	0.00043129	-0.250248	0.00115784	-0.0406631	0.465267	-0.797561	1.6639e-07	-0.262761	0.000192731	-0.296238	0.00263438	0.0740121	0.250524
YGL017W	ATE1	-0.167147	0.0219762	-0.0581305	0.360923	-0.0851539	0.144963	-0.0832314	0.222945	-0.379143	2.29882e-05	0.0931004	0.145361	-0.0499109	0.39548	-0.0741722	0.201685
YGL018C	JAC1	0.244035	0.0305668	0.163293	0.0581857	0.097449	0.246676	0.083547	0.277059	-0.0595115	0.458183	0.291038	0.00182878	0.246396	0.0156404	0.0496447	0.573006
YGL019W	CKB1	0.054904	0.38191	0.0112809	0.843547	0.0816805	0.164684	-0.0390702	0.524017	-0.0316998	0.59024	0.122832	0.0294087	0.030322	0.622728	-0.00429118	0.950836
YGL020C	GET1	0.0313528	0.667486	-0.102859	0.0952389	-0.113828	0.132585	-0.140361	0.0421135	-0.206569	0.0189587	-0.157224	0.0270999	-0.194382	0.0249043	0.010078	0.894177
YGL021W	ALK1	0.137412	0.0788232	0.0352016	0.468669	-0.0531569	0.307732	0.294865	4.51733e-05	0.168475	0.0335317	0.507637	2.69466e-07	-0.0279456	0.653078	0.389754	2.07825e-05
YGL022W	STT3	0.141603	0.0525032	-0.0345252	0.536682	0.609358	9.99406e-08	-0.393486	4.67888e-05	0.247454	0.00111849	-0.391202	6.33221e-06	0.00109603	0.983854	-0.0782164	0.207243
YGL023C	PIB2	0.217144	0.00426114	0.00918949	0.853028	0.228	0.00433099	-0.20994	0.00270703	-0.012116	0.839768	0.0743821	0.139352	0.0254257	0.650273	-0.0418537	0.471521
YGL024W	YGL024W	-0.170948	0.0461526	0.0473848	0.497793	-0.0454493	0.533464	0.137044	0.0987377	0.0347651	0.648299	-0.178554	0.0411517	-0.098677	0.209852	0.0633649	0.419369
YGL025C	PGD1	-0.134366	0.135576	-0.152551	0.116329	0.00722421	0.929643	-0.010348	0.914048	0.029573	0.729245	0.479303	6.66478e-05	-0.160023	0.0871357	0.0113239	0.899125
YGL026C	TRP5	0.339548	0.000124618	0.12985	0.0347752	0.662625	1.75682e-06	-0.0124157	0.8379	0.0726684	0.340249	0.0063483	0.913995	0.102994	0.106776	0.117828	0.0633063
YGL027C	CWH41	0.214448	0.00724957	0.172014	0.0122002	-0.0327178	0.620342	-0.183435	0.00703785	-0.0297721	0.651457	-0.316652	0.000176391	0.128491	0.091162	0.159022	0.0431174
YGL028C	SCW11	-0.0922848	0.295825	0.317744	0.00113872	-0.520591	4.00782e-06	0.524826	8.38268e-06	0.338852	0.000216947	1.75443	5.42862e-12	0.466883	0.000128302	0.393768	8.81899e-05
YGL029W	CGR1	-0.70435	8.02786e-07	-0.414128	0.000108632	-0.437783	5.71683e-05	0.144542	0.0704228	-0.456465	4.34304e-05	-0.350506	0.00028545	-0.425695	0.000890649	-0.226853	0.110812
YGL030W	RPL30	0.0917472	0.187681	-0.0454046	0.500499	-0.102637	0.1417	-0.335326	0.00120535	-0.0915437	0.216315	-0.0200859	0.773042	0.126339	0.127762	0.0913952	0.306481
YGL031C	RPL24A	0.0944658	0.233166	0.0518036	0.365226	0.140569	0.0458364	-0.25147	0.00097154	0.44024	3.99906e-05	0.345737	3.82947e-05	0.112433	0.111769	-0.0146963	0.875276
YGL032C	AGA2	-1.12082	1.68978e-07	0.0614583	0.52522	-0.26566	0.0182393	1.04269	5.01902e-07	-0.217773	0.0637057	2.60945	7.63232e-11	-0.18284	0.0891563	0.240473	0.0386485
YGL033W	HOP2	-0.0684243	0.474037	-0.022723	0.750859	-0.0483704	0.477809	-0.00739107	0.926201	-0.00380797	0.973169	0.028852	0.730481	-0.0243713	0.837193	-0.0485196	0.48942
YGL034C	YGL034C	-0.175613	0.130765	-0.111831	0.128507	-0.170793	0.0208831	-0.103345	0.341257	-0.194673	0.0383964	0.0232554	0.81712	0.00255131	0.97253	-0.0591447	0.391393
YGL035C	MIG1	-0.0731337	0.334646	0.0199154	0.741294	-0.0950019	0.163387	0.0353142	0.569506	0.180122	0.0227226	8.65591e-05	0.999025	-0.0388731	0.560941	0.00831477	0.9011
YGL036W	YGL036W	0.0427284	0.497361	-0.00843407	0.895651	-0.0017525	0.974793	-0.16299	0.00829212	-0.0923632	0.122767	-0.0109933	0.848178	-0.0316865	0.595037	-0.0593852	0.561074
YGL037C	PNC1	0.865855	1.11692e-07	0.813007	4.10922e-08	1.33953	3.51494e-10	0.22231	0.00275672	1.4999	7.67831e-09	1.48838	4.1697e-11	0.775582	5.8467e-07	0.18612	0.0301716
YGL038C	OCH1	-0.0617097	0.478104	0.121559	0.103953	0.716929	3.09734e-08	-0.0463056	0.40573	0.306064	0.000604682	0.453976	7.51901e-06	-0.112534	0.0967524	0.647167	2.79459e-07
YGL039W	YGL039W	-0.0251726	0.66617	0.368947	1.27169e-05	-0.702614	2.33233e-08	-0.137862	0.0628183	-0.775224	2.38444e-07	-0.584815	1.20351e-07	0.220441	0.0252734	0.147163	0.0363504
YGL040C	HEM2	0.0183351	0.800686	0.0679966	0.243246	-0.338486	0.000359821	-0.123175	0.0636624	0.054904	0.396457	-0.273291	0.000499836	0.1333	0.053459	-0.0210298	0.742325
YGL041C	YGL041C	-0.146421	0.104785	-0.0755899	0.413319	-0.172114	0.0500193	-0.017769	0.835869	-0.0712681	0.391028	0.0363556	0.609622	-0.11335	0.0887675	-0.026042	0.709368
YGL042C	YGL042C	-0.268295	0.0125603	-0.127174	0.219219	-0.271439	0.0644882	-0.346511	0.0160175	-0.248051	0.10611	-0.197957	0.0509017	-0.206427	0.051835	-0.173834	0.209839
YGL043W	DST1	0.038099	0.580032	-0.0294688	0.689944	0.00149962	0.984663	0.09695	0.110915	-0.122311	0.100155	-0.0484271	0.434551	-0.0554294	0.428829	0.00491122	0.951008
YGL044C	RNA15	-0.0662506	0.337764	-0.112468	0.0664295	0.0687809	0.279649	0.269273	0.000263995	-0.105285	0.17506	-0.191388	0.00369313	-0.239994	0.00538712	-0.0285576	0.722684
YGL045W	RIM8	0.545781	4.14798e-06	0.205643	0.00235577	0.420951	0.000363959	0.415456	3.84362e-06	0.0876665	0.278829	0.352578	0.0187568	0.265437	0.000979603	0.0599228	0.308395
YGL047W	ALG13	0.461476	8.60084e-06	0.0730798	0.180392	0.23444	0.00147869	-0.422101	1.35002e-05	0.271557	0.00226586	-0.132216	0.0302749	-0.00198218	0.974877	-0.204348	0.0402642
YGL048C	RPT6	0.15738	0.0440821	0.111793	0.125847	0.375201	0.00132616	0.0943172	0.139174	0.299432	0.000937667	0.299526	0.000389046	0.182616	0.0455891	0.373364	0.00259027
YGL049C	TIF4632	-0.134385	0.0949649	-0.0846856	0.15965	-0.0510419	0.402185	-0.337694	0.000646481	-0.152256	0.0269317	0.328653	0.00025098	-0.150688	0.0276931	-0.00947347	0.922472
YGL050W	TYW3	-0.453962	1.02652e-05	-0.245008	0.000263492	-0.943003	2.84541e-09	-0.357807	3.16013e-05	-0.410284	7.0191e-06	-0.195988	0.0016994	-0.347443	6.57597e-05	-0.254888	0.000870729
YGL051W	MST27	0.160094	0.0265674	0.0227442	0.663731	0.0827435	0.200168	0.0374525	0.561001	-0.91442	6.33768e-09	-0.190872	0.00476107	0.00755434	0.897173	-0.0834041	0.158932
YGL052W	YGL052W	0.384901	7.43904e-05	0.00650629	0.913377	0.0974625	0.112923	-0.0226175	0.681105	-0.224926	0.00880651	0.356009	0.000142306	-0.00552165	0.934683	0.0116531	0.865273
YGL053W	PRM8	0.273265	0.00396406	0.311794	0.000470138	0.396905	9.00031e-05	0.409364	2.85002e-05	-0.366407	5.09556e-05	0.823081	9.64766e-09	0.200404	0.0466599	0.414298	6.32036e-05
YGL054C	ERV14	-0.202461	0.0106258	-0.00198218	0.973944	-0.320619	0.000199875	0.433654	0.000213255	0.108892	0.106298	-0.455649	2.61961e-06	-0.0570839	0.384435	-0.1055	0.363996
YGL055W	OLE1	-0.643771	2.4803e-05	-0.270868	0.00113949	-0.794575	1.64105e-07	-0.483285	1.66056e-06	0.0426443	0.508787	0.227532	0.0333598	-0.479792	5.42742e-05	-0.0601656	0.361383
YGL056C	SDS23	-0.16586	0.0172967	-0.122672	0.0546834	0.0351453	0.544243	0.027692	0.651216	0.00900312	0.88209	-0.337636	3.33306e-05	-0.107068	0.129419	-0.121439	0.102909
YGL057C	GEP7	0.0029545	0.975414	-0.0204107	0.68136	-0.357058	2.44798e-05	0.118984	0.0955099	-0.117632	0.0955546	0.617195	1.08441e-07	-0.0207121	0.724313	-0.0170944	0.807975
YGL058W	RAD6	0.0575404	0.4962	-0.0580388	0.352979	-0.0100429	0.872681	-0.325637	4.19697e-05	-0.0952716	0.171448	-0.449491	7.92237e-07	-0.239048	0.029858	-0.148865	0.026781
YGL059W	PKP2	0.167229	0.02	0.497147	6.41939e-07	0.386811	0.00029841	0.0253549	0.663315	0.352329	0.000110047	0.221914	0.000623781	0.199575	0.00844289	0.16043	0.0153895
YGL060W	YBP2	-0.25258	0.00182151	-0.0616133	0.273696	-0.209065	0.00528791	0.132682	0.0648397	-0.0781585	0.211351	0.104243	0.0605433	-0.0912347	0.197416	0.116538	0.115062
YGL061C	DUO1	-0.230426	0.002954	-0.245224	0.00112301	-0.10249	0.0760534	-0.023896	0.669385	-0.133378	0.0404922	-0.0361368	0.474332	-0.237922	0.00182246	0.0332715	0.638053
YGL062W	PYC1	1.45222	2.71174e-06	0.595485	3.2973e-05	0.979096	2.9127e-07	-0.188141	0.076372	-0.186183	0.0673673	2.54275	1.41318e-11	1.00347	1.25429e-06	0.0825527	0.398232
YGL063W	PUS2	0.175838	0.0226339	-0.145037	0.0366754	0.199173	0.0228542	0.0555011	0.4837	0.0673221	0.308344	-0.225076	0.00180755	-0.0154996	0.822813	0.0507455	0.498318
YGL064C	MRH4	-0.0934341	0.194607	0.0263185	0.636478	-0.0289005	0.635763	0.205643	0.00670273	0.0320303	0.608439	0.65775	1.37213e-07	0.092654	0.188166	0.00217683	0.975697
YGL065C	ALG2	0.0795658	0.304744	0.103397	0.111839	0.17268	0.0316603	0.0799071	0.218679	0.0656964	0.388858	0.0703344	0.262525	0.0589953	0.388692	0.341519	0.000213315
YGL066W	SGF73	-0.0304424	0.693032	0.126365	0.0702168	-0.0112841	0.870549	0.0824846	0.232491	0.168924	0.0253244	0.0114384	0.866426	0.0735598	0.329195	0.0879923	0.268709
YGL067W	NPY1	-0.167747	0.0839573	-0.059044	0.470435	-0.405671	0.000865228	-0.187124	0.0578155	-0.420619	0.000409283	-0.281767	0.00624981	-0.0587119	0.554427	0.0576097	0.587422
YGL068W	MNP1	0.206481	0.00662778	0.313896	5.17223e-05	0.160378	0.0351604	0.11538	0.0512459	0.407875	6.96871e-06	0.683876	6.06301e-09	0.456102	7.49541e-06	-0.077146	0.183466
YGL069C	YGL069C	-0.104927	0.255679	-0.0259759	0.750382	-0.110027	0.210872	-0.050365	0.542978	-0.0927017	0.312371	-0.227158	0.0175465	-0.078681	0.379204	-0.0635449	0.512721
YGL070C	RPB9	-3.7921	7.79027e-15	-0.169998	0.00600948	-0.358119	3.42466e-05	0.41432	2.13114e-06	-0.153992	0.0400871	-0.0861459	0.087879	-0.330289	0.000324495	-0.0693686	0.222145
YGL071W	AFT1	0.187413	0.0503601	0.26762	0.00455138	-0.172615	0.049413	0.217677	0.012124	0.119967	0.150693	-0.17223	0.0397062	0.361297	0.000504852	-0.0521154	0.552705
YGL072C	YGL072C	0.645886	1.65156e-05	-0.00165861	0.985813	-0.0941685	0.342787	0.227113	0.0248951	-0.226515	0.0229657	0.0884266	0.208158	0.0635582	0.39322	-0.232715	0.0106922
YGL073W	HSF1	0.269895	0.00348358	0.120949	0.174837	0.344704	0.000687411	-0.247352	0.00510617	0.0224743	0.762667	-0.192449	0.0175509	0.184179	0.0334771	0.172641	0.0431482
YGL074C	YGL074C	-0.12436	0.0965992	-0.0602077	0.372955	0.00676478	0.91272	0.0524159	0.396538	-0.143881	0.0714057	-0.0157475	0.812866	0.00269532	0.975143	-0.00197929	0.977677
YGL075C	MPS2	-0.211221	0.0110806	-0.114855	0.037994	-0.0560922	0.326419	-0.0583167	0.35148	-0.0876491	0.154174	-0.611138	3.8811e-08	-0.130691	0.0434734	-0.0398575	0.518754
YGL076C	RPL7A	-0.600396	3.75305e-06	-0.0884127	0.201489	-0.300171	0.0501109	-0.47417	1.25093e-05	-0.254924	0.00309124	0.0885623	0.330017	-0.141147	0.185776	0.0470916	0.569424
YGL078C	DBP3	-0.409186	0.00117073	-0.314849	0.00656931	-0.319924	0.00332132	0.0634339	0.511356	-0.109981	0.246983	-0.120762	0.249223	-0.374339	0.00170575	-0.110531	0.547349
YGL079W	YGL079W	0.14788	0.0416043	0.0852615	0.188455	0.251665	0.000513536	-0.164965	0.00805843	-0.343965	6.50845e-05	-0.0787861	0.112803	0.164658	0.0167938	-0.0811635	0.231148
YGL080W	FMP37	-0.230247	0.00680824	-0.155381	0.0478526	-0.189024	0.0137624	0.020456	0.739922	0.338076	0.000551801	0.353651	4.44745e-05	-0.279294	0.00193711	0.199939	0.0114971
YGL081W	YGL081W	-0.306903	0.0014473	0.0340044	0.514361	-0.467984	8.23343e-06	-0.165109	0.0293413	0.351651	5.37608e-05	0.241474	0.00291509	0.0944118	0.256018	-0.00155606	0.98209
YGL082W	YGL082W	-0.103235	0.191726	0.0192749	0.747777	-0.325178	9.33192e-05	-0.327747	0.000163585	-0.211333	0.00831601	-0.0299297	0.538157	-0.0514709	0.422964	-0.143489	0.0370763
YGL083W	SCY1	-0.142691	0.0405904	-0.0536943	0.327704	-0.306272	0.00089139	-0.259425	0.00221725	-0.131079	0.0712526	-0.0859438	0.152851	-0.0789446	0.251284	-0.00703294	0.912849
YGL084C	GUP1	0.268638	0.00530575	0.343919	0.000367698	0.215877	0.0141051	-0.0394349	0.562696	0.308023	0.000478796	0.0788011	0.188532	0.441558	3.17161e-05	0.139915	0.286692
YGL085W	LCL3	-0.00376312	0.961844	-0.0604981	0.386845	0.0188763	0.764661	0.0485431	0.408201	0.117682	0.0768131	-0.202052	0.00294015	-0.0458901	0.547794	0.00439352	0.943024
YGL086W	MAD1	0.218248	0.0167088	0.0635582	0.360697	0.275174	0.0165908	-0.0480527	0.524706	0.130509	0.0982721	0.0764907	0.297505	0.246262	0.0120221	0.0117103	0.874837
YGL087C	MMS2	-0.326713	0.00506248	0.10928	0.146719	0.286349	0.00167015	0.105973	0.186538	-0.630271	2.78995e-06	0.363261	0.000634578	0.133682	0.119699	0.0226732	0.785328
YGL089C	MF(ALPHA)2	-0.230778	0.00478242	-0.126699	0.103852	-0.142135	0.0948284	0.016696	0.800409	-0.0553949	0.497692	0.165057	0.0670568	-0.137762	0.04347	-0.191183	0.00447614
YGL090W	LIF1	0.195234	0.0293181	0.147893	0.0521406	0.414493	0.000164367	0.0119249	0.844844	0.0109373	0.908054	-0.00150552	0.982354	0.209204	0.00864523	0.0538481	0.427809
YGL091C	NBP35	-0.0541676	0.397927	0.0126688	0.800855	0.21308	0.00307898	0.12692	0.0270727	-0.0930155	0.131269	0.367584	0.000209162	-0.017217	0.780627	0.0136695	0.806813
YGL092W	NUP145	-0.121069	0.112875	-0.0638645	0.269904	-0.0959545	0.13264	0.199248	0.00681476	-0.00450535	0.946835	0.079006	0.17067	-0.00893916	0.915874	0.1957	0.0131171
YGL093W	SPC105	0.0170667	0.815982	0.0357647	0.47787	0.0404296	0.472461	-0.0884388	0.156566	0.141093	0.0327853	0.0190756	0.86833	0.13543	0.0297475	-0.0300888	0.707704
YGL094C	PAN2	0.013112	0.836036	-0.0193546	0.778434	0.0550985	0.412367	-0.0223728	0.732027	0.102913	0.164356	-0.210222	0.00600153	0.0123541	0.866207	0.0574433	0.369691
YGL095C	VPS45	0.143171	0.043341	0.127699	0.0271653	-0.0725131	0.356046	-0.00596343	0.92362	-0.0109468	0.858956	0.0671981	0.196587	0.130905	0.0830236	0.145912	0.0218098
YGL096W	TOS8	0.363463	0.000187466	-0.113963	0.0688481	0.501852	8.27989e-06	-0.0785332	0.215266	0.246639	0.0013915	0.403988	0.000201857	-0.225676	0.0103802	0.112393	0.224921
YGL097W	SRM1	-0.0170477	0.770928	-0.113267	0.0416392	0.122262	0.0439435	-0.122972	0.0374618	-0.0655771	0.313185	-0.164597	0.011105	-0.063575	0.283189	-0.20737	0.0028803
YGL098W	USE1	0.0354128	0.567802	0.112407	0.0896673	0.400942	7.06802e-05	0.0489058	0.335963	0.129441	0.0501893	-0.131764	0.0284237	0.0431065	0.507658	0.0375509	0.648515
YGL099W	LSG1	-0.415088	0.000146258	-0.306241	0.000233136	-0.281784	0.000732796	-0.163084	0.0255218	-0.370251	7.94689e-05	-0.63169	2.49311e-07	-0.40488	0.000197525	-0.389478	0.000331326
YGL100W	SEH1	-0.020639	0.764253	-0.0285517	0.687954	0.200693	0.0119135	-0.181158	0.0102869	-0.103486	0.180729	-0.276307	0.00044336	0.0051125	0.937966	0.00656374	0.92292
[truncated: 4,113 more rows]

## Sheet: expression_evo_wt
Systematic gene name	Gene name	YGL070C_evolved2_WT_foldchange	YGL070C_evolved2_WT_pvalue	YGL219C_evolved1_WT_foldchange	YGL219C_evolved1_WT_pvalue	YGR104C_evolved_WT_foldchange	YGR104C_evolved_WT_pvalue	YLR074C_evolved2_WT_foldchange	YLR074C_evolved2_WT_pvalue	YLR357W_evolved1_WT_foldchange	YLR357W_evolved1_WT_pvalue	YNR052C_evolved1_WT_foldchange	YNR052C_evolved1_WT_pvalue	YOL023W_evolved1_WT_foldchange	YOL023W_evolved1_WT_pvalue	YPR043W_evolved_WT_foldchange	YPR043W_evolved_WT_pvalue
Q0010	Q0010	0.00741081	0.944067	0.0137267	0.84387	0.0275929	0.631647	0.122487	0.242852	0.0428264	0.534624	-0.000111092	0.998488	0.0268709	0.858402	0.000245237	0.996635
Q0017	Q0017	0.0269841	0.808613	-0.0313636	0.580865	-0.019533	0.789121	-0.016458	0.865235	-0.0138498	0.876128	-0.0359474	0.616967	0.0864169	0.373644	-0.0198986	0.746954
Q0032	Q0032	0.00670734	0.957468	-0.0225662	0.724396	0.000317358	0.996494	-0.000503588	0.99608	0.110831	0.151687	-0.0270295	0.692431	0.0269983	0.814662	0.0127689	0.84745
Q0045	COX1	-0.00998619	0.877064	-0.0229077	0.700545	0.307813	0.000405648	0.131036	0.0661025	0.279721	0.001459	-0.06079	0.34995	-0.282272	0.0048574	-0.0893717	0.118867
Q0060	AI3	-0.282281	0.0122754	0.155387	0.312839	0.646439	1.57777e-05	0.314279	0.000277352	0.167576	0.0122482	0.35147	9.70274e-05	-0.434054	8.77612e-05	-0.100715	0.135274
Q0085	ATP6	0.011696	0.894297	0.024575	0.743328	0.285556	0.00103735	0.115712	0.145887	0.199525	0.0113593	0.0359617	0.621113	0.124844	0.181479	-0.0297869	0.696877
Q0092	Q0092	-0.0238578	0.730371	-0.026909	0.788241	0.0155404	0.767233	-0.0201561	0.781438	0.0433165	0.471098	0.0321996	0.542727	-0.0311764	0.788018	-0.033255	0.579157
Q0105	COB	-0.0931217	0.242376	0.0248303	0.616827	0.130285	0.0222094	0.0823075	0.640873	-0.0198474	0.774481	-0.00343626	0.947487	-0.0335799	0.786234	-0.00273216	0.954359
Q0110	BI2	0.0695235	0.395494	0.0220482	0.839648	0.380353	0.000600128	0.0955059	0.229849	0.26956	0.00396636	0.204742	0.0118657	0.0252556	0.815886	0.162339	0.0390167
Q0115	BI3	-0.131969	0.2142	0.010035	0.899162	0.253154	0.00290248	-0.115544	0.219054	0.0678865	0.366002	-0.0580073	0.391815	-0.0575208	0.488657	0.0258084	0.752878
Q0120	BI4	-0.107977	0.144206	-0.00835862	0.90615	0.488196	0.000107535	0.0747931	0.341717	0.376835	0.000337697	0.0477896	0.568308	-0.0272397	0.82356	0.155179	0.034021
Q0142	Q0142	0.134642	0.403657	0.0242204	0.796216	0.15448	0.0968764	0.0748616	0.418749	0.0137838	0.877222	-0.0121335	0.903608	0.0243197	0.810081	0.0154262	0.85172
Q0143	Q0143	0.0366651	0.596108	0.0527637	0.351826	0.184763	0.00877001	0.0289086	0.831338	-0.00803651	0.905242	0.0285974	0.570722	0.0433865	0.403001	0.00591732	0.931824
Q0144	Q0144	-0.0332299	0.816406	0.0123827	0.853607	0.0322137	0.611705	-0.150337	0.0699891	-0.0123037	0.870373	-0.0524116	0.572601	-0.0084007	0.90168	-0.0457575	0.531408
Q0160	SCEI	0.0704305	0.435165	-0.0164755	0.814779	0.186602	0.0187386	0.039363	0.764441	0.103437	0.191467	-0.0058345	0.940838	-0.0513438	0.737246	-0.044836	0.549455
Q0182	Q0182	0.0293751	0.860604	-0.0260082	0.649387	0.0682443	0.295363	-0.00820191	0.934193	-0.0181736	0.773564	-0.0602799	0.417722	0.0472871	0.49655	0.00881672	0.881251
Q0250	COX2	-0.240077	0.0047823	-0.0397181	0.643178	-0.0228505	0.718813	-0.133986	0.048761	-0.0481392	0.536802	-0.171287	0.0218151	-0.103063	0.181328	0.0452193	0.506303
Q0255	Q0255	-0.0206638	0.853383	-0.0715895	0.517585	0.00531375	0.931357	0.042112	0.774473	-0.0687133	0.416014	-0.0364756	0.728595	0.0282721	0.708557	-0.0125409	0.852314
Q0275	COX3	-0.0730548	0.503598	-0.0336493	0.670529	0.195272	0.0268229	0.109815	0.166143	0.15928	0.0793412	0.166831	0.0904308	0.0105364	0.921602	0.0648139	0.43259
Q0297	Q0297	-0.0635705	0.537746	-0.0434377	0.40575	0.178147	0.00628227	-0.071353	0.384361	0.0920856	0.148811	-0.0964326	0.224421	0.478195	1.1514e-05	0.00236408	0.973402
snR10	SNR10	0.126946	0.062243	0.231064	0.23524	-0.326008	0.00243129	0.474618	1.4028e-05	-0.0969185	0.105108	0.139718	0.0263234	0.0217071	0.764064	0.489913	1.70181e-06
YAL001C	TFC3	0.16782	0.0356414	-0.0672585	0.269161	-1.21013	1.76662e-10	0.0403735	0.479098	-0.104409	0.160146	0.413832	1.90025e-05	0.0225454	0.679117	-0.198646	0.0061728
YAL002W	VPS8	0.404652	1.06426e-05	-0.0287416	0.600945	-0.651985	1.56799e-07	-0.109706	0.164451	0.134983	0.0904059	-0.153897	0.0232427	0.0518593	0.324356	-0.177136	0.00444132
YAL003W	EFB1	-0.104521	0.425074	0.049338	0.572669	-1.16127	2.63763e-08	0.148036	0.16132	-0.0784388	0.426506	-0.0523997	0.57246	-0.00820626	0.929232	0.157794	0.0846246
YAL004W	YAL004W	-0.308325	0.00852189	0.0394192	0.64164	-0.0795817	0.259758	-0.274327	0.00500561	-0.132954	0.11264	-0.392779	0.000202591	-0.13391	0.138795	0.179728	0.0221836
YAL005C	SSA1	0.422125	0.000181281	-0.0229971	0.787813	0.129507	0.0959119	0.406308	0.000435001	-0.0252945	0.772066	0.0564171	0.407313	0.201684	0.0662364	0.194717	0.0128899
YAL007C	ERP2	-0.0589944	0.42017	0.0444781	0.487287	-0.72331	8.49646e-08	0.0468822	0.439231	-0.127961	0.177581	-0.305633	0.000613287	-0.00428829	0.952976	-0.16869	0.0232697
YAL008W	FUN14	0.29671	0.000194455	0.0142553	0.826839	-1.26511	5.34153e-11	0.115007	0.0856214	0.105383	0.0827291	0.237025	0.0013721	0.303331	0.000134699	0.120153	0.0499139
YAL009W	SPO7	0.186196	0.00550717	0.048571	0.324086	-0.555172	5.24827e-08	-0.0745124	0.15007	-0.294243	0.000272408	0.192283	0.00123981	-0.0775098	0.093846	-0.240842	0.000737157
YAL010C	MDM10	0.0250146	0.799015	0.177191	0.277373	-0.276513	0.0102252	0.1127	0.265978	0.00196073	0.983472	0.132103	0.156733	0.183404	0.0793232	0.140792	0.232675
YAL011W	SWC3	0.0179789	0.888912	0.00184547	0.976078	-0.0970852	0.118519	0.0363134	0.724032	-0.0443926	0.534994	0.325617	0.00456078	0.0905012	0.233719	0.0324959	0.619607
YAL012W	CYS3	0.385343	0.000260867	-0.0484495	0.56093	-0.339688	0.00028279	-0.0947092	0.17696	-0.179964	0.030743	-0.359958	0.000157211	-0.137638	0.0873151	-0.119067	0.108681
YAL013W	DEP1	0.0118391	0.849699	0.0489476	0.492926	-0.256445	0.00286538	0.14159	0.0519049	0.028357	0.661298	0.106657	0.122939	0.00654937	0.919876	0.0366932	0.666747
YAL014C	SYN8	0.236903	0.00247955	0.0881823	0.131461	-0.674597	7.30758e-08	0.0633925	0.353878	0.0115529	0.865663	-0.0954458	0.070208	0.0225312	0.660046	0.0336661	0.581874
YAL015C	NTG1	0.167962	0.0147542	-0.0802221	0.114801	-0.69112	1.46628e-07	-0.0784403	0.183056	-0.162598	0.023375	-0.134007	0.0254445	0.0173518	0.70852	-0.191813	0.00597845
YAL016W	TPD3	0.206168	0.0684391	0.073738	0.490129	-0.180311	0.0557097	0.0813396	0.333802	0.117043	0.192202	0.496391	0.000387749	0.151872	0.103394	0.18612	0.117013
YAL017W	PSK1	0.208018	0.0312159	-0.0296779	0.759081	-0.682022	1.42452e-06	-0.0525553	0.457994	0.0821167	0.286466	-0.363197	0.000331268	0.193519	0.0257785	-0.0782575	0.292651
YAL018C	YAL018C	-0.0364785	0.780697	0.0518732	0.488425	-0.02486	0.721352	-0.0306413	0.847758	0.0224175	0.806041	-0.0129994	0.87178	0.0523463	0.675106	-0.0312811	0.697709
YAL019W	FUN30	-0.0513707	0.472678	0.0218066	0.719109	-1.01611	4.81881e-09	-0.00413781	0.949414	0.0640275	0.322507	0.019645	0.74592	-0.0300358	0.62129	-0.0443212	0.49489
YAL020C	ATS1	-0.195788	0.00826779	0.0114527	0.831846	-0.844474	1.96115e-09	0.0426023	0.474636	0.0130406	0.82801	0.188426	0.004026	-0.0521498	0.325544	-0.174242	0.00600148
YAL021C	CCR4	-0.00339722	0.969819	0.0266018	0.640398	-0.729962	9.38471e-08	0.321397	0.00208455	0.0896202	0.276509	0.353267	7.22436e-05	0.0769558	0.216288	0.197236	0.00564292
YAL022C	FUN26	-0.0527677	0.55394	-0.123363	0.128198	-0.723372	2.3752e-06	0.0102213	0.897306	-0.170168	0.0593551	-0.247347	0.0062422	-0.0849534	0.336832	0.0184205	0.808925
YAL023C	PMT2	-0.0365318	0.716766	-0.0305662	0.758949	-0.504424	5.61013e-05	-0.0906278	0.304558	0.150274	0.117106	-0.18471	0.0673251	-0.0740568	0.407633	-0.21866	0.0241628
YAL024C	LTE1	0.0518732	0.46556	0.00128343	0.984102	-0.590191	4.4514e-07	0.228788	0.00192168	0.179651	0.0087271	-0.018105	0.762689	0.129349	0.0427633	-0.0191908	0.733442
YAL025C	MAK16	-0.146514	0.0559509	-0.0745641	0.289876	-1.07735	2.27791e-09	0.140831	0.0500585	0.141577	0.0619437	0.07556	0.264373	-0.0141528	0.831092	0.146056	0.115573
YAL026C	DRS2	0.0733541	0.193725	0.0728604	0.191399	-0.596451	9.55642e-07	0.00720986	0.887545	0.0477478	0.433738	-0.00272349	0.954547	0.00964815	0.837167	0.0302513	0.585181
YAL027W	SAW1	0.0462955	0.546479	-0.0862853	0.217317	-0.692553	1.05734e-07	-0.14991	0.0510364	-0.569124	1.1881e-06	0.121122	0.0653516	-0.086895	0.167162	-0.160908	0.0219802
YAL028W	FRT2	0.209204	0.00868076	0.0242629	0.767243	-0.548776	7.04686e-06	-0.0600904	0.32299	-0.110632	0.118009	-0.0411737	0.495104	0.0554456	0.350792	-0.222247	0.00677268
YAL029C	MYO4	0.632854	3.7256e-07	0.0587182	0.257655	-0.496554	3.7781e-07	0.304453	0.000188303	0.167024	0.0104211	-0.159707	0.00909049	0.0155832	0.786537	0.0888607	0.117673
YAL030W	SNC1	0.23569	0.00174244	-0.00794077	0.874882	-0.499273	2.50504e-06	0.0242487	0.658077	-0.327024	0.000426839	0.354847	3.88183e-05	0.197677	0.000767375	0.0609328	0.294399
YAL031C	GIP4	-0.148249	0.0252636	0.0256667	0.609479	-0.848253	1.86662e-09	0.118439	0.054426	-0.0407017	0.49899	0.0558204	0.293171	-0.0756903	0.152519	-0.138034	0.0267274
YAL032C	PRP45	0.11031	0.144006	-0.1307	0.0416518	-0.776167	1.327e-08	-0.224363	0.000642174	-0.0286165	0.62682	0.281906	0.000117317	-0.100628	0.0743993	-0.136536	0.0250773
YAL033W	POP5	-0.307934	0.000256241	-0.075634	0.168107	-1.20754	6.1437e-11	0.0830976	0.162525	-0.265952	0.000440527	0.16319	0.0145458	-0.120519	0.0438111	0.0547096	0.348183
YAL034C	FUN19	0.545247	6.73862e-06	0.141616	0.0796104	-0.542471	5.92194e-06	0.144555	0.0423878	0.0540566	0.480474	0.276675	0.000700361	0.03011	0.63334	0.0524159	0.433873
YAL034C-B	YAL034C-B	-0.0502066	0.64945	-0.00745343	0.890877	-0.0191455	0.730235	-0.106764	0.0862074	-0.0322825	0.691665	-0.0805684	0.343764	-0.00187239	0.984116	-0.062285	0.310592
YAL034W-A	MTW1	-0.232966	0.00610077	-0.0458945	0.474407	-0.306645	7.58403e-05	0.00196073	0.97387	-0.0219963	0.698555	0.116644	0.0799358	-0.0063865	0.908373	0.039012	0.579302
YAL035W	FUN12	0.0824028	0.270639	0.0148266	0.800128	-0.411817	1.96323e-05	0.105852	0.117165	0.19857	0.0132491	0.668564	7.19173e-08	0.179537	0.00644793	0.159784	0.0197292
YAL036C	RBG1	-0.284335	0.000214311	0.00489684	0.919484	-0.745329	6.7325e-09	-0.173711	0.00935985	-0.0162654	0.792027	-0.208351	0.000961139	-0.0863021	0.0744759	-0.0897294	0.145155
YAL037W	YAL037W	0.0359195	0.680027	-0.0189043	0.713358	-0.485483	1.34023e-06	0.0862946	0.22954	-0.163874	0.00826261	0.228505	0.000813695	-0.0424538	0.370833	-0.215689	0.00270905
YAL038W	CDC19	-0.873852	1.23605e-06	-0.0476277	0.671785	-1.56775	1.36439e-10	0.314592	0.0471127	0.0615827	0.402243	-0.152813	0.0567022	0.255295	0.00562958	0.0720372	0.622699
YAL039C	CYC3	0.00534249	0.941813	-0.00188828	0.977563	-0.223477	0.0101609	0.0375931	0.614833	0.231617	0.00363114	0.286763	0.000477388	0.423083	5.07676e-05	0.0898235	0.201686
YAL040C	CLN3	-0.506879	2.06447e-05	-0.0225823	0.716488	-0.415239	0.000119363	0.0652414	0.424722	0.182845	0.02592	0.03838	0.640353	-0.0232566	0.747683	0.176514	0.0331411
YAL041W	CDC24	0.0261202	0.65622	0.0995376	0.0623845	-0.633258	5.99956e-06	0.0561118	0.317803	0.146082	0.0407059	-0.15528	0.0129391	0.114034	0.0318099	0.0325241	0.58021
YAL042C-A	YAL042C-A	0.0519289	0.760338	-0.00877368	0.871128	-0.00850518	0.887461	0.0239224	0.780165	-0.0739049	0.282902	-0.00564765	0.9327	0.0841459	0.239779	-0.0180685	0.782405
YAL042W	ERV46	0.0759707	0.211323	0.024419	0.631349	-0.612278	6.23082e-07	0.0153834	0.7793	0.0230566	0.711702	-0.0172929	0.789426	0.00736775	0.909822	-0.0313621	0.596323
YAL043C	PTA1	0.0200292	0.780534	-0.0729956	0.241645	-0.425063	1.23335e-05	-0.0516459	0.391305	-0.0164609	0.794288	0.0459042	0.410387	-0.0739262	0.227286	-0.0767002	0.271025
YAL044C	GCV3	-0.0560997	0.657474	0.0852343	0.499888	-0.454682	0.00314511	0.399105	0.0082279	-0.0415122	0.740554	-0.287776	0.0502004	0.347575	0.0180553	0.209378	0.112551
YAL044W-A	YAL044W-A	0.182654	0.0169686	-0.109689	0.0841761	-0.519946	2.73202e-06	-0.125279	0.0213235	-0.644357	2.39995e-06	-0.0480423	0.334169	0.0752999	0.18221	-0.118506	0.0343588
YAL045C	YAL045C	-0.0797219	0.278052	-0.0283546	0.600487	0.0480967	0.341711	-0.118259	0.079362	-0.0386938	0.48487	-0.222574	0.00249746	0.0182069	0.772997	-0.00714313	0.924959
YAL046C	AIM1	-0.0214368	0.759701	-0.0966316	0.134179	-0.658624	2.48604e-07	-0.0805699	0.191161	-0.24793	0.00584684	0.276425	0.00128422	0.0299687	0.587529	0.121374	0.0686435
YAL047C	SPC72	-0.0830557	0.21575	-0.0473682	0.458709	-0.552474	1.63651e-06	-0.00743893	0.919633	-0.129653	0.124979	0.0545151	0.371191	-0.00328009	0.959597	-0.0239121	0.735837
YAL048C	GEM1	0.24062	0.00935495	0.112874	0.199074	-0.268299	0.000731192	0.129296	0.0426405	-0.149079	0.0392393	-0.11672	0.12611	0.0468961	0.474584	0.120126	0.0709939
YAL049C	AIM2	0.0385345	0.683171	0.059646	0.515088	-0.72287	9.80668e-07	-0.256482	0.0101492	-0.239822	0.0249068	-0.0545271	0.506646	0.155555	0.0738764	0.138513	0.189308
YAL051W	OAF1	-0.177304	0.0409623	-0.0638027	0.451517	-0.564514	2.75894e-06	-0.112575	0.114919	0.0817895	0.298977	0.169797	0.0228444	0.20068	0.00942503	0.133274	0.113669
YAL053W	FLC2	-0.00853856	0.922419	0.0476501	0.564439	0.0212381	0.781324	0.242377	0.0096207	0.115779	0.252105	-0.0380182	0.672643	0.268087	0.00498642	0.231727	0.0153326
YAL054C	ACS1	0.0311693	0.6257	0.0173661	0.761265	-1.01453	1.29134e-09	0.0090748	0.874363	0.0903657	0.130159	0.399105	8.05115e-06	0.191411	0.00375885	-0.0806736	0.179124
YAL055W	PEX22	0.230953	0.00102299	-0.0812398	0.156721	-0.690803	3.47655e-08	-0.0789431	0.123426	0.158066	0.0131995	-0.112698	0.0508784	-0.0238872	0.635757	-0.0116287	0.862967
YAL056C-A	YAL056C-A	0.0374525	0.835448	0.0202426	0.789385	-0.05425	0.419726	-0.0132731	0.893151	-0.0317765	0.715319	-0.0319623	0.678885	0.000865357	0.993259	0.00776959	0.907688
YAL056W	GPB2	-0.0214441	0.739356	0.0245892	0.652004	-0.727162	3.0778e-08	-0.0366961	0.543301	0.192838	0.0144421	-0.0976717	0.0957801	-0.0761054	0.175646	0.0219345	0.727693
YAL058W	CNE1	-0.021103	0.806402	-0.14171	0.124999	-0.322422	0.000859398	-0.0304041	0.738367	-0.449718	0.000220015	-0.102879	0.175867	-0.0380863	0.62092	-0.126029	0.142753
YAL059W	ECM1	-0.647858	4.12337e-07	-0.00138421	0.979205	-0.870506	1.90395e-08	0.120604	0.049252	0.154311	0.0339866	0.11222	0.0927952	-0.0988052	0.111285	0.14449	0.0497883
YAL060W	BDH1	-0.26629	0.0194401	0.17895	0.0779106	-1.33085	7.76022e-09	-0.0157373	0.8595	-0.159409	0.215243	-0.550108	4.57367e-05	0.54893	9.64669e-05	-0.476043	0.000388157
YAL061W	BDH2	0.789579	2.49698e-06	0.0964373	0.222556	-0.421585	8.07987e-05	0.719245	9.69271e-06	0.460805	9.21323e-05	1.64149	8.77843e-11	1.9467	2.27293e-10	1.25935	3.52529e-05
YAL062W	GDH3	0.315311	0.00156975	0.189831	0.016861	-0.68221	2.06203e-07	-0.074356	0.31586	-0.0609074	0.464359	0.285994	0.000603428	0.592512	6.80862e-07	-0.474897	5.3748e-05
YAL063C	FLO9	0.659212	0.000529131	0.0586074	0.697867	-0.160922	0.198455	0.0214655	0.853826	0.332725	0.0221434	-0.182287	0.168638	0.260327	0.0812157	-0.269867	0.0578507
YAL064C-A	TDA8	0.0569719	0.69839	-0.0203053	0.847762	0.105986	0.159821	0.0751218	0.633524	-0.0747555	0.354481	-0.0656873	0.537029	-0.0132265	0.893768	-0.0229121	0.748604
YAL064W	YAL064W	0.329594	0.0139272	-0.0741707	0.180326	-0.217434	0.00142524	0.349139	0.000221375	-0.218983	0.00216314	0.149194	0.0235688	-0.00231016	0.980244	0.164246	0.0219582
YAL064W-B	YAL064W-B	-0.0469136	0.652802	0.0760665	0.189302	0.262998	0.000368234	0.0209964	0.821583	0.0506758	0.36237	-0.0120578	0.811519	0.0175229	0.788054	0.0790469	0.223518
YAL065C	YAL065C	0.0672532	0.554526	0.030322	0.5748	-0.021223	0.711211	0.0353424	0.751454	0.00285371	0.962523	-0.0117567	0.883118	0.0279325	0.804874	-0.05928	0.492822
YAL066W	YAL066W	-0.0157446	0.940201	-0.0178128	0.78397	0.0147838	0.823551	-0.0121073	0.910379	-0.0522321	0.443733	-0.0649401	0.625927	0.0523742	0.643885	0.0345116	0.592723
YAL067C	SEO1	0.140975	0.112228	-0.0638102	0.332643	-0.192399	0.0154253	0.089688	0.208496	-0.137911	0.111856	0.257493	0.00155902	-0.13875	0.0717778	-0.151274	0.0257377
YAL067W-A	YAL067W-A	0.0970579	0.295751	0.0241494	0.665442	0.0513164	0.417275	-0.0813695	0.602154	0.0776805	0.223699	0.0205271	0.793513	0.08337	0.140546	0.0519289	0.345873
YAL068C	PAU8	0.362386	8.00375e-05	0.200266	0.00222899	-0.390754	7.0351e-05	0.10833	0.0683049	-0.558903	8.34091e-07	-0.00039391	0.99462	-0.171716	0.0237068	0.0465888	0.475667
YAL069W	YAL069W	0.120923	0.149708	-0.113035	0.0367065	-0.0390376	0.517226	-0.00892755	0.901453	-0.192521	0.0452046	0.0309999	0.545467	0.156448	0.00744109	0.258748	0.00629733
YAR002C-A	ERP1	-0.276744	0.0159049	-0.0810704	0.161984	-0.501359	3.98212e-07	-0.159296	0.0156174	0.0400929	0.448696	-0.866792	3.90236e-09	-0.12781	0.0426312	-0.0896127	0.182639
YAR002W	NUP60	-0.0324831	0.737547	0.0735735	0.2871	0.0525967	0.501155	0.106563	0.182027	0.060753	0.298824	0.0459601	0.437077	0.0583719	0.4333	0.0359054	0.536182
YAR003W	SWD1	-0.562653	2.39882e-05	-0.0340554	0.568217	-0.971315	5.56348e-09	0.0729564	0.247396	-0.00458929	0.950944	-0.168423	0.0521017	-0.19799	0.00728893	-0.0314963	0.607846
YAR007C	RFA1	-0.145433	0.0650671	-0.063964	0.378455	-0.469731	1.86862e-05	-0.23938	0.00911231	-0.00741137	0.920184	0.113314	0.155329	0.0486547	0.385646	-0.0791884	0.400194
YAR008W	SEN34	-0.391092	0.000521055	-0.140371	0.0275832	-0.773065	7.60175e-09	-0.175211	0.0180335	0.00447982	0.944233	0.224781	0.000730439	-0.062642	0.239904	-0.235735	0.00403311
YAR009C	YAR009C	1.30932	2.063e-09	0.252513	0.00680473	-1.44382	2.82844e-10	0.0670742	0.453672	-0.422341	0.00148448	0.0579701	0.480812	-1.14907	3.90557e-09	-2.02031	4.7575e-11
YAR014C	BUD14	-0.329138	0.00400076	-0.0026122	0.968325	-0.559233	4.20422e-07	0.0485989	0.42045	-0.0876736	0.300526	0.0576929	0.31035	-0.198446	0.00258661	-0.275091	0.000998285
YAR015W	ADE1	0.187603	0.0224341	0.108692	0.0880128	-1.11059	5.86043e-10	-0.261601	0.000686808	-0.363525	0.000135047	-0.836501	6.01754e-08	-0.131454	0.0436107	-0.313335	0.00206193
YAR018C	KIN3	0.391042	5.7292e-05	0.0762718	0.298529	-0.191373	0.0124423	-0.00804232	0.889559	0.371626	0.000990474	0.226866	0.00135914	-0.0744486	0.185833	0.134011	0.0334503
YAR019C	CDC15	-0.0414097	0.644011	-0.0149587	0.845767	-0.624824	1.67478e-06	0.12923	0.0729686	-0.130575	0.0978009	0.262048	0.00232434	0.0519567	0.458796	0.170246	0.0667327
YAR020C	PAU7	0.540642	0.000110745	-0.135277	0.0673324	-0.423178	7.21407e-05	-0.0179238	0.834923	-0.130808	0.136589	-0.209877	0.0118272	-0.105166	0.155947	-0.129933	0.147299
YAR023C	YAR023C	0.000807683	0.993862	0.0634615	0.418017	0.00305528	0.96173	0.00821436	0.925731	-0.0204297	0.759722	0.0278193	0.672489	0.0498259	0.583389	0.0591337	0.371325
YAR027W	UIP3	-0.067136	0.335105	0.0583996	0.418299	-0.0306649	0.582729	0.0868517	0.244479	-0.282467	0.00102613	-0.242497	0.00201592	0.0683269	0.398647	0.258917	0.00197066
YAR028W	YAR028W	0.0365385	0.671985	0.106161	0.190441	-0.460008	2.37989e-05	0.236854	0.00775212	0.214	0.0169347	-0.0900196	0.3414	0.230744	0.00893941	0.557993	0.00276716
YAR029W	YAR029W	0.00496873	0.957113	-0.118321	0.162758	-0.393203	0.000595656	0.0859685	0.354112	0.0369604	0.688667	-0.280021	0.00634234	0.0148551	0.896824	0.232698	0.0109096
YAR030C	YAR030C	0.209416	0.0340109	-0.114661	0.159621	-0.377542	0.000591106	0.0801528	0.474334	0.242828	0.0100165	0.202424	0.0293658	-0.0370335	0.682259	0.0856014	0.286947
YAR031W	PRM9	0.207768	0.056786	-0.179855	0.0262331	-0.765092	1.12151e-07	0.272417	0.0106301	0.254558	0.00366683	-0.109672	0.132697	0.0335534	0.604304	-0.294737	0.00109075
YAR033W	MST28	0.141917	0.0268068	0.0155975	0.778674	-0.658886	5.31015e-07	0.0366932	0.488274	-0.889811	2.27026e-08	-0.130089	0.0443344	-0.063679	0.19889	-0.22411	0.00227528
YAR035W	YAT1	-0.235919	0.0139474	-0.0307681	0.634806	-0.339407	0.000174656	-0.125526	0.233662	0.0788147	0.255311	-0.0692173	0.408432	-0.078029	0.359586	0.054265	0.389022
YAR042W	SWH1	0.0500071	0.731757	-0.0406883	0.613187	-0.2166	0.00568653	0.0222471	0.738824	0.0107369	0.906296	0.00808525	0.908402	0.028654	0.696059	-0.0759092	0.310325
YAR047C	YAR047C	0.052402	0.659556	0.00551497	0.93937	0.0448977	0.55291	0.0562922	0.621587	-0.0125336	0.899321	0.0461278	0.694004	-0.0318783	0.636291	-0.0253914	0.817987
YAR050W	FLO1	-0.0933464	0.565874	0.0246601	0.881737	0.0340185	0.829789	-0.163281	0.236211	-0.144179	0.369471	-0.14229	0.292065	-0.0535132	0.713446	0.0168528	0.913691
YAR053W	YAR053W	-0.372645	0.000281116	-0.10108	0.279876	-0.810202	4.57214e-08	0.120591	0.210347	-0.438065	5.41096e-05	0.00980578	0.883552	-0.319319	0.00039558	0.153092	0.02899
YAR060C	YAR060C	0.807108	5.33601e-08	0.154402	0.0656056	-0.439874	7.20297e-05	0.456323	2.57021e-05	0.158479	0.0470603	-0.0567088	0.350221	-0.0860035	0.188685	0.457888	1.96878e-05
YAR062W	YAR062W	0.0997396	0.453324	0.0583442	0.625857	0.0258651	0.822075	-0.0211601	0.858429	0.00420653	0.970596	0.0740121	0.529455	0.00607536	0.96901	0.0711174	0.571477
YAR064W	YAR064W	0.0631716	0.468452	-0.0163865	0.805293	0.0380568	0.562679	0.0803984	0.255114	-0.040764	0.578558	0.0639033	0.452375	-0.0542485	0.455609	0.0128547	0.847999
YAR069C	YAR069C	-0.441711	0.00382318	0.0155118	0.874379	0.153053	0.0963187	-0.0767702	0.346686	0.0682168	0.489927	-0.259274	0.0118778	0.0285833	0.752441	0.0504251	0.606897
YAR073W	IMD1	-1.29757	4.13931e-06	-0.00770578	0.962072	-0.592991	0.000954473	-0.232701	0.136961	0.0975703	0.535248	0.0289651	0.837223	0.396072	0.0280806	0.632836	0.00137617
YAR075W	YAR075W	-1.43398	1.14348e-08	-0.0733037	0.466957	-0.578935	1.14215e-05	-0.237622	0.0161449	-0.0897232	0.321267	-0.456775	0.000253011	-0.106295	0.238083	0.0215792	0.810392
YBL001C	ECM15	0.0371995	0.606832	0.0248161	0.702495	-0.101628	0.206474	0.0856558	0.198541	-0.139047	0.0533978	0.270134	0.00101676	0.192851	0.00253282	0.261158	0.00330327
YBL002W	HTB2	-0.0638509	0.321966	-0.0695533	0.204282	-0.140272	0.0248454	0.158376	0.0373842	-0.00782617	0.900374	0.258784	0.000643117	0.137058	0.0672302	0.00337196	0.952469
YBL003C	HTA2	-0.4482	0.000125292	-0.0189628	0.769835	0.0986082	0.100773	0.143197	0.0332249	0.224818	0.00246731	0.293865	0.196372	0.0683819	0.247905	0.194087	0.0288521
YBL004W	UTP20	0.13384	0.256077	-0.0202205	0.81681	0.0110948	0.898224	0.50779	6.49614e-05	0.134274	0.17804	0.459495	0.000421485	-0.0739186	0.470321	0.145443	0.162399
YBL005W	PDR3	0.315821	0.000553089	0.0127117	0.834	0.0398683	0.506541	0.326951	0.000220656	0.127303	0.0755979	0.233275	0.00479059	0.749217	2.23784e-07	0.0365244	0.57255
YBL006C	LDB7	-0.159565	0.0275508	-0.0179136	0.780681	-0.241192	0.000478134	0.199462	0.00909297	-0.0384596	0.494454	0.144751	0.0191283	-0.102995	0.0953076	-0.126793	0.0363781
YBL007C	SLA1	0.171694	0.0089835	0.0123684	0.80782	0.160352	0.0133022	-0.125834	0.025946	0.0171808	0.759055	0.184547	0.00423344	-0.0321128	0.535291	-0.0558702	0.31146
YBL008W	HIR1	0.0311411	0.780754	-0.0673265	0.415375	-0.0222175	0.800912	-0.0153552	0.907844	-0.0481064	0.630062	0.123997	0.172012	0.0221476	0.807071	-0.0507594	0.570345
YBL009W	ALK2	-0.0081047	0.931644	0.0555566	0.363271	-0.205583	0.00762688	-0.0135177	0.832975	0.0823347	0.233628	-0.384697	5.18941e-05	-0.163879	0.0394382	-0.0873195	0.173728
YBL010C	YBL010C	-0.10725	0.374417	-0.0576289	0.525242	0.141655	0.0950825	-0.0468197	0.600316	0.0754094	0.387562	0.0794293	0.402885	-0.0541646	0.526042	-0.119755	0.193427
YBL011W	SCT1	-0.105268	0.203227	0.0821576	0.155452	0.0317622	0.610763	0.0847174	0.169931	0.0219061	0.81497	-0.0479438	0.383022	-0.00476153	0.935806	-0.0850391	0.295353
YBL012C	YBL012C	-0.0576619	0.427526	0.0197161	0.761011	0.0127975	0.824453	-0.044046	0.487105	-0.0240353	0.829081	0.0168243	0.781417	0.019403	0.711507	0.00994907	0.868272
YBL013W	FMT1	0.0891049	0.552799	0.00301209	0.982533	0.00459487	0.966255	0.0374947	0.780289	0.495818	0.553415	0.0676525	0.574443	0.0843637	0.434926	0.0553623	0.629106
YBL014C	RRN6	0.253215	0.00274907	0.00973413	0.877029	0.196897	0.00898021	0.0751081	0.227458	0.0125258	0.858315	-0.0987682	0.1218	-0.0701954	0.258126	0.137044	0.0480074
YBL015W	ACH1	-0.157678	0.0271545	0.12303	0.0284728	0.309397	4.40823e-05	-0.165332	0.00609892	-0.0525014	0.477153	-0.0773424	0.172178	-0.0986647	0.0635048	-0.0101329	0.865663
YBL016W	FUS3	-0.436981	5.68567e-05	0.321293	0.000362904	-2.20777	1.35039e-13	0.410352	2.15961e-05	-0.338789	0.000222801	0.0277627	0.648847	-2.38953	8.91359e-12	-2.62451	6.95198e-12
YBL017C	PEP1	0.120405	0.181562	-0.0118716	0.844934	-0.129273	0.0547253	-0.0663639	0.253396	0.074752	0.267857	-0.274262	0.000587551	-0.0669728	0.232263	0.0231134	0.713915
YBL018C	POP8	0.110711	0.124797	-0.150451	0.0158942	-0.200865	0.00258432	-0.0377294	0.481397	-0.130786	0.0431118	-0.231547	0.00110604	-0.161828	0.00645167	-0.0482078	0.424286
YBL019W	APN2	-0.142971	0.0415167	0.00636266	0.900007	-0.315113	5.86561e-05	-0.151508	0.0203857	0.0435405	0.505524	0.0805485	0.314562	0.0312681	0.565045	0.0952223	0.137292
YBL020W	RFT1	-0.354097	0.000666954	-0.110952	0.110985	-0.270297	0.00151479	-0.218031	0.00798958	-0.00323237	0.969374	-0.318182	0.000703594	-0.101446	0.167168	-0.272939	0.00416861
YBL021C	HAP3	-0.186116	0.0110381	0.00766914	0.895129	0.0488221	0.337362	-0.165197	0.00565548	0.0191753	0.743392	0.294347	0.000399278	0.0500489	0.34056	0.0342157	0.582055
YBL022C	PIM1	0.149285	0.0439215	-0.0150491	0.798128	0.0292196	0.689872	-0.173241	0.0108856	0.0734501	0.334758	0.452321	1.2659e-05	0.17268	0.0133938	-0.0682247	0.366808
YBL023C	MCM2	-0.204802	0.00527846	0.0122397	0.811474	0.113914	0.0480971	0.0673909	0.189425	-0.027575	0.614168	0.178504	0.00362299	-0.0282928	0.559336	0.0569858	0.312854
YBL024W	NCL1	-0.331576	0.000746369	-0.084779	0.147107	-0.127247	0.031809	-0.109214	0.0576295	-0.0126995	0.821279	-0.0129164	0.797974	-0.136409	0.0209428	-0.15096	0.0163382
YBL025W	RRN10	-0.278543	0.00181303	-0.0228828	0.687976	-0.400555	2.05424e-05	-0.103413	0.114444	0.0187908	0.788911	-0.296421	0.000484461	-0.140714	0.036247	-0.0099063	0.896643
YBL026W	LSM2	-0.228772	0.0214854	-0.0837481	0.377055	-0.320383	0.0027032	-0.0179574	0.804831	-0.198292	0.188581	0.0706091	0.368492	-0.22066	0.0111731	-0.0429234	0.668894
YBL027W	RPL19B	-0.0359164	0.623106	-0.0614236	0.375379	-0.161248	0.0207603	-0.436389	0.0183106	-0.00879401	0.906343	-0.0632177	0.314683	-0.0584024	0.327235	-0.0250244	0.659411
YBL028C	YBL028C	-0.0282177	0.848481	0.00236408	0.983217	-0.084034	0.512365	0.0299405	0.843569	0.102457	0.362897	0.058455	0.565406	-0.0338073	0.747049	0.10341	0.36949
YBL029C-A	YBL029C-A	-0.330719	0.000327683	-0.0246428	0.75594	-0.345918	0.390903	-0.0533605	0.350047	0.0850847	0.308386	0.121493	0.0466888	-0.0210225	0.726932	0.149415	0.131634
YBL029W	YBL029W	-0.380204	0.000575578	0.139103	0.0975159	-0.903258	2.34861e-08	0.0570828	0.404552	0.0209964	0.797563	-0.360964	2.8355e-05	-0.162685	0.00931354	0.45172	0.00692943
YBL030C	PET9	0.102698	0.230221	0.0140696	0.873455	-0.00298514	0.971792	-0.142774	0.0670163	0.152274	0.0527199	0.427542	4.18062e-05	0.195965	0.0301835	0.251446	0.0150645
[truncated: 5,958 more rows]

## Sheet: expression_evo_anc
Systematic gene name	Gene name	YGL070C_evolved2_anc_foldchange	YGL070C_evolved2_anc_pvalue	YGL219C_evolved1_anc_foldchange	YGL219C_evolved1_anc_pvalue	YGR104C_evolved_anc_foldchange	YGR104C_evolved_anc_pvalue	YLR074C_evolved2_anc_foldchange	YLR074C_evolved2_anc_pvalue	YLR357W_evolved1_anc_foldchange	YLR357W_evolved1_anc_pvalue	YNR052C_evolved1_anc_foldchange	YNR052C_evolved1_anc_pvalue	YOL023W_evolved1_anc_foldchange	YOL023W_evolved1_anc_pvalue	YPR043W_evolved_anc_foldchange	YPR043W_evolved_anc_pvalue
[truncated: 6,112 more rows]
