# Supplementary material for: The Genomic Landscape of Compensatory Evolution
Source: PLoS Biol. 2014 Aug 26;12(8):e1001935. doi: 10.1371/journal.pbio.1001935 (PMC4144845; doi:10.1371/journal.pbio.1001935)
Supplement: Table S4 — Composition of media used for phenotypic profiling. Each media contained 1% yeast extract, 2% pepton, 2% agar, and different carbon sources. Some media also contained growth inhibitors as indicated. Concentration of drug inhibitors were set to have a minor but detectable growth inhibitory effect on the evolving wild-type control (unpublished data). The list of 14 growth media was primarily based on a previous study [4]. (XLSX) [file pbio.1001935.s009.xlsx]

## Sheet: Sheet1
Medium	Abbreviation	Carbon source	Growth inhibitor
Glucose	GLU	2 % glucose	-
Glycerol	GLY	3 % glycerol	-
Lactate	LAC	2 % lactate	-
Potassium acetate	KAC	2 % potassium acetate	-
Ethanol	ETH	3 % ethanol	-
Ethanol + glycerol	ETHGLY	2 % ethanol + 2 % glycerol	-
Raffinose	RAF	2 % raffinose	1 µg/ml antimycin A
Caffein	CAF	2 % glucose	2 mg/ml caffein
Cycloheximide	CYC	2 % glucose	0.18 µg/ml cycloheximide
Acetic acid	ACE	2 % glucose	0.4 % acetic acid
Glucose + ethanol	GLUETH	2 % glucose	6 % ethanol
Hygromycin	HYG	2 % glucose	50 µg/ml hygromycin
Sodium chloride	NACL	2 % glucose	1.2 M sodium chloride
Benomyl	BEN	2 % glucose	15 µg/ml benomyl
