# Supplementary material for: The Genomic Landscape of Compensatory Evolution
Source: PLoS Biol. 2014 Aug 26;12(8):e1001935. doi: 10.1371/journal.pbio.1001935 (PMC4144845; doi:10.1371/journal.pbio.1001935)
Supplement: Table S5 — Data supporting Figure 3D . The table contains fitness measurements supporting dosage compensation of Δrpl6b by increased copy number of RPL6A. (XLSX) [file pbio.1001935.s010.xlsx]

## Sheet: data_for_figure_3D
genotype	Relative fitness (copy number of RPL6A: 1)	Relative fitness (copy number of RPL6A: 2)
wild type	0.870561
wild type	0.901011
wild type	0.907713
wild type	0.942511
wild type	0.994329
wild type	0.995149
wild type	1.00969
wild type	1.01551
wild type	1.01641
wild type	1.0626
wild type	1.06443
wild type	1.06801
wild type	1.07431
wild type	1.07777
wild type		0.880348
wild type		0.882932
wild type		0.894127
wild type		0.907192
wild type		0.907346
wild type		0.910499
wild type		0.913729
wild type		0.915937
wild type		0.933814
wild type		0.944286
wild type		0.947072
wild type		0.954815
wild type		0.975083
wild type		0.978516
wild type		0.984696
wild type		0.985873
wild type		0.987743
wild type		0.992227
wild type		1.006
wild type		1.00978
wild type		1.0102
wild type		1.01224
wild type		1.01442
wild type		1.02335
wild type		1.03545
wild type		1.04708
wild type		1.05259
wild type		1.05558
wild type		1.12102
wild type		1.1576
wild type		1.19095
Drpl6b	0.717914
Drpl6b	0.73745
Drpl6b	0.750033
Drpl6b	0.769809
Drpl6b	0.776501
Drpl6b	0.777812
Drpl6b	0.797945
Drpl6b	0.80617
Drpl6b	0.869635
Drpl6b	0.929253
Drpl6b		0.945134
Drpl6b		0.953542
Drpl6b		0.960234
Drpl6b		0.963638
Drpl6b		0.970725
Drpl6b		0.972798
Drpl6b		0.990029
Drpl6b		0.994599
Drpl6b		1.0128
Drpl6b		1.01377
Drpl6b		1.01541
Drpl6b		1.01581
Drpl6b		1.02379
Drpl6b		1.02847
Drpl6b		1.04115
Drpl6b		1.04667
Drpl6b		1.04673
Drpl6b		1.04847
Drpl6b		1.05298
Drpl6b		1.06857
Drpl6b		1.07095
Drpl6b		1.07272
Drpl6b		1.10241
