# Supplementary material for: The Genomic Landscape of Compensatory Evolution
Source: PLoS Biol. 2014 Aug 26;12(8):e1001935. doi: 10.1371/journal.pbio.1001935 (PMC4144845; doi:10.1371/journal.pbio.1001935)
Supplement: Table S6 — Data supporting Figure 4B and 4C . (4B) Euclidean distances between pairs of wild-type evolved and ancestor knock-out strains, and also between the corresponding biological replicates. (4C) Categories of expression changes for each gene in the eight evolved knockout strains. Genes, which show initial expression change in the knockout can be categorized as restored, if expression during evolution goes in the opposite direction or unrestored if not. The category “other” includes genes not showing initial expression change. (XLSX) [file pbio.1001935.s011.xlsx]

## Sheet: data_for_figure_4B
Strain A	Strain B	Euclidean distances
		between Strain A and Strain B	between two biological replicates
			ancestor	evolved	wt
Bud20_anc	WT	10.2716	2.692	1.77334	3.27974
Bud20_evolved2	Bud20_anc	5.77866	2.692	1.77334	3.27974
Bud20_evolved2	WT	8.11873	2.692	1.77334	3.27974
Ifm1_anc	WT	14.0738	2.95167	2.42213	4.07731
Ifm1_evolved1	WT	17.7183	2.95167	2.42213	4.07731
Ifm1_evolved1	Ifm1_anc	16.5056	2.95167	2.42213	4.07731
Mdm34_anc	WT	12.5984	1.6909	2.1101	3.13781
Mdm34_evolved1	Mdm34_anc	11.5725	1.6909	2.1101	3.13781
Mdm34_evolved1	WT	5.26048	1.6909	2.1101	3.13781
Pop2_anc	WT	32.188	3.27868	3.36478	4.98692
Pop2_evolved1	Pop2_anc	16.0421	3.27868	3.36478	4.98692
Pop2_evolved1	WT	20.1693	3.27868	3.36478	4.98692
Rpb9_anc	WT	15.1842	5.11308	4.90187	4.02663
Rpb9_evolved2	Rpb9_anc	7.91796	5.11308	4.90187	4.02663
Rpb9_evolved2	WT	15.091	5.11308	4.90187	4.02663
Rpl43a_anc	WT	17.1937	3.95866	4.9366	4.61339
Rpl43a_evolved	WT	24.0364	3.95866	4.9366	4.61339
Rpl43a_evolved	Rpl43a_anc	19.6589	3.95866	4.9366	4.61339
Rsc2_anc	WT	17.5875	3.60758	3.97169	3.60116
Rsc2_evolved1	Rsc2_anc	11.5667	3.60758	3.97169	3.60116
Rsc2_evolved1	WT	11.0802	3.60758	3.97169	3.60116
Srb5_anc	WT	19.4264	4.25055	3.78074	4.99687
Srb5_evolved	Srb5_anc	23.7096	4.25055	3.78074	4.99687
Srb5_evolved	WT	23.0451	4.25055	3.78074	4.99687

## Sheet: data_for_figure_4C
ORF	gene name	Bud20	Ifm1	Mdm34	Pop2	Rpb9	Rpl43a	Rsc2	Srb5
Q0010	Q0010	other	other	other	other	other	other	other	other
Q0017	Q0017	other	other	other	other	other	other	other	other
Q0032	Q0032	other	other	other	other	other	other	other	other
Q0045	COX1	other	other	other	other	other	other	other	other
Q0060	AI3	other	unrestored	other	other	other	other	other	other
Q0085	ATP6	other	other	other	other	other	other	other	other
Q0092	Q0092	other	other	other	other	other	other	other	other
Q0105	COB	other	other	other	other	other	other	other	other
Q0110	BI2	other	other	other	other	other	other	other	other
Q0115	BI3	other	other	other	other	other	other	other	other
Q0120	BI4	other	other	other	other	other	other	other	other
Q0142	Q0142	other	other	other	other	other	other	other	other
Q0143	Q0143	other	other	other	other	other	other	other	other
Q0144	Q0144	other	other	other	other	other	other	other	other
Q0160	SCEI	other	other	other	other	other	other	other	other
Q0182	Q0182	other	other	other	other	other	other	other	other
Q0250	COX2	other	other	other	other	other	other	other	other
Q0255	Q0255	other	other	other	other	other	other	other	other
Q0275	COX3	other	other	other	other	other	other	other	other
Q0297	Q0297	other	other	other	other	other	other	other	other
snR10	SNR10	other	other	other	other	other	other	other	other
YAL001C	TFC3	other	other	other	other	other	other	other	other
YAL002W	VPS8	other	other	other	other	other	other	other	other
YAL003W	EFB1	other	other	other	other	other	other	other	other
YAL004W	YAL004W	other	other	other	other	other	other	other	other
YAL005C	SSA1	other	other	other	other	other	other	other	other
YAL007C	ERP2	other	other	other	other	other	other	other	other
YAL008W	FUN14	other	other	other	other	other	other	other	other
YAL009W	SPO7	other	other	other	other	other	other	other	other
YAL010C	MDM10	other	other	other	other	other	other	other	other
YAL011W	SWC3	other	other	other	other	other	other	other	other
YAL012W	CYS3	other	other	other	other	other	other	other	other
YAL013W	DEP1	other	other	other	other	other	other	other	other
YAL014C	SYN8	other	other	other	other	other	other	other	other
YAL015C	NTG1	other	other	other	other	other	other	other	other
YAL016W	TPD3	other	other	other	other	other	other	other	other
YAL017W	PSK1	other	other	other	other	other	other	other	other
YAL018C	YAL018C	other	other	other	other	other	other	other	other
YAL019W	FUN30	other	other	other	other	other	other	other	other
YAL020C	ATS1	other	other	other	other	other	other	other	other
YAL021C	CCR4	other	other	other	other	other	other	other	other
YAL022C	FUN26	other	other	other	other	other	other	other	other
YAL023C	PMT2	other	other	other	other	other	other	other	other
YAL024C	LTE1	other	other	other	other	other	other	other	other
YAL025C	MAK16	other	other	other	other	other	other	other	other
YAL026C	DRS2	other	other	other	other	other	other	other	other
YAL027W	SAW1	other	other	other	other	other	other	unrestored	other
YAL028W	FRT2	other	other	other	other	other	other	other	other
YAL029C	MYO4	other	other	other	other	other	other	other	restored
YAL030W	SNC1	other	other	other	other	other	other	other	other
YAL031C	GIP4	other	other	other	other	other	other	other	other
YAL032C	PRP45	other	other	other	other	other	other	other	other
YAL033W	POP5	other	other	other	other	other	other	other	other
YAL034C	FUN19	other	other	other	other	other	other	other	other
YAL034C-B	YAL034C-B	other	other	other	other	other	other	other	other
YAL034W-A	MTW1	other	other	other	other	other	other	other	other
YAL035W	FUN12	other	other	other	other	other	other	other	other
YAL036C	RBG1	other	other	other	other	other	other	other	other
YAL037W	YAL037W	other	other	other	other	other	other	other	other
YAL038W	CDC19	other	other	other	other	other	other	other	other
YAL039C	CYC3	other	other	other	unrestored	other	other	other	other
YAL040C	CLN3	other	other	other	other	other	other	other	other
YAL041W	CDC24	other	other	other	other	other	other	other	other
YAL042C-A	YAL042C-A	other	other	other	other	other	other	other	other
YAL042W	ERV46	other	other	other	other	other	other	other	other
YAL043C	PTA1	other	other	other	other	other	other	other	other
YAL044C	GCV3	unrestored	other	other	other	other	other	other	other
YAL044W-A	YAL044W-A	other	other	other	other	other	other	other	other
YAL045C	YAL045C	other	other	other	other	other	other	other	other
YAL046C	AIM1	other	other	other	other	other	other	other	other
YAL047C	SPC72	other	other	other	other	other	other	other	other
YAL048C	GEM1	other	other	other	other	other	other	other	other
YAL049C	AIM2	other	other	other	other	other	other	other	other
YAL051W	OAF1	other	other	other	other	other	other	other	other
YAL053W	FLC2	other	other	other	other	other	other	other	other
YAL054C	ACS1	other	other	other	other	other	other	other	other
YAL055W	PEX22	other	other	other	other	other	other	other	other
YAL056C-A	YAL056C-A	other	other	other	other	other	other	other	other
YAL056W	GPB2	other	other	other	other	other	other	other	other
YAL058W	CNE1	other	other	other	other	other	other	other	other
YAL059W	ECM1	other	other	other	other	other	other	other	other
YAL060W	BDH1	other	other	other	other	other	other	other	other
YAL061W	BDH2	other	unrestored	restored	restored	restored	unrestored	restored	other
YAL062W	GDH3	other	unrestored	restored	other	other	other	other	other
YAL063C	FLO9	other	other	other	other	other	other	other	other
YAL064C-A	TDA8	other	other	other	other	other	other	other	other
YAL064W	YAL064W	other	other	other	other	other	other	other	other
YAL064W-B	YAL064W-B	other	other	other	other	other	other	other	other
YAL065C	YAL065C	other	other	other	other	other	other	other	other
YAL066W	YAL066W	other	other	other	other	other	other	other	other
YAL067C	SEO1	other	other	other	other	other	other	other	other
YAL067W-A	YAL067W-A	other	other	other	other	other	other	other	other
YAL068C	PAU8	other	other	other	other	other	other	other	other
YAL069W	YAL069W	other	other	other	other	other	other	other	other
YAR002C-A	ERP1	other	other	other	unrestored	other	other	other	other
YAR002W	NUP60	other	other	other	other	other	other	other	other
YAR003W	SWD1	other	other	other	other	other	other	other	other
YAR007C	RFA1	other	other	other	other	other	other	other	other
YAR008W	SEN34	other	other	other	other	other	other	other	other
YAR009C	YAR009C	other	other	other	other	other	other	other	restored
YAR014C	BUD14	other	other	other	other	other	other	other	other
YAR015W	ADE1	other	other	other	other	other	other	unrestored	other
YAR018C	KIN3	other	other	other	other	other	other	other	other
YAR019C	CDC15	other	other	other	other	other	other	other	other
YAR020C	PAU7	other	other	other	other	other	other	other	other
YAR023C	YAR023C	other	other	other	other	other	other	other	other
YAR027W	UIP3	other	other	other	other	other	other	other	other
YAR028W	YAR028W	other	other	other	other	other	other	other	other
YAR029W	YAR029W	other	other	other	other	other	other	other	other
YAR030C	YAR030C	other	other	other	other	other	other	other	other
YAR031W	PRM9	other	other	other	other	other	other	other	other
YAR033W	MST28	other	other	other	other	other	other	unrestored	other
YAR035W	YAT1	other	other	other	other	other	other	other	other
YAR042W	SWH1	other	other	other	other	other	other	other	other
YAR047C	YAR047C	other	other	other	other	other	other	other	other
YAR050W	FLO1	other	other	other	other	other	other	other	other
YAR053W	YAR053W	other	other	other	other	other	other	other	other
YAR060C	YAR060C	other	other	other	other	other	other	other	other
YAR062W	YAR062W	other	other	other	other	other	other	other	other
YAR064W	YAR064W	other	other	other	other	other	other	other	other
YAR069C	YAR069C	other	other	other	other	other	other	other	other
YAR073W	IMD1	other	other	other	other	unrestored	unrestored	other	other
YAR075W	YAR075W	other	other	other	unrestored	unrestored	other	other	other
YBL001C	ECM15	other	other	other	other	other	other	other	other
YBL002W	HTB2	other	other	other	other	other	other	other	other
YBL003C	HTA2	other	other	other	other	other	other	other	other
YBL004W	UTP20	other	other	other	other	other	other	other	other
YBL005W	PDR3	other	unrestored	other	other	other	other	other	other
YBL006C	LDB7	other	other	other	other	other	other	other	other
YBL007C	SLA1	other	other	other	other	other	other	other	other
YBL008W	HIR1	other	other	other	other	other	other	other	other
YBL009W	ALK2	other	other	other	other	other	other	other	other
YBL010C	YBL010C	other	other	other	other	other	other	other	other
YBL011W	SCT1	other	other	other	other	other	other	other	other
YBL012C	YBL012C	other	other	other	other	other	other	other	other
YBL013W	FMT1	other	other	other	other	other	other	other	other
YBL014C	RRN6	other	other	other	other	other	other	other	other
YBL015W	ACH1	other	other	other	other	other	other	other	other
YBL016W	FUS3	other	other	other	other	other	other	other	other
YBL017C	PEP1	other	other	other	other	other	other	other	other
YBL018C	POP8	other	other	other	other	other	other	other	other
YBL019W	APN2	other	other	other	other	other	other	other	other
YBL020W	RFT1	other	other	other	other	other	other	other	other
YBL021C	HAP3	other	other	other	other	other	other	other	other
YBL022C	PIM1	other	other	other	other	other	other	other	other
YBL023C	MCM2	other	other	other	other	other	other	other	other
YBL024W	NCL1	other	other	other	other	other	other	other	other
YBL025W	RRN10	other	other	other	other	other	other	other	other
YBL026W	LSM2	other	other	other	other	other	other	other	other
YBL027W	RPL19B	other	other	other	other	other	other	other	other
YBL028C	YBL028C	other	other	other	other	other	other	other	other
YBL029C-A	YBL029C-A	other	other	other	other	other	other	other	other
YBL029W	YBL029W	other	other	other	other	other	other	other	other
YBL030C	PET9	other	other	other	other	other	other	other	other
YBL031W	SHE1	other	other	other	other	other	other	other	other
YBL032W	HEK2	other	other	other	other	other	other	other	other
YBL033C	RIB1	other	other	other	other	other	other	other	other
YBL034C	STU1	other	other	other	other	other	other	other	other
YBL035C	POL12	other	other	other	other	other	other	other	other
YBL036C	YBL036C	other	other	other	other	other	other	other	other
YBL037W	APL3	other	other	other	other	other	other	other	other
YBL038W	MRPL16	other	other	other	unrestored	other	other	other	other
YBL039C	URA7	other	other	other	other	other	other	other	other
YBL040C	ERD2	other	other	other	other	other	other	other	other
YBL041W	PRE7	other	other	other	other	other	other	other	other
YBL042C	FUI1	other	other	other	other	other	other	other	other
YBL043W	ECM13	other	other	other	restored	other	unrestored	unrestored	other
YBL044W	YBL044W	other	other	other	other	other	other	other	other
YBL045C	COR1	other	other	other	unrestored	other	other	unrestored	other
YBL046W	PSY4	other	other	other	other	other	other	other	other
YBL047C	EDE1	other	other	other	unrestored	other	other	other	other
YBL048W	RRT1	other	other	other	other	other	other	other	other
YBL049W	MOH1	other	other	other	unrestored	other	other	other	other
YBL050W	SEC17	other	other	other	other	other	other	other	other
YBL051C	PIN4	other	other	other	other	other	other	other	other
YBL052C	SAS3	other	other	other	other	other	other	other	other
YBL053W	YBL053W	other	other	other	other	other	other	other	other
YBL054W	TOD6	other	other	other	other	other	other	other	other
YBL055C	YBL055C	other	other	other	other	other	other	other	other
YBL056W	PTC3	other	other	other	other	other	other	other	other
YBL057C	PTH2	other	other	other	other	other	other	other	other
YBL058W	SHP1	other	other	other	other	other	other	other	other
YBL059C-A	CMC2	other	other	other	other	other	other	other	other
YBL059W	YBL059W	other	other	other	other	other	other	other	other
YBL060W	YEL1	other	other	other	other	other	other	other	other
YBL061C	SKT5	other	other	other	other	other	other	other	other
YBL062W	YBL062W	other	other	other	other	other	other	other	other
YBL063W	KIP1	other	other	other	other	other	other	other	other
YBL064C	PRX1	other	other	other	other	other	other	other	other
YBL065W	YBL065W	other	other	other	other	other	other	other	other
YBL066C	SEF1	other	other	other	other	other	other	other	other
YBL067C	UBP13	other	other	other	other	other	other	other	other
YBL068W	PRS4	other	other	other	other	other	other	other	other
YBL069W	AST1	other	other	other	other	other	other	other	other
YBL070C	YBL070C	other	other	other	other	other	other	other	other
YBL071C	YBL071C	other	other	other	other	other	other	other	other
YBL071W-A	KTI11	other	other	other	other	other	other	other	other
YBL072C	RPS8A	unrestored	other	other	other	other	other	other	other
YBL073W	YBL073W	other	other	other	other	other	other	other	other
YBL074C	AAR2	other	other	other	other	other	other	other	other
YBL075C	SSA3	other	other	other	other	other	other	other	other
YBL076C	ILS1	other	other	other	other	other	other	other	other
YBL077W	YBL077W	other	other	other	other	other	other	other	other
YBL078C	ATG8	other	other	other	other	other	other	other	other
YBL079W	NUP170	other	other	other	other	other	other	other	other
YBL080C	PET112	other	other	other	unrestored	other	other	other	other
YBL081W	YBL081W	other	other	other	other	other	other	other	other
YBL082C	ALG3	other	other	other	other	other	other	other	other
YBL083C	YBL083C	other	other	other	other	other	other	other	other
YBL084C	CDC27	other	other	other	other	other	other	other	other
YBL085W	BOI1	other	other	other	other	other	other	other	other
YBL086C	YBL086C	other	other	other	other	other	other	other	other
YBL087C	RPL23A	other	other	other	other	other	other	other	other
YBL088C	TEL1	other	other	other	other	other	other	other	other
YBL089W	AVT5	other	other	other	other	other	other	other	other
YBL090W	MRP21	other	other	other	other	other	other	other	other
YBL091C	MAP2	other	other	other	other	other	other	other	other
YBL091C-A	SCS22	other	other	other	other	other	other	other	other
YBL092W	RPL32	other	other	other	other	other	other	other	other
YBL093C	ROX3	other	other	other	other	other	other	other	other
YBL094C	YBL094C	other	other	other	other	other	other	other	other
YBL095W	YBL095W	other	other	other	other	other	other	other	other
YBL096C	YBL096C	other	other	other	other	other	other	other	other
YBL097W	BRN1	other	other	other	other	other	other	other	other
YBL098W	BNA4	other	other	other	other	other	other	other	unrestored
YBL099W	ATP1	other	other	other	other	other	other	other	other
YBL100C	YBL100C	other	other	other	other	other	other	other	other
YBL101C	ECM21	other	other	other	other	other	other	other	other
YBL102W	SFT2	other	other	other	other	other	other	other	other
YBL103C	RTG3	other	other	other	other	other	other	other	other
YBL104C	YBL104C	other	other	other	other	other	other	other	other
YBL105C	PKC1	other	other	other	other	other	other	other	other
YBL106C	SRO77	other	other	other	other	other	other	other	unrestored
YBL107C	YBL107C	other	other	other	other	other	other	other	other
YBL107W-A	YBL107W-A	other	other	other	other	unrestored	other	restored	restored
YBL108W	YBL108W	other	other	other	other	other	other	other	other
YBL109W	YBL109W	other	other	other	other	other	other	other	other
YBL112C	YBL112C	other	other	other	other	other	other	other	other
YBR001C	NTH2	other	other	other	other	other	other	other	other
YBR002C	RER2	other	other	other	other	other	other	other	other
YBR003W	COQ1	other	other	other	other	other	other	other	other
YBR004C	GPI18	other	other	other	other	other	other	other	other
YBR005W	RCR1	other	other	other	other	other	other	other	other
YBR006W	UGA2	other	other	other	other	other	other	other	other
YBR007C	DSF2	other	other	other	other	other	other	other	other
YBR008C	FLR1	other	other	other	other	other	other	other	other
YBR009C	HHF1	other	other	other	other	other	other	other	other
YBR010W	HHT1	other	other	other	other	other	other	other	other
YBR011C	IPP1	other	other	other	other	other	other	other	other
YBR012C	YBR012C	other	other	other	unrestored	other	other	other	restored
YBR013C	YBR013C	other	other	other	other	other	other	other	other
YBR014C	GRX7	other	other	other	other	other	other	other	other
YBR015C	MNN2	other	other	other	other	other	other	other	other
YBR016W	YBR016W	other	other	other	other	other	other	other	other
YBR017C	KAP104	other	other	other	other	other	other	other	other
YBR018C	GAL7	other	other	other	other	other	other	other	other
YBR019C	GAL10	other	other	other	other	other	other	other	other
YBR020W	GAL1	other	other	other	other	other	other	other	other
YBR021W	FUR4	other	other	other	other	other	other	other	other
YBR022W	POA1	other	other	other	unrestored	other	other	other	other
YBR023C	CHS3	other	other	other	other	other	other	other	other
YBR024W	SCO2	other	other	other	other	other	other	other	other
YBR025C	OLA1	unrestored	other	other	other	unrestored	other	other	other
YBR026C	ETR1	other	other	other	other	other	other	other	other
YBR027C	YBR027C	other	other	other	other	other	other	other	other
YBR028C	YBR028C	other	other	other	other	other	other	other	other
YBR029C	CDS1	other	other	other	other	other	other	other	other
YBR030W	RKM3	other	other	other	other	other	other	other	other
YBR031W	RPL4A	other	other	other	other	other	other	other	other
YBR032W	YBR032W	other	other	other	other	other	other	other	other
YBR033W	EDS1	other	unrestored	other	unrestored	unrestored	other	other	other
YBR034C	HMT1	other	other	other	other	other	other	other	other
YBR035C	PDX3	other	other	other	other	other	other	other	other
YBR036C	CSG2	other	other	other	other	other	other	other	other
YBR037C	SCO1	other	other	other	unrestored	other	other	unrestored	other
YBR038W	CHS2	other	other	other	other	other	other	other	other
YBR039W	ATP3	other	other	other	unrestored	other	other	unrestored	unrestored
YBR040W	FIG1	other	other	other	restored	other	other	other	other
YBR041W	FAT1	other	other	other	other	other	other	other	other
YBR042C	CST26	other	other	other	other	other	other	other	other
YBR043C	QDR3	other	other	other	other	other	other	other	other
YBR044C	TCM62	other	other	other	other	other	other	other	other
YBR045C	GIP1	other	other	other	other	other	other	other	other
YBR046C	ZTA1	other	other	restored	other	other	other	other	other
YBR047W	FMP23	other	unrestored	restored	other	other	other	other	other
YBR048W	RPS11B	other	other	other	other	other	other	other	other
YBR049C	REB1	other	other	other	other	other	other	other	other
YBR050C	REG2	other	other	other	other	other	other	other	other
YBR051W	YBR051W	other	other	other	other	other	other	other	other
YBR052C	RFS1	other	other	other	other	other	other	other	other
YBR053C	YBR053C	other	other	other	other	other	other	other	unrestored
YBR055C	PRP6	other	other	other	other	other	other	other	other
YBR056W	YBR056W	other	other	other	other	other	other	other	other
YBR057C	MUM2	other	other	other	other	other	other	other	other
YBR058C	UBP14	other	other	other	other	other	other	other	other
YBR058C-A	TSC3	other	other	other	other	other	other	other	other
YBR059C	AKL1	other	other	other	other	other	other	other	other
YBR060C	ORC2	other	other	other	other	other	other	other	other
YBR061C	TRM7	other	other	other	other	other	other	other	other
YBR062C	YBR062C	other	other	other	other	other	other	other	other
YBR063C	YBR063C	other	other	other	other	other	other	other	other
YBR064W	YBR064W	other	other	other	other	other	other	other	other
YBR065C	ECM2	other	other	other	other	other	other	other	other
YBR066C	NRG2	other	other	other	other	other	other	other	other
YBR067C	TIP1	other	other	other	other	unrestored	other	unrestored	restored
YBR068C	BAP2	other	other	other	unrestored	other	other	other	other
YBR069C	TAT1	other	other	other	other	other	other	other	other
YBR070C	ALG14	other	other	other	other	other	other	other	other
YBR071W	YBR071W	other	other	other	restored	other	other	other	other
YBR072W	HSP26	other	restored	restored	restored	restored	other	restored	restored
YBR073W	RDH54	other	other	other	other	other	other	other	other
YBR074W	YBR074W	other	other	other	other	other	other	other	other
YBR076W	ECM8	other	other	other	other	other	other	other	other
YBR077C	SLM4	other	other	other	other	other	other	other	other
YBR078W	ECM33	other	other	other	other	other	other	other	other
YBR079C	RPG1	other	other	other	other	other	other	other	other
YBR080C	SEC18	other	other	other	other	other	other	other	other
YBR081C	SPT7	other	other	other	other	other	other	other	other
YBR082C	UBC4	other	other	other	other	other	other	other	other
YBR083W	TEC1	other	other	other	other	other	other	other	other
YBR084W	MIS1	other	other	other	other	other	other	other	other
YBR085C-A	YBR085C-A	other	other	other	restored	other	other	other	other
YBR085W	AAC3	unrestored	other	other	restored	other	other	unrestored	other
YBR086C	IST2	other	other	other	other	other	other	other	other
YBR087W	RFC5	other	other	other	other	other	other	other	other
YBR088C	POL30	other	other	other	other	other	other	other	other
YBR089C-A	NHP6B	other	other	other	other	other	other	other	other
YBR089W	YBR089W	other	other	other	other	other	other	other	other
YBR090C	YBR090C	other	other	other	other	other	other	other	other
YBR091C	TIM12	other	other	other	unrestored	other	other	other	other
YBR092C	PHO3	other	other	other	other	other	other	other	other
YBR094W	PBY1	other	other	other	other	other	other	other	other
YBR095C	RXT2	other	other	other	other	other	other	other	other
YBR096W	YBR096W	other	other	other	other	other	other	other	other
YBR097W	VPS15	other	other	other	other	other	other	other	other
YBR098W	MMS4	other	other	other	other	other	other	other	other
YBR099C	YBR099C	other	other	other	other	other	other	other	other
YBR101C	FES1	other	other	other	other	other	other	other	other
YBR102C	EXO84	other	other	other	other	other	other	other	other
YBR103C-A	YBR103C-A	other	other	other	other	other	other	other	other
YBR103W	SIF2	other	other	other	other	other	other	other	other
YBR104W	YMC2	other	other	other	other	other	other	other	unrestored
YBR105C	VID24	other	unrestored	restored	unrestored	unrestored	other	other	other
YBR106W	PHO88	other	other	other	other	other	other	other	other
YBR107C	IML3	other	other	other	other	other	other	other	other
YBR108W	AIM3	other	other	other	other	other	other	other	other
YBR109C	CMD1	other	other	other	other	other	other	other	other
YBR110W	ALG1	other	other	other	other	other	other	other	other
YBR111C	YSA1	other	other	other	other	other	other	other	other
YBR112C	CYC8	other	other	other	other	other	other	other	other
YBR113W	YBR113W	other	other	other	other	other	other	other	other
YBR114W	RAD16	other	other	other	other	other	other	other	other
YBR115C	LYS2	other	other	other	other	other	other	other	other
YBR116C	YBR116C	other	other	other	other	other	other	other	other
YBR117C	TKL2	other	other	other	other	other	other	other	other
YBR118W	TEF2	other	other	other	other	other	other	other	other
YBR119W	MUD1	other	other	other	other	other	other	other	other
YBR120C	CBP6	other	other	other	unrestored	other	other	other	other
YBR121C	GRS1	other	other	other	other	other	other	other	other
YBR122C	MRPL36	other	other	other	unrestored	other	other	other	other
YBR123C	TFC1	other	other	other	other	other	other	other	other
YBR124W	YBR124W	other	other	other	other	other	other	other	other
YBR125C	PTC4	other	other	other	other	other	other	other	other
YBR126C	TPS1	other	other	other	unrestored	other	other	restored	unrestored
YBR127C	VMA2	other	other	other	other	other	other	other	other
YBR128C	ATG14	other	other	other	other	other	other	other	other
YBR129C	OPY1	other	other	other	other	other	other	other	other
YBR130C	SHE3	other	other	other	other	other	other	other	other
YBR131W	CCZ1	other	other	other	other	other	other	other	other
YBR132C	AGP2	other	unrestored	restored	unrestored	unrestored	unrestored	other	other
YBR133C	HSL7	other	other	other	other	other	other	other	other
YBR134W	YBR134W	other	other	other	other	other	other	other	other
YBR135W	CKS1	other	other	other	other	other	other	other	other
YBR136W	MEC1	other	other	other	other	other	other	other	other
YBR137W	YBR137W	other	other	other	other	other	other	other	other
YBR138C	YBR138C	other	other	other	other	other	other	other	other
YBR139W	YBR139W	other	other	other	other	other	other	other	other
YBR140C	IRA1	other	other	other	other	other	other	other	other
YBR141C	YBR141C	other	other	other	other	other	other	other	other
YBR142W	MAK5	other	other	other	other	other	other	other	other
YBR143C	SUP45	other	other	other	other	other	other	other	other
YBR144C	YBR144C	other	other	other	other	other	other	other	other
YBR145W	ADH5	other	other	restored	other	other	other	other	other
YBR146W	MRPS9	other	other	other	unrestored	other	other	other	other
YBR147W	RTC2	other	other	other	other	other	other	other	other
YBR148W	YSW1	other	other	other	other	other	other	other	other
YBR149W	ARA1	other	unrestored	other	unrestored	other	other	other	other
YBR150C	TBS1	other	other	other	other	other	other	other	other
YBR151W	APD1	other	other	other	other	other	other	other	other
YBR152W	SPP381	other	other	other	other	other	other	other	other
YBR153W	RIB7	other	other	other	other	other	other	other	other
YBR154C	RPB5	other	other	other	other	other	other	other	other
YBR155W	CNS1	other	other	other	unrestored	other	other	other	other
YBR156C	SLI15	other	other	other	other	other	other	other	other
YBR157C	ICS2	other	other	other	other	other	other	other	restored
YBR158W	AMN1	other	other	other	unrestored	other	other	other	other
YBR159W	IFA38	other	other	other	other	other	other	other	other
YBR160W	CDC28	other	other	other	other	other	other	other	other
YBR161W	CSH1	other	other	other	other	other	other	other	other
YBR162C	TOS1	other	other	other	other	other	other	other	other
YBR162W-A	YSY6	other	other	other	other	other	other	other	other
YBR163W	DEM1	other	other	other	other	other	other	other	other
YBR164C	ARL1	other	other	other	other	other	other	other	other
YBR165W	UBS1	other	other	other	other	other	other	other	other
YBR166C	TYR1	other	other	other	other	other	other	other	other
YBR167C	POP7	other	other	other	other	other	other	other	other
YBR168W	PEX32	other	other	other	other	other	other	other	other
YBR169C	SSE2	other	unrestored	restored	restored	other	other	other	other
YBR170C	NPL4	other	other	other	other	other	other	other	other
YBR171W	SEC66	other	other	other	other	other	other	other	other
YBR172C	SMY2	other	other	other	other	other	other	other	other
YBR173C	UMP1	other	other	other	other	other	other	other	other
YBR174C	YBR174C	other	other	other	other	other	other	other	other
YBR175W	SWD3	other	other	other	other	other	other	other	other
YBR176W	ECM31	other	other	other	other	other	other	other	other
YBR177C	EHT1	other	other	other	other	other	other	other	other
YBR178W	YBR178W	other	other	other	other	other	other	other	other
YBR179C	FZO1	other	other	other	other	other	other	other	other
YBR180W	DTR1	other	other	other	other	other	other	other	other
YBR182C	SMP1	other	other	other	other	other	other	other	other
YBR183W	YPC1	other	other	other	unrestored	other	other	unrestored	other
YBR184W	YBR184W	other	other	other	other	other	other	other	other
YBR185C	MBA1	other	other	other	unrestored	other	other	other	other
YBR186W	PCH2	other	other	other	other	other	other	other	other
YBR187W	GDT1	other	other	other	other	other	other	other	other
YBR188C	NTC20	other	other	other	other	other	other	other	other
YBR189W	RPS9B	other	other	other	other	other	other	other	other
YBR190W	YBR190W	other	other	other	other	other	other	other	other
YBR191W	RPL21A	other	other	other	other	other	other	other	other
YBR191W-A	YBR191W-A	other	other	other	other	other	other	other	other
YBR192W	RIM2	other	other	other	other	other	other	other	other
YBR193C	MED8	other	other	other	other	other	other	other	other
YBR194W	AIM4	other	other	other	other	other	other	other	other
YBR195C	MSI1	other	other	other	other	other	other	other	other
YBR196C	PGI1	other	other	other	other	other	other	other	other
YBR197C	YBR197C	other	other	other	other	other	other	other	other
YBR198C	TAF5	other	other	other	other	other	other	other	other
YBR199W	KTR4	other	other	other	other	other	other	other	other
YBR200W	BEM1	other	other	other	other	other	other	other	other
YBR201W	DER1	other	other	other	other	other	other	other	other
YBR202W	MCM7	other	other	other	other	other	other	other	other
YBR203W	COS111	other	other	other	unrestored	other	other	other	other
YBR204C	YBR204C	other	other	other	other	other	other	other	other
YBR205W	KTR3	other	other	other	other	other	other	other	other
YBR206W	YBR206W	other	other	other	other	other	other	other	other
YBR207W	FTH1	other	other	other	other	other	other	other	other
YBR208C	DUR1,2	unrestored	other	other	other	unrestored	other	other	other
YBR209W	YBR209W	other	other	other	other	other	other	other	other
YBR210W	ERV15	other	other	other	other	other	other	other	other
YBR211C	AME1	other	other	other	other	other	other	other	other
YBR212W	NGR1	other	other	other	other	other	other	other	other
YBR213W	MET8	other	other	other	other	other	other	other	other
YBR214W	SDS24	other	other	other	other	other	other	other	other
YBR215W	HPC2	other	unrestored	restored	other	unrestored	other	other	other
YBR216C	YBP1	other	other	other	other	other	other	other	other
YBR217W	ATG12	other	other	other	other	other	other	other	other
YBR218C	PYC2	other	other	other	other	other	other	other	other
YBR219C	YBR219C	other	other	other	other	other	other	other	other
YBR220C	YBR220C	other	other	other	other	other	other	other	other
YBR221C	PDB1	other	other	other	other	other	other	other	other
YBR222C	PCS60	other	other	other	other	other	other	other	other
YBR223C	TDP1	other	other	other	other	other	other	other	other
YBR224W	YBR224W	other	other	other	other	other	other	other	other
YBR225W	YBR225W	other	other	other	other	other	other	other	other
YBR226C	YBR226C	other	other	other	other	other	other	other	other
YBR227C	MCX1	other	other	other	other	other	other	other	other
YBR228W	SLX1	other	other	other	other	other	other	other	other
YBR229C	ROT2	other	other	other	other	other	other	other	other
YBR230C	OM14	other	other	other	other	other	other	other	other
YBR231C	SWC5	other	other	other	other	other	other	other	other
YBR232C	YBR232C	other	other	other	other	other	other	other	other
YBR233W	PBP2	other	other	other	other	other	other	other	other
YBR233W-A	DAD3	other	other	other	other	other	other	other	other
YBR234C	ARC40	other	other	other	other	other	other	other	other
YBR235W	YBR235W	other	other	other	other	other	other	other	other
YBR236C	ABD1	other	other	other	other	other	other	other	other
YBR237W	PRP5	other	other	other	other	other	other	other	other
YBR238C	YBR238C	other	other	other	unrestored	other	other	other	other
YBR239C	ERT1	other	other	other	other	other	other	other	other
YBR240C	THI2	other	other	other	other	other	other	other	other
YBR241C	YBR241C	other	other	other	other	other	other	other	other
YBR242W	YBR242W	other	other	other	unrestored	other	other	other	other
YBR243C	ALG7	other	other	other	other	other	other	other	other
YBR244W	GPX2	other	unrestored	other	other	unrestored	other	other	unrestored
YBR245C	ISW1	other	other	other	other	other	other	other	other
YBR246W	RRT2	other	other	other	other	other	other	other	other
YBR247C	ENP1	other	other	other	other	other	other	other	other
YBR248C	HIS7	other	other	other	other	other	other	other	other
YBR249C	ARO4	other	other	other	other	unrestored	other	other	unrestored
YBR250W	SPO23	other	other	other	other	other	other	other	other
YBR251W	MRPS5	other	other	other	unrestored	other	other	other	other
YBR252W	DUT1	other	other	other	other	other	other	other	other
YBR253W	SRB6	other	other	other	other	other	other	other	other
YBR254C	TRS20	other	other	other	other	other	other	other	other
YBR255C-A	YBR255C-A	other	other	other	unrestored	other	other	other	other
YBR255W	MTC4	other	other	other	other	other	other	other	other
YBR256C	RIB5	other	other	other	other	other	other	other	other
YBR257W	POP4	other	other	other	other	other	other	other	other
YBR258C	SHG1	other	other	other	other	other	other	other	other
YBR259W	YBR259W	other	other	other	other	other	other	other	other
YBR260C	RGD1	other	other	other	other	other	other	other	other
YBR261C	TAE1	other	other	other	other	other	other	unrestored	other
YBR262C	AIM5	other	other	other	unrestored	other	other	other	other
YBR263W	SHM1	other	other	other	other	other	other	other	other
YBR264C	YPT10	other	other	other	other	other	other	other	other
YBR265W	TSC10	other	other	other	other	other	other	other	other
YBR266C	SLM6	other	other	other	other	other	other	other	other
YBR267W	REI1	other	other	other	other	other	other	other	other
YBR268W	MRPL37	other	other	other	other	other	other	other	other
YBR269C	FMP21	other	other	other	unrestored	other	other	other	other
YBR270C	BIT2	other	other	other	other	other	other	other	other
YBR271W	YBR271W	other	other	other	other	other	other	other	other
YBR272C	HSM3	other	other	other	other	other	other	other	other
YBR273C	UBX7	other	other	other	other	other	other	other	other
YBR274W	CHK1	other	other	other	other	other	other	other	other
YBR275C	RIF1	other	other	other	other	other	other	other	other
YBR276C	PPS1	other	other	other	other	other	other	other	other
YBR277C	YBR277C	other	other	other	other	other	other	other	other
YBR278W	DPB3	other	other	other	other	other	other	other	other
YBR279W	PAF1	other	other	other	other	other	other	other	other
YBR280C	SAF1	other	other	other	unrestored	other	other	other	other
YBR281C	DUG2	other	other	other	other	other	other	other	other
YBR282W	MRPL27	other	other	other	other	other	other	other	other
YBR283C	SSH1	other	other	other	other	other	other	other	other
YBR284W	YBR284W	other	other	other	other	other	other	other	other
YBR285W	YBR285W	other	other	other	other	other	other	other	other
YBR286W	APE3	other	other	other	other	other	other	other	other
YBR287W	YBR287W	other	other	other	other	other	other	other	other
YBR288C	APM3	other	other	other	other	other	other	other	other
YBR289W	SNF5	other	other	other	other	other	other	other	other
YBR290W	BSD2	other	other	other	other	other	other	other	other
YBR291C	CTP1	other	other	other	other	other	other	unrestored	other
YBR292C	YBR292C	other	other	other	other	other	other	other	other
YBR293W	VBA2	other	other	other	other	other	other	other	other
YBR294W	SUL1	other	other	other	other	other	other	other	other
YBR295W	PCA1	other	other	other	other	other	other	other	other
YBR296C	PHO89	restored	other	other	unrestored	other	unrestored	unrestored	other
YBR297W	MAL33	other	other	other	unrestored	other	other	other	other
YBR298C	MAL31	other	other	other	other	other	other	other	other
YBR299W	MAL32	other	other	other	unrestored	other	other	other	other
YBR300C	YBR300C	other	other	other	other	other	other	other	other
YBR301W	PAU24	other	other	other	other	other	other	other	other
YBR302C	COS2	other	other	other	other	other	other	other	other
YCL001W	RER1	other	other	other	other	other	other	other	other
YCL001W-A	YCL001W-A	other	other	other	other	other	other	other	other
YCL001W-B	YCL001W-B	other	other	other	other	other	other	other	other
YCL002C	YCL002C	other	other	other	other	other	other	other	other
YCL004W	PGS1	other	other	other	other	other	other	other	other
YCL005W	LDB16	other	other	other	other	other	other	other	other
YCL007C	YCL007C	other	other	other	other	other	other	other	other
YCL008C	STP22	other	other	other	other	other	other	other	other
YCL009C	ILV6	other	other	other	other	other	other	other	other
YCL010C	SGF29	other	other	other	other	other	other	other	other
YCL011C	GBP2	other	other	other	other	other	other	other	other
YCL014W	BUD3	other	other	other	other	other	other	other	other
YCL016C	DCC1	other	other	other	other	other	other	other	other
YCL017C	NFS1	other	other	other	other	other	other	other	other
YCL018W	LEU2	other	other	other	other	other	other	other	other
YCL021W-A	YCL021W-A	other	other	other	unrestored	other	other	other	other
YCL022C	YCL022C	other	other	other	other	other	other	other	other
YCL023C	YCL023C	other	other	other	other	other	other	other	other
YCL024W	KCC4	other	other	other	other	other	other	other	other
YCL025C	AGP1	other	other	other	other	other	other	other	other
YCL026C-A	FRM2	other	other	other	other	other	other	other	other
YCL026C-B	HBN1	other	other	other	other	other	other	other	other
YCL027W	FUS1	other	other	other	unrestored	other	other	other	other
YCL028W	RNQ1	other	other	other	other	other	other	other	other
YCL029C	BIK1	other	other	other	other	other	other	other	other
YCL030C	HIS4	unrestored	other	other	other	other	other	other	other
YCL031C	RRP7	other	other	other	other	other	other	other	other
YCL032W	STE50	other	other	other	other	other	other	other	other
YCL033C	MXR2	other	other	other	other	other	other	other	other
YCL034W	LSB5	other	other	other	other	other	other	other	other
YCL035C	GRX1	other	other	other	unrestored	other	other	other	other
YCL036W	GFD2	other	other	other	unrestored	other	other	other	other
YCL038C	ATG22	other	other	other	other	other	other	other	other
YCL039W	GID7	other	other	other	other	other	other	other	other
YCL041C	YCL041C	other	other	other	other	other	other	other	other
YCL042W	YCL042W	other	unrestored	restored	unrestored	restored	other	restored	restored
YCL043C	PDI1	other	other	other	other	other	other	other	other
YCL044C	MGR1	other	other	other	other	other	other	other	other
YCL045C	EMC1	other	other	other	other	other	other	other	other
YCL046W	YCL046W	other	other	other	other	other	other	other	other
YCL047C	YCL047C	other	other	other	other	other	other	other	unrestored
YCL048W	SPS22	other	other	other	other	other	other	other	other
YCL049C	YCL049C	other	other	other	unrestored	other	other	other	other
YCL050C	APA1	other	other	other	unrestored	other	other	other	other
YCL051W	LRE1	other	other	other	other	other	other	other	other
YCL052C	PBN1	other	other	other	other	other	other	other	other
YCL054W	SPB1	other	other	other	other	other	other	other	other
YCL055W	KAR4	other	other	other	unrestored	other	other	other	other
YCL056C	YCL056C	other	other	other	other	other	other	other	other
YCL057C-A	YCL057C-A	other	other	other	unrestored	other	other	other	other
YCL057W	PRD1	other	other	other	other	other	other	other	unrestored
YCL058C	FYV5	other	other	other	other	other	other	other	other
YCL059C	KRR1	other	other	other	unrestored	other	other	other	other
YCL061C	MRC1	other	other	other	other	other	other	other	other
YCL063W	VAC17	other	other	other	other	other	other	other	other
YCL064C	CHA1	unrestored	other	other	unrestored	unrestored	other	other	restored
YCL065W	YCL065W	other	other	other	other	other	other	other	other
YCL069W	VBA3	other	other	restored	other	other	other	other	other
YCL074W	YCL074W	other	other	other	other	other	other	other	other
YCL075W	YCL075W	other	other	other	other	other	other	other	other
YCL076W	YCL076W	other	other	other	other	other	other	other	other
YCR001W	YCR001W	other	other	other	other	other	other	other	other
YCR002C	CDC10	other	other	other	other	other	other	other	other
YCR003W	MRPL32	other	other	other	unrestored	other	other	other	other
YCR004C	YCP4	other	other	other	other	other	other	other	other
YCR005C	CIT2	other	unrestored	restored	restored	unrestored	unrestored	other	other
YCR006C	YCR006C	other	other	other	other	other	other	other	other
YCR007C	YCR007C	other	other	other	other	other	other	other	other
YCR008W	SAT4	other	other	other	other	other	other	other	other
YCR009C	RVS161	other	other	other	other	other	other	other	other
YCR010C	ADY2	other	other	other	other	other	other	other	other
YCR011C	ADP1	other	other	other	other	other	other	other	other
YCR012W	PGK1	other	other	other	other	other	other	other	other
YCR013C	YCR013C	unrestored	other	other	other	other	other	other	other
YCR014C	POL4	other	other	other	other	other	other	other	other
YCR015C	YCR015C	other	other	other	other	other	other	other	other
YCR016W	YCR016W	other	other	other	other	other	other	other	other
YCR017C	CWH43	other	other	other	other	other	other	other	other
YCR018C	SRD1	other	other	other	other	other	other	other	other
YCR018C-A	YCR018C-A	other	other	other	other	other	other	other	other
YCR019W	MAK32	other	other	other	other	other	other	other	other
YCR020C	PET18	other	other	other	other	other	other	other	other
YCR020C-A	MAK31	other	other	other	other	other	other	other	other
YCR020W-B	HTL1	other	other	other	other	other	other	other	other
YCR022C	YCR022C	other	other	other	other	other	other	other	other
YCR023C	YCR023C	other	other	other	other	other	other	other	other
YCR024C	SLM5	other	other	other	unrestored	other	other	other	other
YCR024C-A	PMP1	other	other	other	other	other	other	other	other
YCR025C	YCR025C	other	other	other	other	other	other	other	other
YCR026C	NPP1	other	other	other	other	other	other	other	other
YCR027C	RHB1	other	other	other	other	other	other	other	other
YCR028C	FEN2	other	other	other	other	other	other	other	other
YCR028C-A	RIM1	other	other	other	other	other	other	other	other
YCR030C	SYP1	other	other	other	unrestored	other	other	other	other
YCR031C	RPS14A	other	other	other	other	other	other	other	other
YCR032W	BPH1	other	other	other	other	other	other	other	other
YCR033W	SNT1	other	other	other	other	other	other	other	other
YCR034W	FEN1	other	other	other	other	other	other	other	other
YCR035C	RRP43	other	other	other	other	other	other	other	other
YCR036W	RBK1	other	other	other	other	other	other	other	other
YCR037C	PHO87	other	other	other	other	other	other	other	other
YCR038C	BUD5	other	other	other	other	other	other	other	other
YCR038W-A	YCR038W-A	other	other	other	other	other	other	other	other
YCR039C	MATALPHA2	other	other	other	other	other	other	other	other
YCR040W	MATALPHA1	other	other	other	other	other	other	other	other
YCR041W	YCR041W	other	other	other	other	other	other	other	other
YCR042C	TAF2	other	other	other	other	other	other	other	other
YCR043C	YCR043C	other	other	other	other	other	other	other	other
YCR044C	PER1	other	other	other	other	other	other	other	other
YCR045C	RRT12	other	other	other	other	other	other	other	other
YCR046C	IMG1	other	other	other	unrestored	other	other	other	other
YCR047C	BUD23	other	other	other	other	other	other	other	other
YCR048W	ARE1	other	other	other	other	other	other	other	other
YCR049C	YCR049C	other	other	other	other	other	other	other	other
YCR050C	YCR050C	other	other	other	other	other	other	other	other
YCR051W	YCR051W	other	other	other	other	other	other	other	other
YCR052W	RSC6	other	other	other	other	other	other	other	other
YCR053W	THR4	other	other	other	other	other	other	other	other
YCR054C	CTR86	other	other	other	other	other	other	other	other
YCR057C	PWP2	other	other	other	other	other	other	other	other
YCR059C	YIH1	other	other	other	other	other	other	unrestored	other
YCR060W	TAH1	other	other	other	other	other	other	unrestored	other
YCR061W	YCR061W	other	other	other	other	other	other	other	other
YCR063W	BUD31	other	other	other	other	other	other	other	other
YCR064C	YCR064C	other	other	other	other	other	other	other	other
YCR065W	HCM1	other	other	other	other	other	other	other	other
YCR066W	RAD18	other	other	other	other	other	other	other	other
YCR067C	SED4	other	other	other	other	other	other	other	other
YCR068W	ATG15	other	other	other	other	other	other	other	other
YCR069W	CPR4	other	other	other	other	other	other	other	other
YCR071C	IMG2	other	other	other	other	other	other	other	other
YCR072C	RSA4	other	other	other	other	other	other	other	other
YCR073C	SSK22	other	other	other	other	other	other	other	other
YCR073W-A	SOL2	other	other	other	other	other	other	other	other
YCR075C	ERS1	other	other	other	other	other	other	other	other
YCR076C	YCR076C	other	other	other	other	other	other	other	other
YCR077C	PAT1	other	other	other	other	other	other	other	other
YCR079W	PTC6	other	other	other	other	other	other	other	other
YCR081W	SRB8	other	other	other	other	other	other	other	other
YCR082W	AHC2	other	other	other	other	other	other	other	other
YCR083W	TRX3	other	other	other	other	other	other	other	other
YCR084C	TUP1	other	other	other	other	other	other	other	other
YCR085W	YCR085W	other	other	other	other	other	other	other	other
YCR086W	CSM1	other	other	other	other	other	other	other	other
YCR087C-A	LUG1	other	other	other	unrestored	other	other	unrestored	other
YCR087W	YCR087W	other	other	other	other	other	other	other	other
YCR088W	ABP1	other	other	other	other	other	other	other	other
YCR089W	FIG2	other	other	other	restored	other	other	other	other
YCR090C	YCR090C	other	other	other	other	other	other	other	other
YCR091W	KIN82	other	other	other	other	other	other	other	other
YCR092C	MSH3	other	other	other	other	other	other	other	other
YCR093W	CDC39	other	other	other	other	other	other	other	other
YCR094W	CDC50	other	other	other	other	other	other	other	other
YCR095C	OCA4	other	other	other	other	other	other	other	other
YCR097W	HMRA1	other	other	other	other	other	other	other	other
YCR098C	GIT1	other	other	other	other	other	other	other	other
YCR099C	YCR099C	other	other	other	other	other	other	other	other
YCR100C	YCR100C	other	other	other	other	other	other	other	other
YCR101C	YCR101C	other	other	other	other	other	other	other	other
YCR102C	YCR102C	other	other	other	other	other	other	other	other
YCR102W-A	YCR102W-A	other	other	other	other	other	other	other	other
YCR104W	PAU3	other	other	other	other	other	other	other	other
YCR105W	ADH7	other	other	other	other	other	other	other	other
YCR106W	RDS1	other	other	other	other	other	other	other	other
YCR107W	AAD3	other	other	other	other	other	other	unrestored	unrestored
YDL001W	RMD1	other	other	other	other	other	other	other	other
YDL002C	NHP10	other	other	other	other	other	other	other	other
YDL003W	MCD1	other	other	other	other	other	other	other	other
YDL004W	ATP16	other	other	other	other	other	other	other	other
YDL005C	MED2	other	other	other	other	other	other	other	other
YDL006W	PTC1	other	other	other	other	other	other	other	other
YDL007W	RPT2	other	other	other	other	other	other	other	other
YDL008W	APC11	other	other	other	other	other	other	other	other
YDL009C	YDL009C	other	other	other	other	other	other	other	other
YDL010W	GRX6	other	other	other	other	other	other	other	other
YDL011C	YDL011C	other	other	other	other	other	other	other	other
YDL012C	YDL012C	other	other	other	other	other	other	other	other
YDL013W	SLX5	other	other	other	other	other	other	other	other
YDL014W	NOP1	other	other	other	other	other	other	other	other
YDL015C	TSC13	other	other	other	other	other	other	other	other
YDL016C	YDL016C	other	other	other	other	other	other	other	other
YDL017W	CDC7	other	other	other	other	other	other	other	other
YDL018C	ERP3	other	other	other	other	other	other	other	other
YDL019C	OSH2	other	other	other	other	other	other	other	other
YDL020C	RPN4	other	other	other	unrestored	other	other	other	other
YDL021W	GPM2	other	unrestored	other	unrestored	other	other	other	other
YDL022W	GPD1	other	other	other	unrestored	other	other	other	other
YDL023C	YDL023C	other	other	other	other	other	other	other	other
YDL024C	DIA3	other	other	other	other	other	other	other	other
YDL025C	YDL025C	other	other	other	other	other	other	other	other
YDL026W	YDL026W	other	other	other	other	other	other	other	other
YDL027C	YDL027C	other	other	other	other	other	other	other	other
YDL028C	MPS1	other	other	other	other	other	other	other	other
YDL029W	ARP2	other	other	other	other	other	other	other	other
YDL030W	PRP9	other	other	other	other	other	other	other	other
YDL031W	DBP10	other	other	other	other	other	other	other	other
YDL032W	YDL032W	other	other	other	other	other	other	other	other
YDL033C	SLM3	other	other	other	other	other	other	other	other
YDL034W	YDL034W	other	other	other	other	other	other	other	other
YDL035C	GPR1	other	other	other	other	other	other	other	other
YDL036C	PUS9	other	other	other	other	other	other	other	other
YDL040C	NAT1	other	other	other	other	other	other	other	other
YDL041W	YDL041W	other	other	other	other	other	other	other	other
YDL042C	SIR2	other	other	other	other	other	other	other	other
YDL043C	PRP11	other	other	other	other	other	other	other	other
YDL044C	MTF2	other	other	other	other	other	other	other	other
YDL045C	FAD1	other	other	other	other	other	other	other	other
YDL045W-A	MRP10	other	other	other	other	other	other	other	other
YDL046W	NPC2	other	other	other	other	other	other	other	other
YDL047W	SIT4	other	other	other	other	other	other	other	other
YDL049C	KNH1	other	other	other	other	other	other	other	other
YDL050C	YDL050C	other	other	other	other	other	other	other	other
YDL051W	LHP1	other	other	other	other	unrestored	other	other	other
YDL052C	SLC1	other	other	other	other	other	other	other	other
YDL053C	PBP4	other	other	other	other	other	other	other	other
YDL054C	MCH1	other	other	other	other	other	other	other	other
YDL055C	PSA1	other	other	other	other	other	other	other	other
YDL056W	MBP1	other	other	other	other	other	other	other	other
YDL057W	YDL057W	other	other	other	other	other	other	other	other
YDL058W	USO1	other	other	other	other	other	other	other	other
YDL059C	RAD59	other	other	other	other	other	other	other	other
YDL060W	TSR1	other	other	other	other	other	other	other	other
YDL061C	RPS29B	other	other	other	other	other	other	other	other
YDL062W	YDL062W	other	other	other	other	other	other	other	other
YDL063C	YDL063C	other	other	other	other	other	other	other	other
YDL064W	UBC9	other	other	other	other	other	other	other	other
YDL065C	PEX19	other	other	other	other	other	other	other	other
YDL066W	IDP1	other	other	other	other	other	other	other	other
YDL067C	COX9	other	other	other	other	other	other	other	other
YDL068W	YDL068W	other	other	other	other	other	other	other	other
YDL069C	CBS1	other	other	other	other	other	other	other	other
YDL070W	BDF2	other	other	other	other	other	other	other	other
YDL071C	YDL071C	other	other	other	other	other	other	other	other
YDL072C	YET3	other	other	other	other	other	other	other	other
YDL073W	YDL073W	other	other	other	other	other	other	other	other
YDL074C	BRE1	other	other	other	other	other	other	other	other
YDL075W	RPL31A	other	other	other	other	other	other	other	other
YDL076C	RXT3	other	other	other	other	other	other	other	other
YDL077C	VAM6	other	other	other	other	other	other	other	other
YDL078C	MDH3	other	other	other	other	other	other	other	other
YDL079C	MRK1	other	other	other	other	other	other	other	other
YDL080C	THI3	other	other	other	other	other	other	other	other
YDL081C	RPP1A	other	other	other	other	other	other	other	other
YDL082W	RPL13A	other	other	other	other	other	other	other	other
YDL083C	RPS16B	other	other	other	other	other	other	other	other
YDL084W	SUB2	other	other	other	other	other	other	other	other
YDL085C-A	YDL085C-A	other	other	other	unrestored	other	other	other	other
YDL085W	NDE2	other	other	other	other	other	other	other	other
YDL086W	YDL086W	other	other	other	other	other	other	other	other
YDL087C	LUC7	other	other	other	other	other	other	other	other
YDL088C	ASM4	other	other	other	other	other	other	other	other
YDL089W	NUR1	other	other	other	other	other	other	other	other
YDL090C	RAM1	other	other	other	other	other	other	other	other
YDL091C	UBX3	other	other	other	other	other	other	other	other
YDL092W	SRP14	other	other	other	other	other	other	other	other
YDL093W	PMT5	other	other	other	unrestored	other	other	other	other
YDL094C	YDL094C	other	other	other	other	other	other	other	other
YDL095W	PMT1	other	other	other	other	other	other	other	other
YDL096C	OPI6	other	other	other	other	other	other	other	other
YDL097C	RPN6	other	other	other	other	other	other	other	other
YDL098C	SNU23	other	other	other	other	other	other	other	other
YDL099W	BUG1	other	other	other	other	other	other	other	other
YDL100C	GET3	other	other	other	other	other	other	other	other
YDL101C	DUN1	other	other	other	other	other	other	other	other
YDL102W	POL3	other	other	other	other	other	other	other	other
YDL103C	QRI1	other	other	other	other	other	other	other	other
YDL104C	QRI7	other	other	other	other	other	other	other	other
YDL105W	NSE4	other	other	other	other	other	other	other	other
YDL106C	PHO2	other	other	other	other	other	other	other	other
YDL107W	MSS2	other	other	other	other	other	other	other	other
YDL108W	KIN28	other	other	other	other	other	other	other	other
YDL109C	YDL109C	other	other	other	other	other	other	other	other
YDL110C	TMA17	other	other	other	unrestored	unrestored	other	other	other
YDL111C	RRP42	other	other	other	other	other	other	other	other
YDL112W	TRM3	other	other	other	other	other	other	other	other
YDL113C	ATG20	other	other	other	other	other	other	other	other
YDL114W	YDL114W	other	other	other	other	other	other	other	other
YDL114W-A	YDL114W-A	other	other	other	other	other	other	other	other
YDL115C	IWR1	other	other	other	other	other	other	other	other
YDL116W	NUP84	other	other	other	other	other	other	other	other
YDL117W	CYK3	other	other	other	other	other	other	other	other
YDL118W	YDL118W	other	other	other	other	other	other	other	other
YDL119C	YDL119C	other	other	other	other	other	other	other	other
YDL120W	YFH1	other	other	other	other	other	other	other	other
YDL121C	YDL121C	other	other	other	other	other	other	other	other
YDL122W	UBP1	other	other	other	other	other	other	other	other
YDL123W	SNA4	other	other	other	other	other	other	other	other
YDL124W	YDL124W	other	unrestored	restored	restored	other	other	restored	other
YDL125C	HNT1	other	other	other	other	other	other	other	other
YDL126C	CDC48	other	other	other	other	other	other	other	other
YDL127W	PCL2	other	other	other	unrestored	other	other	other	other
YDL128W	VCX1	other	other	other	other	other	other	other	other
YDL129W	YDL129W	other	other	other	other	other	other	other	other
YDL130W	RPP1B	other	other	other	other	other	other	other	other
YDL130W-A	STF1	other	unrestored	restored	restored	unrestored	other	restored	unrestored
YDL131W	LYS21	other	other	other	other	other	other	other	other
YDL132W	CDC53	other	other	other	other	other	other	other	other
YDL133C-A	RPL41B	other	other	other	other	other	other	other	other
YDL133W	YDL133W	other	other	other	other	other	other	other	other
YDL134C	PPH21	other	other	other	other	other	other	other	other
YDL135C	RDI1	other	other	other	other	other	other	other	other
YDL137W	ARF2	other	other	other	other	other	other	other	other
YDL138W	RGT2	other	other	other	other	other	other	other	other
YDL139C	SCM3	other	other	other	other	other	other	other	other
YDL140C	RPO21	other	other	other	other	other	other	other	other
YDL141W	BPL1	other	other	other	other	other	other	other	other
YDL142C	CRD1	other	other	other	other	other	other	other	other
YDL143W	CCT4	other	other	other	other	other	other	other	other
YDL144C	YDL144C	other	other	other	other	other	other	other	other
YDL145C	COP1	other	other	other	other	other	other	other	other
YDL146W	LDB17	other	other	other	other	other	other	other	other
YDL147W	RPN5	other	other	other	other	other	other	other	other
YDL148C	NOP14	other	other	other	other	other	other	other	other
YDL149W	ATG9	other	other	other	other	other	other	other	other
YDL150W	RPC53	other	other	other	other	other	other	other	other
YDL151C	BUD30	other	other	other	other	other	other	other	other
YDL152W	YDL152W	other	other	other	other	other	other	other	other
YDL153C	SAS10	other	other	other	other	other	other	other	other
YDL154W	MSH5	other	other	other	other	other	other	other	other
YDL155W	CLB3	other	other	other	other	other	other	other	other
YDL156W	CMR1	other	other	other	other	other	other	other	other
YDL157C	YDL157C	other	other	other	other	other	other	other	other
YDL158C	YDL158C	other	other	other	other	other	other	other	other
YDL159W	STE7	other	other	other	other	other	other	other	other
YDL159W-A	YDL159W-A	other	other	other	other	other	other	other	other
YDL160C	DHH1	other	other	other	other	other	other	other	other
YDL161W	ENT1	other	other	other	other	other	other	other	other
YDL162C	YDL162C	other	other	other	other	other	other	other	other
YDL163W	YDL163W	other	other	other	other	other	other	other	other
YDL164C	CDC9	other	other	other	other	other	other	other	other
YDL165W	CDC36	other	other	other	other	other	other	other	other
YDL166C	FAP7	other	other	other	other	other	other	other	other
YDL167C	NRP1	other	other	other	other	other	other	other	other
YDL168W	SFA1	other	other	other	other	other	other	other	other
YDL169C	UGX2	other	unrestored	restored	unrestored	other	other	restored	other
YDL170W	UGA3	other	other	other	other	other	other	other	other
YDL171C	GLT1	other	other	other	other	unrestored	other	other	unrestored
YDL172C	YDL172C	other	other	other	other	other	other	other	other
YDL173W	PAR32	other	other	other	other	other	other	other	other
YDL174C	DLD1	other	other	other	other	other	other	other	other
YDL175C	AIR2	other	other	other	other	other	other	other	other
YDL176W	YDL176W	other	other	other	other	other	other	other	other
YDL178W	DLD2	other	other	other	other	other	other	other	other
YDL179W	PCL9	other	other	other	other	other	other	other	other
YDL180W	YDL180W	other	other	other	other	other	other	other	other
YDL181W	INH1	other	other	other	unrestored	other	other	restored	unrestored
YDL182W	LYS20	other	other	other	other	other	other	other	other
YDL183C	YDL183C	other	other	other	other	other	other	other	other
YDL184C	RPL41A	other	other	other	other	other	other	other	other
YDL185C-A	YDL185C-A	other	other	other	other	other	other	other	other
YDL185W	TFP1	other	other	other	other	other	other	other	other
YDL186W	YDL186W	other	other	other	other	other	other	other	other
YDL187C	YDL187C	other	other	other	other	other	other	other	other
YDL188C	PPH22	other	other	other	other	other	other	other	other
YDL189W	RBS1	other	other	other	other	other	other	other	other
YDL190C	UFD2	other	other	other	other	other	other	other	other
YDL191W	RPL35A	unrestored	other	other	other	other	other	other	other
YDL192W	ARF1	other	other	other	other	other	other	other	other
YDL193W	NUS1	other	other	other	other	other	other	other	other
YDL194W	SNF3	other	other	other	other	other	other	other	other
YDL195W	SEC31	other	other	other	other	other	other	other	other
YDL197C	ASF2	other	other	other	other	other	other	other	other
YDL198C	GGC1	other	other	other	other	other	other	other	unrestored
YDL199C	YDL199C	other	other	other	unrestored	other	other	other	other
YDL200C	MGT1	other	other	other	other	other	other	other	other
YDL201W	TRM8	other	other	other	other	other	other	other	other
YDL202W	MRPL11	other	other	other	other	other	other	other	other
YDL203C	ACK1	other	other	other	other	other	other	other	other
YDL204W	RTN2	other	other	other	restored	other	other	restored	other
YDL205C	HEM3	other	other	other	other	other	other	other	other
YDL206W	YDL206W	other	other	other	other	other	other	other	other
YDL207W	GLE1	other	other	other	other	other	other	other	other
YDL208W	NHP2	other	other	other	other	other	other	other	other
YDL209C	CWC2	other	other	other	other	other	other	other	other
YDL210W	UGA4	other	other	other	other	other	other	other	other
YDL211C	YDL211C	other	other	other	other	other	other	other	other
YDL212W	SHR3	other	other	other	other	other	other	other	other
YDL213C	NOP6	other	other	other	other	other	other	other	other
YDL214C	PRR2	other	other	other	other	other	other	other	other
YDL215C	GDH2	other	other	other	restored	other	other	other	other
YDL216C	RRI1	other	other	other	other	other	other	other	other
YDL217C	TIM22	other	other	other	other	other	other	other	other
YDL218W	YDL218W	other	other	other	other	other	other	other	other
YDL219W	DTD1	other	other	other	other	other	other	other	other
YDL220C	CDC13	other	other	other	other	other	other	other	other
YDL221W	YDL221W	other	other	other	other	other	other	other	other
YDL222C	FMP45	other	other	other	unrestored	other	other	other	other
YDL223C	HBT1	other	other	other	unrestored	other	other	other	other
YDL224C	WHI4	other	other	other	other	other	other	other	other
YDL225W	SHS1	other	other	other	other	other	other	other	other
YDL226C	GCS1	other	other	other	other	other	other	other	other
YDL227C	HO	other	other	other	unrestored	other	other	other	other
YDL228C	YDL228C	other	other	other	other	other	other	other	restored
YDL229W	SSB1	other	other	other	other	other	other	other	other
YDL230W	PTP1	other	other	other	other	other	other	other	other
YDL231C	BRE4	other	other	other	other	other	other	other	other
YDL232W	OST4	other	other	other	other	other	other	other	other
YDL233W	YDL233W	other	other	other	other	other	other	other	other
YDL234C	GYP7	other	other	other	restored	other	other	other	other
YDL235C	YPD1	other	other	other	other	other	other	other	other
YDL236W	PHO13	other	other	other	other	other	other	other	other
YDL237W	AIM6	other	other	other	other	other	other	other	other
YDL238C	GUD1	other	other	other	other	other	other	other	other
YDL239C	ADY3	other	other	other	other	other	other	other	other
YDL240C-A	YDL240C-A	other	other	other	other	other	other	other	other
YDL240W	LRG1	other	other	other	other	other	other	other	other
YDL241W	YDL241W	other	other	other	other	unrestored	other	other	unrestored
YDL242W	YDL242W	other	other	other	other	other	other	other	other
YDL243C	AAD4	other	other	other	other	other	other	other	other
YDL246C	SOR2	other	other	other	unrestored	other	other	unrestored	unrestored
YDL247W	MPH2	other	other	other	other	other	other	other	other
YDL247W-A	YDL247W-A	other	other	other	other	other	unrestored	other	other
YDL248W	COS7	other	other	other	other	other	other	other	other
YDR001C	NTH1	other	other	other	unrestored	other	other	restored	unrestored
YDR002W	YRB1	other	other	other	other	other	other	other	other
YDR003W	RCR2	other	other	other	other	other	other	other	other
YDR004W	RAD57	other	other	other	other	other	other	other	other
YDR005C	MAF1	other	other	other	other	other	other	other	other
YDR006C	SOK1	other	other	other	other	other	other	other	other
YDR007W	TRP1	other	other	other	other	other	other	other	other
YDR008C	YDR008C	other	other	other	other	other	other	other	other
YDR009W	GAL3	other	other	other	unrestored	other	other	other	other
YDR010C	YDR010C	other	other	other	other	other	other	other	other
YDR011W	SNQ2	other	other	other	other	other	other	other	other
YDR012W	RPL4B	other	other	other	other	other	other	other	other
YDR013W	PSF1	other	other	other	other	other	other	other	other
YDR014W	RAD61	other	other	other	other	other	other	other	other
YDR016C	DAD1	other	other	other	other	other	other	other	other
YDR017C	KCS1	other	other	other	other	other	other	other	other
YDR018C	YDR018C	other	other	other	other	other	other	other	other
YDR019C	GCV1	restored	other	other	other	other	other	other	restored
YDR020C	DAS2	other	other	other	other	other	other	other	other
YDR021W	FAL1	other	other	other	other	other	other	other	other
YDR022C	CIS1	other	other	other	other	other	other	other	unrestored
YDR023W	SES1	other	other	other	other	other	other	other	other
YDR024W	FYV1	other	other	other	other	other	other	other	other
YDR025W	RPS11A	other	other	other	other	other	other	other	other
YDR026C	YDR026C	other	other	other	other	other	other	other	other
YDR027C	VPS54	other	other	other	other	other	other	other	other
YDR028C	REG1	other	other	other	other	other	other	other	other
YDR029W	YDR029W	other	other	other	other	other	other	other	other
YDR030C	RAD28	other	other	other	other	other	other	other	other
YDR031W	MIC14	other	other	other	other	other	other	other	other
YDR032C	PST2	other	other	other	other	other	other	other	other
YDR033W	MRH1	other	other	other	other	other	other	other	unrestored
YDR034C	LYS14	other	other	other	other	other	other	other	other
YDR034C-A	YDR034C-A	other	other	other	other	other	other	other	other
YDR034W-B	YDR034W-B	other	other	other	restored	other	other	unrestored	other
YDR035W	ARO3	other	other	other	other	unrestored	other	other	other
YDR036C	EHD3	other	other	other	other	other	other	other	other
YDR037W	KRS1	other	other	other	other	other	other	other	other
YDR038C	ENA5	other	other	other	other	other	other	other	other
YDR039C	ENA2	other	other	other	restored	other	other	other	other
YDR041W	RSM10	other	other	other	other	other	other	other	other
YDR042C	YDR042C	other	other	other	other	other	other	other	other
YDR043C	NRG1	other	other	other	other	other	other	other	other
YDR044W	HEM13	unrestored	other	other	other	other	other	other	other
YDR045C	RPC11	other	other	other	other	other	other	other	other
YDR046C	BAP3	other	other	other	unrestored	other	other	other	other
YDR047W	HEM12	other	other	other	other	other	other	other	other
YDR048C	YDR048C	other	other	other	other	other	other	other	other
YDR049W	YDR049W	other	other	other	other	other	other	other	other
YDR050C	TPI1	other	other	other	other	other	other	other	other
YDR051C	DET1	other	other	other	other	other	other	other	other
YDR052C	DBF4	other	other	other	other	other	other	other	other
YDR053W	YDR053W	other	other	other	other	other	other	other	other
YDR054C	CDC34	other	other	other	other	other	other	other	other
YDR055W	PST1	other	other	other	restored	other	other	other	unrestored
YDR056C	YDR056C	other	other	other	other	other	other	other	other
YDR057W	YOS9	other	other	other	other	other	other	restored	other
YDR058C	TGL2	other	other	other	other	other	other	other	other
YDR059C	UBC5	other	other	other	unrestored	other	other	other	other
YDR060W	MAK21	other	other	other	other	other	other	other	other
YDR061W	YDR061W	other	other	other	other	other	other	other	other
YDR062W	LCB2	other	other	other	other	other	other	other	other
YDR063W	AIM7	other	other	other	other	other	other	other	other
YDR064W	RPS13	other	other	other	other	other	other	other	other
YDR065W	RRG1	other	other	other	other	other	other	other	other
YDR066C	RTR2	other	other	other	other	other	other	other	other
YDR067C	OCA6	other	other	other	other	other	other	other	other
YDR068W	DOS2	other	other	other	other	other	other	other	other
YDR069C	DOA4	other	other	other	other	other	other	other	other
YDR070C	FMP16	other	other	other	unrestored	other	other	restored	other
YDR071C	PAA1	other	other	other	other	other	other	other	other
YDR072C	IPT1	other	other	other	other	other	other	other	other
YDR073W	SNF11	other	other	other	other	other	other	other	other
YDR075W	PPH3	other	other	other	other	other	other	other	other
YDR076W	RAD55	other	other	other	other	other	other	other	other
YDR077W	SED1	other	other	other	restored	unrestored	unrestored	restored	unrestored
YDR078C	SHU2	other	other	other	other	other	other	other	other
YDR079C-A	TFB5	other	other	other	other	other	other	other	other
YDR079W	PET100	other	other	other	other	other	other	other	other
YDR080W	VPS41	other	other	other	other	other	other	other	other
YDR081C	PDC2	other	other	other	other	other	other	other	other
YDR082W	STN1	other	other	other	other	other	other	other	other
YDR083W	RRP8	other	other	other	other	other	other	other	other
YDR084C	TVP23	other	other	other	other	other	other	other	other
YDR085C	AFR1	other	other	other	restored	other	other	other	other
YDR086C	SSS1	other	other	other	other	other	other	other	other
YDR087C	RRP1	other	other	other	other	other	other	other	other
YDR088C	SLU7	other	other	other	other	other	other	other	other
YDR089W	YDR089W	other	other	other	other	other	other	other	other
YDR090C	YDR090C	other	other	other	other	other	other	other	other
YDR091C	RLI1	other	other	other	other	other	other	other	other
YDR092W	UBC13	other	other	other	other	other	other	other	other
YDR093W	DNF2	other	other	other	other	other	other	other	other
YDR094W	YDR094W	other	other	other	other	other	other	other	other
YDR095C	YDR095C	other	other	other	other	other	other	other	other
YDR096W	GIS1	other	other	other	other	other	other	other	other
YDR097C	MSH6	other	other	other	other	other	other	other	other
YDR098C	GRX3	other	other	other	other	other	other	other	other
YDR098C-B	YDR098C-B	other	other	other	unrestored	other	other	restored	restored
YDR099W	BMH2	other	other	other	other	other	other	other	other
YDR100W	TVP15	other	other	other	other	other	other	other	other
YDR101C	ARX1	other	other	other	other	other	other	other	other
YDR102C	YDR102C	other	other	other	other	other	other	other	other
YDR103W	STE5	other	other	other	other	other	other	other	other
YDR104C	SPO71	other	other	other	other	other	other	other	other
YDR105C	TMS1	other	other	other	other	other	other	other	other
YDR106W	ARP10	other	other	other	other	other	other	other	other
YDR107C	TMN2	other	other	other	other	other	other	other	other
YDR108W	GSG1	other	other	other	other	other	other	other	other
YDR109C	YDR109C	other	other	other	other	other	other	other	other
YDR110W	FOB1	other	other	other	other	other	other	other	other
YDR111C	ALT2	other	other	other	other	other	other	other	other
YDR112W	IRC2	other	other	other	other	other	other	other	other
YDR113C	PDS1	other	other	other	other	other	other	other	other
YDR114C	YDR114C	other	other	other	other	other	other	other	other
YDR115W	YDR115W	other	other	other	other	other	other	other	other
YDR116C	MRPL1	other	other	other	unrestored	other	other	other	other
YDR117C	TMA64	other	other	other	other	other	other	other	other
YDR118W	APC4	other	other	other	other	other	other	other	other
YDR119W	VBA4	other	other	other	other	other	other	other	other
YDR120C	TRM1	other	other	other	other	other	other	other	other
YDR121W	DPB4	other	other	other	other	other	other	other	other
YDR122W	KIN1	other	other	other	other	other	other	other	other
YDR123C	INO2	other	other	other	other	other	other	other	other
YDR124W	YDR124W	other	other	other	other	other	other	other	other
YDR125C	ECM18	other	other	other	other	other	other	other	other
YDR126W	SWF1	other	other	other	other	other	other	other	other
YDR127W	ARO1	other	other	other	other	other	other	other	other
YDR128W	MTC5	other	other	other	other	other	other	other	other
YDR129C	SAC6	other	other	other	other	other	other	other	other
YDR130C	FIN1	other	other	other	other	other	other	other	other
YDR131C	YDR131C	other	other	other	other	other	other	other	other
YDR132C	YDR132C	other	other	other	other	other	other	other	other
YDR133C	YDR133C	unrestored	other	other	unrestored	other	unrestored	restored	other
YDR135C	YCF1	other	other	other	other	other	other	other	other
YDR136C	VPS61	other	other	other	other	other	other	other	other
YDR137W	RGP1	other	other	other	other	other	other	other	other
YDR138W	HPR1	other	other	other	other	other	other	other	other
YDR139C	RUB1	other	other	other	other	other	other	other	other
YDR140W	MTQ2	other	other	other	other	other	other	other	other
YDR141C	DOP1	other	other	other	other	other	other	other	other
YDR142C	PEX7	other	other	other	other	other	other	other	other
YDR143C	SAN1	other	other	other	other	other	other	other	other
YDR144C	MKC7	other	other	other	other	other	other	other	other
YDR145W	TAF12	other	other	other	other	other	other	other	other
YDR146C	SWI5	other	other	other	other	other	other	other	other
YDR147W	EKI1	other	other	other	other	other	other	other	other
YDR148C	KGD2	other	other	other	other	other	other	other	other
YDR149C	YDR149C	other	other	other	other	other	other	other	other
YDR150W	NUM1	other	other	other	other	other	other	other	other
YDR151C	CTH1	other	other	other	other	other	other	other	other
YDR152W	GIR2	other	other	other	other	other	other	other	other
YDR153C	ENT5	other	other	other	other	other	other	other	other
YDR154C	YDR154C	other	other	other	other	other	other	other	other
YDR155C	CPR1	other	other	other	other	other	other	other	other
YDR156W	RPA14	other	other	other	other	other	other	other	other
YDR157W	YDR157W	other	other	other	other	other	other	other	other
YDR158W	HOM2	other	other	other	unrestored	other	other	other	other
YDR159W	SAC3	other	other	other	other	other	other	other	other
YDR160W	SSY1	other	other	other	other	other	other	other	other
YDR161W	YDR161W	other	other	other	other	other	other	other	other
YDR162C	NBP2	other	other	other	other	other	other	other	other
YDR163W	CWC15	other	other	other	other	other	other	other	other
YDR164C	SEC1	other	other	other	other	other	other	other	other
YDR165W	TRM82	other	other	other	other	other	other	other	other
YDR166C	SEC5	other	other	other	other	other	other	other	other
YDR167W	TAF10	other	other	other	other	other	other	other	other
YDR168W	CDC37	other	other	other	other	other	other	other	other
YDR169C	STB3	other	other	other	other	other	other	other	other
YDR170C	SEC7	other	other	other	other	other	other	other	other
YDR172W	SUP35	other	other	other	other	other	other	other	other
YDR173C	ARG82	other	other	other	other	other	other	other	other
YDR174W	HMO1	other	other	other	other	other	other	other	other
YDR175C	RSM24	other	other	other	unrestored	other	other	other	other
YDR176W	NGG1	other	other	other	other	other	other	other	other
YDR177W	UBC1	other	other	other	other	other	other	other	other
YDR178W	SDH4	other	other	other	unrestored	other	other	other	other
YDR179C	CSN9	other	other	other	other	other	other	other	other
YDR179W-A	YDR179W-A	other	other	other	other	other	other	other	other
YDR180W	SCC2	other	other	other	other	other	other	other	other
YDR181C	SAS4	other	other	other	other	other	other	other	other
YDR182W	CDC1	other	other	other	other	other	other	other	other
YDR183W	PLP1	other	other	other	other	other	other	unrestored	other
YDR184C	ATC1	other	other	other	other	other	other	other	other
YDR185C	UPS3	other	other	other	other	other	other	other	other
YDR186C	YDR186C	other	other	other	other	other	other	other	other
YDR187C	YDR187C	other	other	other	other	other	other	other	other
YDR188W	CCT6	other	other	other	other	other	other	other	other
YDR189W	SLY1	other	other	other	other	other	other	other	other
YDR190C	RVB1	other	other	other	other	other	other	other	other
YDR191W	HST4	other	other	other	other	other	other	other	other
YDR192C	NUP42	other	other	other	other	other	other	other	other
YDR193W	YDR193W	other	other	other	other	other	other	other	other
YDR194C	MSS116	other	other	other	other	other	other	other	other
YDR195W	REF2	other	other	other	other	other	other	other	other
YDR196C	CAB5	other	other	other	other	other	other	other	other
YDR197W	CBS2	other	other	other	unrestored	other	other	other	other
YDR198C	RKM2	other	other	other	other	other	other	other	other
YDR199W	YDR199W	other	other	other	other	other	other	other	other
YDR200C	VPS64	other	other	other	other	other	other	other	other
YDR201W	SPC19	other	other	other	other	other	other	other	other
YDR202C	RAV2	other	other	other	other	other	other	other	other
YDR203W	YDR203W	other	other	other	other	other	other	other	other
YDR204W	COQ4	other	other	other	other	other	other	other	other
YDR205W	MSC2	other	other	other	other	other	other	other	other
YDR206W	EBS1	other	other	other	unrestored	other	other	other	other
YDR207C	UME6	other	other	other	other	other	other	other	other
YDR208W	MSS4	other	other	other	unrestored	other	other	other	other
YDR209C	YDR209C	other	other	other	other	other	other	other	other
YDR210C-D	YDR210C-D	other	other	other	other	unrestored	other	restored	restored
YDR210W	YDR210W	other	other	other	other	other	other	other	other
YDR211W	GCD6	other	other	other	other	other	other	other	other
YDR212W	TCP1	other	other	other	other	other	other	other	other
YDR213W	UPC2	other	other	other	other	other	other	other	other
YDR214W	AHA1	other	other	other	other	other	other	other	other
YDR215C	YDR215C	other	other	other	other	other	other	other	other
YDR216W	ADR1	other	other	other	other	other	other	unrestored	unrestored
YDR217C	RAD9	other	other	other	other	other	other	other	other
YDR218C	SPR28	other	other	other	other	other	other	other	other
YDR219C	MFB1	other	other	other	other	other	other	other	other
YDR220C	YDR220C	other	other	other	other	other	other	other	other
YDR221W	GTB1	other	other	other	other	other	other	other	other
YDR222W	YDR222W	other	other	other	other	other	other	other	other
YDR223W	CRF1	other	other	other	other	other	other	other	other
YDR224C	HTB1	other	other	other	other	other	other	other	other
YDR225W	HTA1	other	other	other	other	other	other	other	other
YDR226W	ADK1	other	other	other	other	other	other	other	other
YDR227W	SIR4	other	other	other	other	other	other	other	other
YDR228C	PCF11	other	other	other	other	other	other	other	other
YDR229W	IVY1	other	other	other	other	other	other	other	other
YDR230W	YDR230W	other	other	other	other	other	other	other	other
YDR231C	COX20	other	other	other	other	other	other	other	other
YDR232W	HEM1	other	other	other	other	other	other	other	other
YDR233C	RTN1	other	other	other	other	unrestored	other	other	unrestored
YDR234W	LYS4	other	other	other	other	other	other	other	other
YDR235W	PRP42	other	other	other	other	other	other	other	other
YDR236C	FMN1	other	other	other	other	other	other	other	other
YDR237W	MRPL7	other	other	other	other	other	other	other	other
YDR238C	SEC26	other	other	other	other	other	other	other	other
YDR239C	YDR239C	other	other	other	other	other	other	other	other
YDR240C	SNU56	other	other	other	other	other	other	other	other
YDR241W	BUD26	other	other	other	other	other	other	other	other
YDR242W	AMD2	other	unrestored	unrestored	other	other	other	other	other
YDR243C	PRP28	other	other	other	other	other	other	other	other
YDR244W	PEX5	other	other	other	other	other	other	other	other
YDR245W	MNN10	other	other	other	other	other	other	other	other
YDR246W	TRS23	other	other	other	other	other	other	other	other
YDR247W	VHS1	other	other	other	other	other	other	other	other
YDR248C	YDR248C	other	other	other	other	other	other	other	other
YDR249C	YDR249C	other	other	other	other	other	other	other	other
YDR250C	YDR250C	other	other	other	other	other	other	other	other
YDR251W	PAM1	other	other	other	other	other	other	other	other
YDR252W	BTT1	other	other	other	other	other	other	other	other
YDR253C	MET32	other	other	other	other	other	other	other	other
YDR254W	CHL4	other	other	other	other	other	other	other	other
YDR255C	RMD5	other	other	other	other	other	other	other	other
YDR256C	CTA1	other	other	other	other	other	other	other	other
YDR257C	RKM4	other	other	other	other	other	other	other	other
YDR258C	HSP78	unrestored	other	restored	restored	unrestored	other	unrestored	unrestored
YDR259C	YAP6	other	other	other	other	other	other	other	other
YDR260C	SWM1	other	other	other	other	other	other	other	other
YDR261C	EXG2	other	other	other	other	other	other	other	other
YDR261C-D	YDR261C-D	other	other	other	other	other	other	other	restored
YDR261W-B	YDR261W-B	other	restored	other	unrestored	unrestored	other	restored	restored
YDR262W	YDR262W	other	other	other	other	other	other	other	other
YDR263C	DIN7	other	other	other	other	other	other	other	other
YDR264C	AKR1	other	other	other	other	other	other	other	other
YDR265W	PEX10	other	other	other	other	other	other	other	other
YDR266C	YDR266C	other	other	other	other	other	other	other	other
YDR267C	CIA1	other	other	other	other	other	other	other	other
YDR268W	MSW1	other	other	other	other	other	other	other	other
YDR269C	YDR269C	other	other	other	other	other	other	other	other
YDR270W	CCC2	other	other	other	other	other	other	other	other
YDR271C	YDR271C	other	other	other	other	other	other	other	other
YDR272W	GLO2	other	other	other	other	other	other	other	other
YDR273W	DON1	other	other	other	other	other	other	other	other
YDR274C	YDR274C	other	other	other	other	other	other	other	other
YDR275W	BSC2	other	other	other	other	other	other	other	other
YDR276C	PMP3	other	other	other	other	other	other	other	other
YDR277C	MTH1	other	other	other	restored	other	other	unrestored	other
YDR278C	YDR278C	other	other	other	other	other	other	other	other
YDR279W	RNH202	other	other	other	other	other	other	other	other
YDR280W	RRP45	other	other	other	other	other	other	other	other
YDR281C	PHM6	other	other	other	other	other	unrestored	other	unrestored
YDR282C	YDR282C	other	other	other	other	other	other	other	other
YDR283C	GCN2	other	other	other	other	other	other	other	other
YDR284C	DPP1	other	other	other	other	other	other	other	other
YDR285W	ZIP1	other	other	other	other	other	other	other	other
YDR286C	YDR286C	other	other	other	other	other	other	other	other
YDR287W	INM2	other	other	other	other	other	other	other	other
YDR288W	NSE3	other	other	other	other	other	other	other	other
YDR289C	RTT103	other	other	other	other	other	other	other	other
YDR290W	YDR290W	other	other	other	other	other	other	other	other
YDR291W	HRQ1	other	other	other	other	other	other	other	other
YDR292C	SRP101	other	other	other	other	other	other	other	other
YDR293C	SSD1	other	other	other	other	other	other	other	other
YDR294C	DPL1	other	other	other	other	other	other	other	other
YDR295C	HDA2	other	other	other	other	other	other	other	other
YDR296W	MHR1	other	other	other	other	other	other	other	other
YDR297W	SUR2	other	other	other	other	other	other	other	other
YDR298C	ATP5	other	other	other	other	other	other	unrestored	other
YDR299W	BFR2	other	other	other	other	other	other	other	other
YDR300C	PRO1	other	other	other	other	other	other	other	other
YDR301W	CFT1	other	other	other	other	other	other	other	other
YDR302W	GPI11	other	other	other	other	other	other	other	other
YDR303C	RSC3	other	other	other	other	other	other	other	other
YDR304C	CPR5	other	other	other	other	other	other	other	other
YDR305C	HNT2	other	other	other	other	other	other	other	other
YDR306C	YDR306C	other	other	other	other	other	other	other	other
YDR307W	YDR307W	other	other	other	other	other	other	other	other
YDR308C	SRB7	other	other	other	other	other	other	other	other
YDR309C	GIC2	other	other	other	other	other	other	other	other
YDR310C	SUM1	other	other	other	other	other	other	other	other
YDR311W	TFB1	other	other	other	other	other	other	other	other
YDR312W	SSF2	other	other	other	other	other	other	other	other
YDR313C	PIB1	other	other	other	other	other	other	other	other
YDR314C	RAD34	other	other	other	other	other	other	other	other
YDR315C	IPK1	other	other	other	other	other	other	other	other
YDR316W	OMS1	other	other	other	other	other	other	other	other
YDR317W	HIM1	other	other	other	other	other	other	other	other
YDR318W	MCM21	other	other	other	other	other	other	other	other
YDR319C	YFT2	other	other	other	other	other	other	other	other
YDR320C	SWA2	other	other	other	other	other	other	other	other
YDR320C-A	DAD4	other	other	other	other	other	other	other	restored
YDR321W	ASP1	other	other	other	unrestored	other	other	other	other
YDR322C-A	TIM11	other	other	other	unrestored	other	other	other	other
YDR322W	MRPL35	other	other	other	unrestored	other	other	other	other
YDR323C	PEP7	other	other	other	other	other	other	other	other
YDR324C	UTP4	other	other	other	other	other	other	other	other
YDR325W	YCG1	other	other	other	other	other	other	other	other
YDR326C	YSP2	other	other	other	other	other	other	other	other
YDR327W	YDR327W	other	other	other	other	other	other	other	other
YDR328C	SKP1	other	other	other	other	other	other	other	other
YDR329C	PEX3	other	other	other	other	other	other	other	other
YDR330W	UBX5	other	other	other	other	other	other	other	other
YDR331W	GPI8	other	other	other	other	other	other	other	other
YDR332W	IRC3	other	other	other	other	other	other	other	other
YDR333C	YDR333C	other	other	other	other	other	other	other	other
YDR334W	SWR1	other	other	other	other	other	other	other	other
YDR335W	MSN5	other	other	other	other	other	other	other	other
YDR336W	YDR336W	other	other	other	other	other	other	other	other
YDR337W	MRPS28	other	other	other	other	other	other	other	other
YDR338C	YDR338C	other	other	other	other	other	other	other	other
YDR339C	FCF1	other	other	other	other	other	other	other	other
YDR340W	YDR340W	other	other	other	other	other	other	other	other
YDR341C	YDR341C	other	other	other	other	other	other	other	other
YDR343C	HXT6	other	other	other	unrestored	other	other	restored	other
YDR344C	YDR344C	other	other	other	other	other	other	other	other
YDR346C	SVF1	other	other	other	other	other	other	other	other
YDR347W	MRP1	other	other	other	unrestored	other	other	other	other
YDR348C	YDR348C	other	other	other	other	other	other	other	other
YDR349C	YPS7	other	other	other	other	other	other	other	other
YDR350C	ATP22	other	other	other	other	other	other	other	other
YDR351W	SBE2	other	other	other	other	other	other	other	other
YDR352W	YDR352W	other	other	other	other	other	other	other	other
YDR353W	TRR1	other	other	other	other	other	other	other	other
YDR354W	TRP4	other	other	other	other	other	other	other	other
YDR355C	YDR355C	other	other	other	other	other	other	other	other
YDR356W	SPC110	other	other	other	other	other	other	other	other
YDR357C	YDR357C	other	other	other	other	other	other	other	other
YDR358W	GGA1	other	other	other	unrestored	other	other	other	other
YDR359C	EAF1	other	other	other	other	other	other	other	other
YDR360W	OPI7	other	other	other	other	other	other	other	other
YDR361C	BCP1	other	other	other	other	other	other	other	other
YDR362C	TFC6	other	other	other	other	other	other	other	other
YDR363W	ESC2	other	other	other	other	other	other	other	other
YDR363W-A	SEM1	other	other	other	other	other	other	other	other
YDR364C	CDC40	other	other	other	other	other	other	other	other
YDR365C	ESF1	other	other	other	other	other	other	other	other
YDR366C	YDR366C	other	other	other	other	other	other	other	other
YDR367W	KEI1	other	other	other	other	other	other	other	other
YDR368W	YPR1	other	other	other	other	other	other	other	other
YDR369C	XRS2	other	other	other	other	other	other	other	other
YDR370C	YDR370C	other	other	other	other	other	other	other	other
YDR371W	CTS2	other	other	other	other	other	other	other	other
YDR372C	VPS74	other	other	other	other	other	other	other	other
YDR373W	FRQ1	other	other	other	other	other	other	other	other
YDR374C	YDR374C	other	other	other	other	other	other	other	other
YDR375C	BCS1	other	other	other	other	other	other	other	other
YDR376W	ARH1	other	other	other	other	other	other	other	other
YDR377W	ATP17	other	other	other	unrestored	other	other	other	other
YDR378C	LSM6	other	other	other	other	other	other	other	other
YDR379C-A	YDR379C-A	other	other	other	other	other	other	restored	restored
YDR379W	RGA2	other	other	other	other	other	other	other	other
YDR380W	ARO10	restored	unrestored	unrestored	restored	other	unrestored	other	unrestored
YDR381C-A	YDR381C-A	other	other	other	other	other	other	other	restored
YDR381W	YRA1	other	other	other	other	other	other	other	other
YDR382W	RPP2B	other	other	other	other	other	other	other	other
YDR383C	NKP1	other	other	other	other	other	other	other	other
YDR384C	ATO3	other	other	other	unrestored	other	other	other	other
YDR385W	EFT2	other	other	other	other	other	other	other	other
YDR386W	MUS81	other	other	other	other	other	other	other	other
YDR387C	YDR387C	other	other	other	other	other	other	other	other
YDR388W	RVS167	other	other	other	other	other	other	other	other
YDR389W	SAC7	other	other	other	other	other	other	other	other
YDR390C	UBA2	other	other	other	other	other	other	other	other
YDR391C	YDR391C	other	other	other	unrestored	other	other	other	other
YDR392W	SPT3	other	other	other	other	other	other	other	other
YDR393W	SHE9	other	other	other	unrestored	other	other	other	other
YDR394W	RPT3	other	other	other	other	other	other	other	other
YDR395W	SXM1	other	other	other	other	other	other	other	other
YDR396W	YDR396W	other	other	other	other	other	other	other	other
YDR397C	NCB2	other	other	other	other	other	other	other	other
YDR398W	UTP5	other	other	other	other	other	other	other	other
YDR399W	HPT1	other	other	other	other	other	other	other	unrestored
YDR400W	URH1	other	other	other	other	other	other	other	other
YDR401W	YDR401W	other	other	other	other	other	other	other	other
YDR402C	DIT2	other	other	other	other	other	other	other	other
YDR403W	DIT1	other	other	other	other	other	other	other	other
YDR404C	RPB7	other	other	other	other	other	other	other	other
YDR405W	MRP20	other	other	other	unrestored	other	other	other	other
YDR406W	PDR15	other	unrestored	restored	unrestored	unrestored	other	other	other
YDR407C	TRS120	other	other	other	other	other	other	other	other
YDR408C	ADE8	other	other	other	other	other	other	unrestored	other
YDR409W	SIZ1	other	other	other	other	other	other	other	other
YDR410C	STE14	other	other	other	other	other	other	other	other
YDR411C	DFM1	other	other	other	other	other	other	other	other
YDR412W	RRP17	other	other	other	other	other	other	other	other
YDR413C	YDR413C	other	other	other	other	other	other	other	other
YDR414C	ERD1	other	other	other	unrestored	other	other	other	other
YDR415C	YDR415C	other	other	other	other	other	other	other	other
YDR416W	SYF1	other	other	other	other	other	other	other	other
YDR417C	YDR417C	other	other	other	other	other	other	other	other
YDR418W	RPL12B	other	other	other	other	other	other	other	other
YDR419W	RAD30	other	other	other	other	other	other	other	other
YDR420W	HKR1	other	other	other	other	other	other	other	other
YDR421W	ARO80	other	other	other	other	other	other	other	other
YDR422C	SIP1	other	other	other	other	other	other	other	other
YDR423C	CAD1	other	other	other	other	other	other	other	other
YDR424C	DYN2	other	other	other	other	other	other	other	other
YDR425W	SNX41	other	other	other	other	other	other	other	other
YDR426C	YDR426C	other	other	other	other	other	other	other	other
YDR427W	RPN9	other	other	other	other	other	other	other	other
YDR428C	BNA7	other	other	other	other	other	other	unrestored	unrestored
YDR429C	TIF35	other	other	other	other	other	other	other	other
YDR430C	CYM1	other	other	other	unrestored	other	other	other	other
YDR431W	YDR431W	other	other	other	other	other	other	other	other
YDR432W	NPL3	other	other	other	other	other	other	other	other
YDR433W	YDR433W	other	other	other	other	other	other	other	other
YDR434W	GPI17	other	other	other	other	other	other	other	other
YDR435C	PPM1	other	other	other	other	other	other	other	other
YDR436W	PPZ2	other	other	other	other	other	other	other	other
YDR437W	GPI19	other	other	other	other	other	other	other	other
YDR438W	THI74	other	other	other	other	other	other	other	other
YDR439W	LRS4	other	other	other	other	other	other	other	other
YDR440W	DOT1	other	other	other	other	other	other	other	other
YDR441C	APT2	other	other	other	other	other	other	other	other
YDR442W	YDR442W	other	other	other	other	other	other	other	other
YDR443C	SSN2	other	other	other	other	other	other	other	other
YDR444W	YDR444W	other	other	other	other	other	other	other	other
YDR445C	YDR445C	other	other	other	other	other	other	other	other
YDR446W	ECM11	other	other	other	other	other	other	other	other
YDR447C	RPS17B	other	other	other	other	other	other	other	other
YDR448W	ADA2	other	other	other	other	other	other	other	other
YDR449C	UTP6	other	other	other	other	other	other	other	other
YDR450W	RPS18A	other	other	other	other	other	other	other	other
YDR451C	YHP1	other	other	other	other	other	other	other	other
YDR452W	PPN1	other	other	other	other	other	other	other	other
YDR453C	TSA2	other	other	other	other	other	other	other	other
YDR454C	GUK1	other	other	other	unrestored	other	other	other	other
YDR455C	YDR455C	other	other	other	other	other	other	other	other
YDR456W	NHX1	other	other	other	other	other	other	other	other
YDR457W	TOM1	other	other	other	other	other	other	other	other
YDR458C	HEH2	other	other	other	other	other	other	other	other
YDR459C	PFA5	other	other	other	other	other	other	other	other
YDR460W	TFB3	other	other	other	other	other	other	other	other
YDR461W	MFA1	unrestored	other	other	unrestored	unrestored	other	unrestored	unrestored
YDR462W	MRPL28	other	other	other	unrestored	other	other	other	other
YDR463W	STP1	other	other	other	other	other	other	other	other
YDR464W	SPP41	other	other	other	other	other	other	other	other
YDR465C	RMT2	other	other	other	unrestored	other	other	other	other
YDR466W	PKH3	other	other	other	other	other	other	other	other
YDR467C	YDR467C	other	other	other	other	other	other	other	other
YDR468C	TLG1	other	other	other	other	other	other	other	other
YDR469W	SDC1	other	other	other	other	other	other	other	other
YDR470C	UGO1	other	other	other	other	other	other	other	other
YDR471W	RPL27B	other	other	other	other	other	other	other	other
YDR472W	TRS31	other	other	other	other	other	other	other	other
YDR473C	PRP3	other	other	other	other	other	other	other	other
YDR475C	JIP4	other	other	other	other	other	other	other	other
YDR476C	YDR476C	other	other	other	other	other	other	other	other
YDR477W	SNF1	other	other	other	other	other	other	other	other
YDR478W	SNM1	other	other	other	other	other	other	other	other
YDR479C	PEX29	other	other	other	other	other	other	other	other
YDR480W	DIG2	other	other	other	other	other	other	other	other
YDR481C	PHO8	restored	other	other	other	other	other	other	other
YDR482C	CWC21	other	other	other	other	other	other	other	other
YDR483W	KRE2	other	other	other	other	other	other	other	other
YDR484W	VPS52	other	other	other	other	other	other	other	other
YDR485C	VPS72	other	other	other	other	other	other	other	other
YDR486C	VPS60	other	other	other	other	other	other	other	other
YDR487C	RIB3	other	other	other	other	other	other	other	other
YDR488C	PAC11	other	other	other	other	other	other	other	other
YDR489W	SLD5	other	other	other	other	other	other	other	other
YDR490C	PKH1	other	other	other	other	other	other	other	other
YDR491C	YDR491C	other	other	other	other	other	other	other	other
YDR492W	IZH1	other	other	other	other	other	other	other	other
YDR493W	AIM8	other	other	other	unrestored	other	other	other	other
YDR494W	RSM28	other	other	other	other	other	other	other	other
YDR495C	VPS3	other	other	other	other	other	other	other	other
YDR496C	PUF6	other	other	other	other	other	other	other	other
YDR497C	ITR1	other	other	other	other	other	other	other	other
YDR498C	SEC20	other	other	other	other	other	other	other	other
YDR499W	LCD1	other	other	other	other	other	other	other	other
YDR500C	RPL37B	other	other	other	other	other	other	other	other
YDR501W	PLM2	other	other	other	other	other	other	other	other
YDR502C	SAM2	unrestored	other	other	other	other	unrestored	other	other
YDR503C	LPP1	other	other	other	other	other	other	other	other
YDR504C	SPG3	other	other	other	other	other	other	other	other
YDR505C	PSP1	other	other	other	other	other	other	other	other
YDR506C	YDR506C	other	other	other	other	other	other	other	other
YDR507C	GIN4	other	other	other	other	other	other	other	other
YDR508C	GNP1	other	other	other	other	other	other	other	other
YDR509W	YDR509W	other	other	other	other	other	other	other	other
YDR510W	SMT3	other	other	other	other	other	other	other	other
YDR511W	ACN9	other	other	other	unrestored	other	other	other	other
YDR512C	EMI1	other	other	other	other	other	other	other	other
YDR513W	GRX2	other	other	other	other	other	other	other	other
YDR514C	YDR514C	other	other	other	other	other	other	other	other
YDR515W	SLF1	other	other	other	other	other	other	other	other
YDR516C	EMI2	other	unrestored	restored	unrestored	other	other	other	other
YDR517W	GRH1	other	other	other	other	other	other	other	other
YDR518W	EUG1	unrestored	other	other	unrestored	other	other	other	other
YDR519W	FPR2	other	other	other	other	other	other	other	other
YDR520C	URC2	other	other	other	other	other	other	other	other
YDR521W	YDR521W	other	other	other	other	other	other	other	other
YDR522C	SPS2	other	other	other	other	other	other	other	other
YDR523C	SPS1	other	other	other	other	other	other	other	other
YDR524C	AGE1	other	other	other	other	other	other	other	other
YDR525W	API2	other	other	other	other	other	other	other	other
YDR525W-A	SNA2	other	other	other	unrestored	other	other	other	other
YDR526C	YDR526C	other	other	other	other	other	other	other	other
YDR527W	RBA50	other	other	other	other	other	other	other	other
YDR528W	HLR1	other	other	other	other	other	other	other	other
YDR529C	QCR7	other	other	other	unrestored	other	other	unrestored	other
YDR530C	APA2	other	other	other	other	other	other	other	other
YDR531W	CAB1	other	other	other	other	other	other	other	other
YDR532C	YDR532C	other	other	other	other	other	other	other	other
YDR533C	HSP31	other	other	other	other	other	other	other	other
YDR534C	FIT1	other	restored	restored	other	unrestored	other	other	other
YDR535C	YDR535C	other	other	other	other	other	other	other	other
YDR536W	STL1	other	other	other	other	other	other	other	other
YDR537C	YDR537C	other	other	other	other	other	other	other	other
YDR538W	PAD1	other	other	other	other	other	other	other	other
YDR539W	YDR539W	other	other	other	other	other	other	other	other
YDR540C	IRC4	other	other	other	other	other	other	other	other
YDR541C	YDR541C	other	other	other	other	other	other	unrestored	other
YDR543C	YDR543C	other	other	other	other	other	other	other	other
YDR544C	YDR544C	other	other	other	unrestored	other	other	other	other
YEL001C	IRC22	other	other	other	other	other	other	other	other
YEL002C	WBP1	other	other	other	other	other	other	other	other
YEL003W	GIM4	other	other	other	other	other	other	other	other
YEL004W	YEA4	other	other	other	other	other	other	other	other
YEL005C	VAB2	other	other	other	other	other	other	other	other
YEL006W	YEA6	other	other	other	other	other	other	other	other
YEL007W	YEL007W	other	other	other	other	other	other	other	other
YEL008W	YEL008W	other	other	other	other	other	other	other	other
YEL009C	GCN4	unrestored	other	other	other	other	other	other	other
YEL010W	YEL010W	other	other	other	other	other	other	other	restored
YEL011W	GLC3	other	other	other	unrestored	other	other	unrestored	unrestored
YEL012W	UBC8	other	other	other	other	other	other	other	other
YEL013W	VAC8	other	other	other	other	other	other	other	other
YEL014C	YEL014C	other	other	other	other	other	other	other	other
YEL015W	EDC3	other	other	other	other	other	other	other	other
YEL016C	NPP2	other	other	other	unrestored	other	other	other	other
YEL017C-A	PMP2	other	other	other	other	other	other	other	other
YEL017W	GTT3	other	other	other	other	other	other	other	other
YEL018W	EAF5	other	other	other	other	other	other	other	other
YEL019C	MMS21	other	other	other	other	other	other	other	other
YEL020C	YEL020C	other	other	other	other	other	other	other	other
YEL020W-A	TIM9	other	other	other	unrestored	other	other	other	other
YEL021W	URA3	other	other	other	other	other	other	other	other
YEL022W	GEA2	other	other	other	other	other	other	other	other
YEL023C	YEL023C	other	other	other	other	other	other	other	other
YEL024W	RIP1	other	other	other	unrestored	other	other	unrestored	other
YEL025C	YEL025C	other	other	other	other	other	other	other	other
YEL026W	SNU13	other	other	other	other	other	other	other	other
YEL027W	CUP5	other	other	other	other	other	other	other	other
YEL028W	YEL028W	other	other	other	other	other	other	other	other
YEL029C	BUD16	other	other	other	other	other	other	other	other
YEL030W	ECM10	other	other	other	other	other	other	other	other
YEL031W	SPF1	other	other	other	other	other	other	other	other
YEL032W	MCM3	other	other	other	other	other	other	other	unrestored
YEL033W	MTC7	other	other	other	other	other	other	other	other
YEL034W	HYP2	other	other	other	other	other	other	other	other
YEL035C	UTR5	other	other	other	other	other	other	other	other
YEL036C	ANP1	other	other	other	other	other	other	other	other
YEL037C	RAD23	other	other	other	other	other	other	other	other
YEL038W	UTR4	other	other	other	other	other	other	other	other
YEL039C	CYC7	other	other	other	unrestored	other	other	unrestored	other
YEL040W	UTR2	other	other	other	other	other	other	other	other
YEL041W	YEF1	other	other	other	other	other	other	other	other
YEL042W	GDA1	other	other	other	other	other	other	other	other
YEL043W	YEL043W	other	other	other	other	other	other	other	other
YEL044W	IES6	other	other	other	other	other	other	other	other
YEL045C	YEL045C	other	other	other	unrestored	other	other	other	other
YEL046C	GLY1	other	other	other	other	unrestored	other	other	other
YEL047C	YEL047C	other	other	other	unrestored	other	other	other	other
YEL048C	TCA17	other	other	other	unrestored	other	other	other	other
YEL049W	PAU2	other	other	other	other	other	other	other	other
YEL050C	RML2	other	other	other	other	other	other	other	other
YEL051W	VMA8	other	other	other	other	other	other	other	other
YEL052W	AFG1	other	other	other	other	other	other	other	other
YEL053C	MAK10	other	other	other	other	other	other	other	other
YEL054C	RPL12A	other	other	other	other	other	other	other	other
YEL055C	POL5	other	other	other	other	other	other	other	other
YEL056W	HAT2	other	other	other	other	other	other	other	other
YEL057C	YEL057C	other	other	other	unrestored	other	other	other	other
YEL058W	PCM1	other	other	other	other	other	other	other	other
YEL059C-A	SOM1	other	other	other	unrestored	other	other	other	other
YEL059W	ENV6	other	other	other	other	other	other	other	other
YEL060C	PRB1	other	other	other	restored	unrestored	other	restored	other
YEL061C	CIN8	other	other	other	other	other	other	other	other
YEL062W	NPR2	other	other	other	other	other	other	other	other
YEL063C	CAN1	other	other	other	other	other	other	other	other
YEL064C	AVT2	other	other	other	other	other	other	other	other
YEL065W	SIT1	other	unrestored	restored	other	unrestored	other	other	other
YEL066W	HPA3	other	other	other	other	other	other	other	other
YEL067C	YEL067C	other	other	other	other	other	other	other	other
YEL068C	YEL068C	other	other	other	other	other	other	other	other
YEL069C	HXT13	other	other	other	other	other	other	other	other
YEL071W	DLD3	other	other	other	other	other	other	other	other
YEL072W	RMD6	other	other	other	other	other	other	other	other
YEL073C	YEL073C	other	other	other	other	other	other	other	other
YEL074W	YEL074W	other	other	other	other	other	other	other	other
YEL075W-A	YEL075W-A	other	other	other	other	other	other	other	other
YEL076C	YEL076C	other	other	other	other	other	other	other	other
YER001W	MNN1	other	other	other	other	other	other	other	other
YER002W	NOP16	other	other	other	other	other	other	other	other
YER003C	PMI40	other	other	other	other	other	other	other	other
YER004W	FMP52	other	other	other	other	other	other	other	other
YER005W	YND1	other	other	other	other	other	other	other	other
YER006W	NUG1	other	other	other	other	other	other	other	other
YER007C-A	TMA20	other	other	other	other	other	other	other	other
YER007W	PAC2	other	other	other	other	other	other	other	other
YER008C	SEC3	other	other	other	other	other	other	other	other
YER009W	NTF2	other	other	other	other	other	other	other	other
YER010C	YER010C	other	other	other	other	other	other	unrestored	other
YER011W	TIR1	other	other	other	unrestored	other	other	other	other
YER012W	PRE1	other	other	other	other	other	other	other	other
YER013W	PRP22	other	other	other	other	other	other	other	other
YER014C-A	BUD25	other	other	other	other	other	other	other	other
YER014W	HEM14	other	other	other	other	other	other	other	other
YER015W	FAA2	other	other	other	other	other	other	other	other
YER016W	BIM1	other	other	other	other	other	other	other	other
YER017C	AFG3	other	other	other	other	other	other	other	other
YER018C	SPC25	other	other	other	other	other	other	other	other
YER019C-A	SBH2	other	other	other	other	other	other	other	other
YER019W	ISC1	other	other	other	other	other	other	other	other
YER020W	GPA2	other	other	other	other	other	other	other	other
YER021W	RPN3	other	other	other	other	other	other	other	other
YER022W	SRB4	other	other	other	other	other	other	other	other
YER023W	PRO3	other	other	other	other	other	other	other	other
YER024W	YAT2	other	other	other	other	other	other	other	other
YER025W	GCD11	other	other	other	other	other	other	other	other
YER026C	CHO1	other	other	other	other	unrestored	other	other	other
YER027C	GAL83	other	other	other	other	other	other	other	other
YER028C	MIG3	other	other	other	unrestored	other	other	other	other
YER029C	SMB1	other	other	other	other	other	other	other	other
YER030W	CHZ1	other	other	other	other	other	other	other	other
YER031C	YPT31	other	other	other	other	other	other	other	other
YER032W	FIR1	other	other	other	other	other	other	other	other
YER033C	ZRG8	other	other	other	other	other	other	other	other
YER034W	YER034W	other	other	other	other	other	other	other	other
YER035W	EDC2	other	other	other	unrestored	unrestored	other	other	other
YER036C	ARB1	other	other	other	other	other	other	other	other
YER037W	PHM8	restored	unrestored	unrestored	restored	other	other	unrestored	other
YER038C	KRE29	other	other	other	other	other	other	other	other
YER039C	HVG1	other	other	other	other	other	other	other	other
YER039C-A	YER039C-A	other	other	other	other	other	other	other	other
YER040W	GLN3	other	other	other	other	other	other	other	other
YER041W	YEN1	other	other	other	other	other	other	other	other
YER042W	MXR1	other	other	other	other	other	other	other	other
YER043C	SAH1	other	other	other	other	other	other	other	other
YER044C	ERG28	other	other	other	unrestored	other	unrestored	other	other
YER044C-A	MEI4	other	other	other	other	other	other	other	other
YER045C	ACA1	other	other	other	other	other	other	other	other
YER046W	SPO73	other	other	other	other	other	other	other	other
YER047C	SAP1	other	other	other	other	other	other	other	other
YER048C	CAJ1	other	other	other	other	other	other	other	other
YER048W-A	ISD11	other	other	other	other	other	other	other	other
YER049W	TPA1	other	other	other	other	other	other	other	other
YER050C	RSM18	other	other	other	other	other	other	other	other
YER051W	JHD1	other	other	other	other	other	other	other	other
YER052C	HOM3	other	other	other	other	other	other	other	other
YER053C	PIC2	other	unrestored	other	restored	unrestored	other	restored	restored
YER054C	GIP2	other	other	other	unrestored	other	other	unrestored	other
YER055C	HIS1	other	other	other	other	other	other	other	other
YER056C	FCY2	other	other	other	other	other	other	other	other
YER056C-A	RPL34A	other	other	other	other	other	other	other	other
YER057C	HMF1	other	other	other	other	other	other	other	other
YER058W	PET117	other	other	other	unrestored	other	other	other	other
YER059W	PCL6	other	other	other	other	other	other	other	other
YER060W	FCY21	other	other	other	other	unrestored	unrestored	other	other
YER060W-A	FCY22	other	other	other	other	other	other	other	other
YER061C	CEM1	other	other	other	other	other	other	other	other
YER062C	HOR2	other	other	other	other	other	other	other	other
YER063W	THO1	other	other	other	other	other	other	other	other
YER064C	YER064C	other	other	other	other	other	other	other	other
YER065C	ICL1	other	other	other	other	other	other	other	other
YER066C-A	YER066C-A	other	other	other	other	other	other	other	other
YER066W	RRT13	other	other	other	other	other	other	other	other
YER067W	RGI1	other	other	unrestored	restored	other	other	restored	restored
YER068W	MOT2	other	other	other	other	other	other	other	other
YER069W	ARG5,6	other	other	other	other	other	other	other	other
YER070W	RNR1	other	other	other	unrestored	other	other	other	other
YER071C	TDA2	other	other	other	other	other	other	other	other
YER073W	ALD5	other	other	other	unrestored	other	other	other	other
YER074W	RPS24A	other	other	other	other	other	other	other	other
YER074W-A	YOS1	other	other	other	other	other	other	other	other
YER075C	PTP3	other	other	other	other	other	other	other	other
YER076C	YER076C	other	other	other	other	other	other	other	other
YER077C	YER077C	other	other	other	other	other	other	other	other
YER078C	ICP55	other	other	other	other	other	other	other	other
YER079W	YER079W	other	other	other	unrestored	other	other	other	other
YER080W	AIM9	other	other	other	other	other	other	other	other
YER081W	SER3	other	other	other	other	unrestored	other	other	restored
YER082C	UTP7	other	other	other	other	other	other	other	other
YER083C	GET2	other	other	other	other	other	other	other	other
YER084W	YER084W	other	other	other	other	other	other	other	restored
YER085C	YER085C	other	other	other	other	other	other	other	other
YER086W	ILV1	other	other	other	other	other	other	other	other
YER087C-B	SBH1	other	other	other	other	other	other	other	other
YER087W	AIM10	other	other	other	other	other	other	other	other
YER088C	DOT6	other	other	other	other	other	other	other	other
YER089C	PTC2	other	other	other	other	other	other	other	other
YER090W	TRP2	other	other	other	other	other	other	other	other
YER091C	MET6	other	other	other	other	other	other	other	unrestored
YER091C-A	YER091C-A	other	other	other	other	other	other	other	other
YER092W	IES5	other	other	other	other	other	other	other	other
YER093C	TSC11	other	other	other	other	other	other	other	other
YER093C-A	AIM11	other	other	other	unrestored	other	other	other	other
YER094C	PUP3	other	other	other	other	other	other	other	other
YER095W	RAD51	other	other	other	unrestored	other	other	other	other
YER096W	SHC1	other	other	other	other	other	other	other	other
YER097W	YER097W	other	other	other	other	other	other	other	other
YER098W	UBP9	other	other	other	other	other	other	other	other
YER099C	PRS2	other	other	other	other	other	other	other	other
YER100W	UBC6	other	other	other	other	other	other	other	other
YER101C	AST2	other	other	other	other	other	other	other	other
YER103W	SSA4	other	other	other	restored	other	other	other	other
YER104W	RTT105	other	other	other	other	other	other	other	other
YER105C	NUP157	other	other	other	other	other	other	other	other
YER106W	MAM1	other	other	other	other	other	other	other	other
YER107C	GLE2	other	other	other	other	other	other	other	other
YER109C	FLO8	other	other	other	other	other	other	other	other
YER110C	KAP123	other	other	other	other	other	other	other	other
YER111C	SWI4	other	other	other	other	other	other	other	other
YER112W	LSM4	other	other	other	other	other	other	other	other
YER113C	TMN3	other	other	other	other	other	other	other	other
YER114C	BOI2	other	other	other	other	other	other	other	other
YER115C	SPR6	other	other	other	other	other	other	other	other
YER116C	SLX8	other	other	other	other	other	other	other	other
YER117W	RPL23B	other	other	other	other	other	other	other	other
YER118C	SHO1	other	other	other	unrestored	other	other	other	other
YER119C	AVT6	other	other	other	other	other	other	other	other
YER119C-A	YER119C-A	other	other	other	other	other	other	other	other
YER120W	SCS2	other	other	other	other	other	other	other	other
YER121W	YER121W	other	other	other	unrestored	other	other	other	other
YER122C	GLO3	other	other	other	other	other	other	other	other
YER123W	YCK3	other	other	other	other	other	other	other	other
YER124C	DSE1	unrestored	other	other	restored	other	other	other	other
YER125W	RSP5	other	other	other	other	other	other	other	other
YER126C	NSA2	other	other	other	other	other	other	other	other
YER127W	LCP5	other	other	other	other	other	other	other	other
YER128W	YER128W	other	other	other	other	other	other	other	other
YER129W	SAK1	other	other	other	other	other	other	other	other
YER130C	COM2	other	other	other	other	other	other	other	other
YER131W	RPS26B	other	other	other	other	other	other	other	other
YER132C	PMD1	other	other	other	other	other	other	other	other
YER133W	GLC7	other	other	other	other	other	other	other	other
YER134C	YER134C	other	other	other	other	other	other	other	other
YER135C	YER135C	other	other	other	other	other	other	other	other
YER136W	GDI1	other	other	other	other	other	other	other	other
YER137C	YER137C	other	other	other	other	other	other	other	other
YER138W-A	YER138W-A	other	restored	other	other	unrestored	other	restored	restored
YER139C	RTR1	other	other	other	other	other	other	other	other
YER140W	YER140W	other	other	other	other	other	other	other	other
YER141W	COX15	other	other	other	other	other	other	unrestored	unrestored
YER142C	MAG1	other	other	other	other	other	other	other	other
YER143W	DDI1	other	other	other	other	other	other	other	other
YER144C	UBP5	other	other	other	other	other	other	other	other
YER145C	FTR1	other	other	other	other	other	other	other	other
YER146W	LSM5	other	other	other	other	other	other	other	other
YER147C	SCC4	other	other	other	other	other	other	other	other
YER148W	SPT15	other	other	other	unrestored	other	other	other	other
YER149C	PEA2	other	other	other	other	other	other	other	other
YER150W	SPI1	other	other	other	other	other	restored	restored	restored
YER151C	UBP3	other	other	other	other	other	other	other	other
YER152C	YER152C	other	other	other	other	other	other	other	other
YER153C	PET122	other	other	other	other	other	other	other	other
YER154W	OXA1	other	other	other	other	other	other	other	other
YER156C	YER156C	other	other	other	other	other	other	other	other
YER157W	COG3	other	other	other	other	other	other	other	other
YER158C	YER158C	other	other	other	other	other	other	other	other
YER159C	BUR6	other	other	other	other	other	other	other	other
YER161C	SPT2	other	other	other	other	other	other	other	other
YER162C	RAD4	other	other	other	other	other	other	other	other
YER163C	YER163C	other	other	other	other	other	other	other	other
YER164W	CHD1	other	other	other	other	other	other	other	other
YER165W	PAB1	other	other	other	other	other	other	other	other
YER166W	DNF1	other	other	other	other	other	other	other	other
YER167W	BCK2	other	other	other	other	other	other	other	other
YER168C	CCA1	other	other	other	other	other	other	other	other
YER169W	RPH1	other	other	other	other	other	other	other	other
YER170W	ADK2	other	other	other	other	other	other	other	other
YER171W	RAD3	other	other	other	other	other	other	other	other
YER172C	BRR2	other	other	other	other	other	other	other	other
YER173W	RAD24	other	other	other	other	other	other	other	other
YER174C	GRX4	other	other	other	other	other	other	other	other
YER175C	TMT1	other	unrestored	restored	other	other	other	other	other
YER176W	ECM32	other	other	other	other	other	other	other	other
YER177W	BMH1	other	other	other	other	other	other	other	other
YER178W	PDA1	other	other	other	other	other	other	other	other
YER179W	DMC1	other	other	other	other	other	other	other	other
YER180C	ISC10	other	other	other	other	other	other	other	other
YER181C	YER181C	other	other	other	other	other	other	other	other
YER182W	FMP10	other	other	other	unrestored	other	other	other	other
YER183C	FAU1	other	other	other	other	other	other	other	other
YER184C	YER184C	other	other	other	other	other	other	other	other
YER185W	PUG1	other	other	other	other	other	other	other	other
YER186C	YER186C	other	other	other	other	other	other	other	other
YER187W	YER187W	other	other	other	other	other	other	unrestored	other
YER188W	YER188W	other	other	other	other	other	other	other	other
YFL001W	DEG1	other	other	other	other	other	other	other	other
YFL002C	SPB4	other	other	other	other	other	other	other	other
YFL003C	MSH4	other	other	other	other	other	other	other	other
YFL004W	VTC2	other	other	other	other	other	other	other	other
YFL005W	SEC4	other	other	other	other	other	other	other	other
YFL007W	BLM10	other	other	other	other	other	other	other	other
YFL008W	SMC1	other	other	other	other	other	other	other	other
YFL009W	CDC4	other	other	other	other	other	other	other	other
YFL010C	WWM1	other	other	other	other	other	other	other	other
YFL010W-A	AUA1	other	other	other	other	other	other	other	other
YFL011W	HXT10	other	other	other	other	other	other	other	other
YFL012W	YFL012W	other	other	other	other	other	other	other	other
YFL012W-A	YFL012W-A	other	other	other	other	other	other	other	other
YFL013C	IES1	other	other	other	other	other	other	other	other
YFL015C	YFL015C	other	other	other	other	other	other	other	other
YFL016C	MDJ1	other	other	other	unrestored	other	other	other	other
YFL017C	GNA1	other	other	other	other	other	other	other	other
YFL017W-A	SMX2	other	other	other	other	other	other	other	other
YFL018C	LPD1	other	other	other	other	other	other	other	other
YFL019C	YFL019C	other	other	other	other	other	other	other	other
YFL020C	PAU5	other	other	other	other	other	other	other	other
YFL021W	GAT1	other	other	other	other	other	other	other	other
YFL022C	FRS2	other	other	other	other	other	other	other	other
YFL023W	BUD27	other	other	other	other	other	other	other	other
YFL024C	EPL1	other	other	other	unrestored	other	other	other	other
YFL025C	BST1	other	other	other	other	other	other	other	other
YFL026W	STE2	unrestored	other	other	unrestored	unrestored	other	other	other
YFL027C	GYP8	other	other	other	other	other	other	other	other
YFL028C	CAF16	other	other	other	other	other	other	other	other
YFL029C	CAK1	other	other	other	other	other	other	other	other
YFL030W	AGX1	other	other	other	other	other	other	other	other
YFL031W	HAC1	other	other	other	other	other	other	other	other
YFL032W	YFL032W	other	other	other	other	other	other	other	other
YFL033C	RIM15	other	other	other	other	other	other	other	other
YFL034C-A	RPL22B	restored	other	other	other	other	other	other	unrestored
YFL034C-B	MOB2	other	other	other	other	other	other	other	other
YFL034W	YFL034W	other	other	other	other	other	other	other	other
YFL036W	RPO41	other	other	other	unrestored	other	other	other	other
YFL037W	TUB2	other	other	other	other	other	other	other	other
YFL038C	YPT1	other	other	other	other	other	other	other	unrestored
YFL039C	ACT1	other	other	other	other	other	other	other	other
YFL040W	YFL040W	other	other	other	other	other	other	other	other
YFL041W	FET5	other	other	other	other	other	other	other	other
YFL042C	YFL042C	other	other	other	other	other	other	other	other
YFL044C	OTU1	other	other	other	other	other	other	other	other
YFL045C	SEC53	other	other	other	other	other	other	other	other
YFL046W	FMP32	other	other	other	other	other	other	other	other
YFL047W	RGD2	other	other	other	other	other	other	other	other
YFL048C	EMP47	other	other	other	other	other	other	other	other
YFL049W	SWP82	other	other	other	other	other	other	other	other
YFL050C	ALR2	other	other	other	other	other	other	other	other
YFL051C	YFL051C	other	other	other	other	other	other	other	other
YFL052W	YFL052W	other	other	other	other	other	other	other	other
YFL053W	DAK2	other	other	other	other	other	other	other	other
YFL054C	YFL054C	other	other	other	other	other	other	other	other
YFL055W	AGP3	other	other	other	other	other	other	other	other
YFL056C	AAD6	other	other	other	other	other	other	other	other
YFL059W	SNZ3	other	other	other	other	other	other	other	other
YFL061W	DDI2	other	other	other	other	other	other	other	other
YFL062W	COS4	other	other	other	other	other	other	other	other
YFL063W	YFL063W	other	other	other	other	other	other	other	other
YFL064C	YFL064C	other	other	other	other	other	other	other	other
YFL066C	YFL066C	other	other	other	other	other	other	other	other
YFL067W	YFL067W	other	other	other	other	other	other	other	other
YFR001W	LOC1	other	other	other	other	other	other	other	other
YFR002W	NIC96	other	other	other	other	other	other	other	other
YFR003C	YPI1	other	other	other	other	other	other	other	other
YFR004W	RPN11	other	other	other	other	other	other	other	other
YFR005C	SAD1	other	other	other	other	other	other	other	other
YFR006W	YFR006W	other	other	other	other	unrestored	other	unrestored	unrestored
YFR007W	YFH7	other	other	other	unrestored	other	other	other	other
YFR008W	FAR7	other	other	other	other	other	other	other	other
YFR009W	GCN20	other	other	other	other	other	other	other	other
YFR010W	UBP6	other	other	other	other	other	other	other	other
YFR011C	AIM13	other	other	other	other	other	other	other	other
YFR012W	YFR012W	other	other	other	other	other	other	other	other
YFR012W-A	YFR012W-A	other	other	other	other	other	other	other	other
YFR013W	IOC3	other	other	other	other	other	other	other	other
YFR014C	CMK1	other	other	other	other	other	other	other	other
YFR016C	YFR016C	other	other	other	other	other	other	other	other
YFR017C	YFR017C	other	other	other	unrestored	other	other	other	other
YFR018C	YFR018C	other	other	other	other	other	other	other	other
YFR019W	FAB1	other	other	other	other	other	other	other	other
YFR020W	YFR020W	other	other	other	other	other	other	other	other
YFR021W	ATG18	other	other	other	other	other	other	other	other
YFR022W	ROG3	other	other	other	other	other	other	other	other
YFR023W	PES4	other	other	other	other	other	other	unrestored	other
YFR024C-A	LSB3	other	other	other	other	other	other	other	other
YFR025C	HIS2	other	other	other	other	other	other	other	other
YFR026C	ULI1	other	other	other	other	other	other	other	restored
YFR027W	ECO1	other	other	other	other	other	other	other	other
YFR028C	CDC14	other	other	other	other	other	other	other	other
YFR029W	PTR3	other	other	other	other	other	other	other	other
YFR030W	MET10	other	other	other	other	other	other	other	other
YFR031C	SMC2	other	other	other	other	other	other	other	other
YFR031C-A	RPL2A	other	other	other	other	other	other	other	other
YFR032C	RRT5	other	other	other	other	other	other	other	other
YFR032C-A	RPL29	other	other	other	other	other	other	other	other
YFR033C	QCR6	other	other	other	other	other	other	other	other
YFR034C	PHO4	other	other	other	other	other	other	other	other
YFR035C	YFR035C	other	other	other	other	other	other	other	other
YFR036W	CDC26	other	other	other	other	other	other	unrestored	other
YFR037C	RSC8	other	other	other	other	other	other	other	other
YFR038W	IRC5	other	other	other	other	other	other	other	other
YFR039C	YFR039C	other	other	other	other	other	other	other	other
YFR040W	SAP155	other	other	other	other	other	other	other	other
YFR041C	ERJ5	other	other	other	other	other	other	other	other
YFR042W	KEG1	other	other	other	other	other	other	other	other
YFR043C	IRC6	other	other	other	other	other	other	other	other
YFR044C	DUG1	other	other	other	other	other	other	other	unrestored
YFR045W	YFR045W	other	other	other	unrestored	other	other	other	other
YFR046C	CNN1	other	other	other	other	other	other	other	other
YFR047C	BNA6	other	other	other	other	other	other	other	other
YFR048W	RMD8	other	other	other	other	other	other	other	other
YFR049W	YMR31	other	other	other	other	other	other	other	other
YFR050C	PRE4	other	other	other	other	other	other	other	other
YFR051C	RET2	other	other	other	other	other	other	other	other
YFR052W	RPN12	other	other	other	other	other	other	other	other
YFR054C	YFR054C	other	other	other	other	other	other	other	other
YFR055W	IRC7	other	other	other	other	other	other	other	other
YFR056C	YFR056C	other	other	other	other	other	other	other	other
YFR057W	YFR057W	other	other	other	other	other	other	other	other
YGL001C	ERG26	other	other	other	other	other	other	other	other
YGL002W	ERP6	other	other	other	other	other	other	other	other
YGL003C	CDH1	other	other	other	other	other	other	other	other
YGL004C	RPN14	other	other	other	other	other	other	other	other
YGL005C	COG7	other	other	other	other	other	other	other	other
YGL006W	PMC1	other	other	other	unrestored	other	other	other	other
YGL007W	BRP1	other	other	other	other	other	other	other	other
YGL008C	PMA1	other	other	other	other	other	other	other	other
YGL009C	LEU1	other	other	other	unrestored	other	other	other	other
YGL010W	YGL010W	other	other	other	other	other	other	other	other
YGL011C	SCL1	other	other	other	other	other	other	other	other
YGL012W	ERG4	other	other	other	other	other	other	other	other
YGL013C	PDR1	other	other	other	other	other	other	other	other
YGL014W	PUF4	other	other	other	other	other	other	other	other
YGL015C	YGL015C	other	other	other	other	other	other	other	other
YGL016W	KAP122	other	other	other	other	other	other	unrestored	other
YGL017W	ATE1	other	other	other	other	other	other	other	other
YGL018C	JAC1	other	other	other	other	other	other	other	other
YGL019W	CKB1	other	other	other	other	other	other	other	other
YGL020C	GET1	other	other	other	other	other	other	other	other
YGL021W	ALK1	other	other	other	other	other	other	other	other
YGL022W	STT3	other	other	other	other	other	other	other	other
YGL023C	PIB2	other	other	other	other	other	other	other	other
YGL024W	YGL024W	other	other	other	other	other	other	other	other
YGL025C	PGD1	other	other	other	other	other	other	other	other
YGL026C	TRP5	other	other	other	other	other	other	other	other
YGL027C	CWH41	other	other	other	other	other	other	other	other
YGL028C	SCW11	other	other	other	restored	other	other	other	other
YGL029W	CGR1	other	other	other	other	other	other	other	other
YGL030W	RPL30	other	other	other	other	other	other	other	other
YGL031C	RPL24A	other	other	other	other	other	other	other	other
YGL032C	AGA2	unrestored	other	other	restored	unrestored	other	other	other
YGL033W	HOP2	other	other	other	other	other	other	other	other
YGL034C	YGL034C	other	other	other	other	other	other	other	other
YGL035C	MIG1	other	other	other	other	other	other	other	other
YGL036W	YGL036W	other	other	other	other	other	other	other	other
YGL037C	PNC1	other	unrestored	unrestored	restored	unrestored	other	restored	restored
YGL038C	OCH1	other	other	other	other	other	other	other	other
YGL039W	YGL039W	other	other	other	other	other	other	unrestored	other
YGL040C	HEM2	other	other	other	other	other	other	other	other
YGL041C	YGL041C	other	other	other	other	other	other	other	other
YGL042C	YGL042C	other	other	other	other	other	other	other	other
YGL043W	DST1	other	other	other	other	other	other	other	other
YGL044C	RNA15	other	other	other	other	other	other	other	other
YGL045W	RIM8	other	other	other	other	other	other	other	other
YGL047W	ALG13	other	other	other	other	other	other	other	other
YGL048C	RPT6	other	other	other	other	other	other	other	other
YGL049C	TIF4632	other	other	other	other	other	other	other	other
YGL050W	TYW3	other	other	other	other	other	other	other	unrestored
YGL051W	MST27	other	other	other	other	other	other	unrestored	other
YGL052W	YGL052W	other	other	other	other	other	other	other	other
YGL053W	PRM8	other	other	other	unrestored	other	other	other	other
YGL054C	ERV14	other	other	other	other	other	other	other	other
YGL055W	OLE1	other	other	other	other	other	other	other	unrestored
YGL056C	SDS23	other	other	other	other	other	other	other	other
YGL057C	GEP7	other	other	other	other	other	other	other	other
YGL058W	RAD6	other	other	other	other	other	other	other	other
YGL059W	PKP2	other	other	other	other	other	other	other	other
YGL060W	YBP2	other	other	other	other	other	other	other	other
YGL061C	DUO1	other	other	other	other	other	other	other	other
YGL062W	PYC1	other	unrestored	other	restored	unrestored	other	other	unrestored
YGL063W	PUS2	other	other	other	other	other	other	other	other
YGL064C	MRH4	other	other	other	other	other	other	other	other
YGL065C	ALG2	other	other	other	other	other	other	other	other
YGL066W	SGF73	other	other	other	other	other	other	other	other
YGL067W	NPY1	other	other	other	other	other	other	other	other
YGL068W	MNP1	other	other	other	other	other	other	other	other
YGL069C	YGL069C	other	other	other	other	other	other	other	other
YGL070C	RPB9	other	other	other	other	unrestored	other	other	other
YGL071W	AFT1	other	other	other	other	other	other	other	other
YGL072C	YGL072C	other	other	other	other	other	other	other	other
YGL073W	HSF1	other	other	other	other	other	other	other	other
YGL074C	YGL074C	other	other	other	other	other	other	other	other
YGL075C	MPS2	other	other	other	other	other	other	other	other
YGL076C	RPL7A	other	other	other	other	other	other	other	other
YGL078C	DBP3	other	other	other	other	other	other	other	other
YGL079W	YGL079W	other	other	other	other	other	other	other	other
YGL080W	FMP37	other	other	other	other	other	other	other	other
YGL081W	YGL081W	other	other	other	other	other	other	other	other
YGL082W	YGL082W	other	other	other	other	other	other	other	other
YGL083W	SCY1	other	other	other	other	other	other	other	other
YGL084C	GUP1	other	other	other	other	other	other	other	other
YGL085W	LCL3	other	other	other	other	other	other	other	other
YGL086W	MAD1	other	other	other	other	other	other	other	other
YGL087C	MMS2	other	other	other	other	other	other	other	other
YGL089C	MF(ALPHA)2	other	other	other	other	other	other	other	other
YGL090W	LIF1	other	other	other	other	other	other	other	other
YGL091C	NBP35	other	other	other	other	other	other	other	other
YGL092W	NUP145	other	other	other	other	other	other	other	other
YGL093W	SPC105	other	other	other	other	other	other	other	other
YGL094C	PAN2	other	other	other	other	other	other	other	other
YGL095C	VPS45	other	other	other	other	other	other	other	other
YGL096W	TOS8	other	other	other	other	other	other	other	other
YGL097W	SRM1	other	other	other	other	other	other	other	other
YGL098W	USE1	other	other	other	other	other	other	other	other
YGL099W	LSG1	other	other	other	other	other	other	other	other
YGL100W	SEH1	other	other	other	other	other	other	other	other
[truncated: 4,113 more rows]
