# Supplementary material for: The Genomic Landscape of Compensatory Evolution
Source: PLoS Biol. 2014 Aug 26;12(8):e1001935. doi: 10.1371/journal.pbio.1001935 (PMC4144845; doi:10.1371/journal.pbio.1001935)
Supplement: Table S7 — Data supporting Figure 6 . The table contains fitness (colony size) data employed for epistasis analysis between the mdm34 gene deletion and the mutations accumulated in the evolving strains (Figure 6B) and between the mdm34 gene deletion and one particular compensatory mutation (“mga2-1”) (Figure 6C) in both YPD and acetic acid, respectively. (XLSX) [file pbio.1001935.s012.xlsx]

## Sheet: data_for_figure_6B
lineage	background	rel_colony_size
evolved_4	MDM34	1.1337
evolved_4	MDM34	1.06869
evolved_4	MDM34	1.1099
evolved_4	MDM34	1.11869
evolved_4	MDM34	1.1345
evolved_4	MDM34	1.05817
evolved_4	MDM34	1.13247
evolved_4	MDM34	1.05319
evolved_4	MDM34	1.05204
evolved_4	MDM34	1.06781
evolved_4	MDM34	1.11561
evolved_4	MDM34	1.03506
evolved_4	MDM34	1.0101
evolved_4	MDM34	1.00048
evolved_4	MDM34	1.03321
evolved_4	MDM34	0.99372
evolved_4	MDM34	1.14116
evolved_4	MDM34	1.08032
evolved_4	MDM34	1.09145
evolved_4	MDM34	1.01858
evolved_4	MDM34	1.094
evolved_4	MDM34	1.08874
evolved_4	MDM34	1.10142
evolved_4	MDM34	1.00993
evolved_4	MDM34	1.16427
evolved_4	MDM34	1.03078
evolved_4	MDM34	1.13293
evolved_4	MDM34	1.10877
evolved_4	MDM34	1.15044
evolved_4	MDM34	1.1186
evolved_4	MDM34	1.06664
evolved_4	MDM34	1.10524
evolved_4	MDM34	1.11845
evolved_4	MDM34	1.07081
evolved_4	MDM34	1.11746
evolved_4	MDM34	1.09062
evolved_4	MDM34	1.12587
evolved_4	MDM34	1.05215
evolved_4	MDM34	1.07753
evolved_4	MDM34	1.04576
evolved_4	MDM34	1.07988
evolved_4	MDM34	1.01519
evolved_4	MDM34	0.918652
evolved_4	MDM34	1.04871
evolved_4	MDM34	1.07725
evolved_4	MDM34	0.976929
evolved_4	MDM34	1.118
evolved_4	MDM34	1.11217
evolved_4	MDM34	1.08921
evolved_4	MDM34	0.967145
evolved_4	MDM34	1.05002
evolved_4	MDM34	1.06975
evolved_4	MDM34	1.1082
evolved_4	MDM34	0.988526
evolved_4	MDM34	1.16485
evolved_4	MDM34	1.05086
evolved_4	MDM34	1.14495
evolved_4	MDM34	1.05662
evolved_4	MDM34	1.13032
evolved_4	MDM34	1.11128
evolved_4	MDM34	1.06861
evolved_4	MDM34	1.05174
evolved_4	MDM34	1.07723
evolved_4	MDM34	1.06194
evolved_4	MDM34	1.09136
evolved_4	MDM34	1.03599
evolved_4	MDM34	1.07973
evolved_4	MDM34	1.30656
evolved_4	MDM34	1.01144
evolved_4	MDM34	1.05146
evolved_4	MDM34	1.06522
evolved_4	MDM34	1.02849
evolved_4	MDM34	0.938365
evolved_4	MDM34	0.922592
evolved_4	MDM34	1.0109
evolved_4	MDM34	1.0102
evolved_4	MDM34	1.2063
evolved_4	MDM34	1.04749
evolved_4	MDM34	1.00243
evolved_4	MDM34	1.02288
evolved_4	MDM34	1.03787
evolved_4	MDM34	1.08295
evolved_4	MDM34	1.07268
evolved_4	MDM34	0.979962
evolved_4	MDM34	1.12534
evolved_4	MDM34	0.992164
evolved_4	MDM34	1.08719
evolved_4	MDM34	1.05429
evolved_4	MDM34	1.06084
evolved_4	MDM34	1.0596
evolved_1	Dmdm34	0.993698
evolved_1	Dmdm34	0.919178
evolved_1	Dmdm34	0.902062
evolved_1	Dmdm34	0.878151
evolved_1	Dmdm34	0.812128
evolved_1	Dmdm34	0.923488
evolved_1	Dmdm34	0.93176
evolved_1	Dmdm34	0.976705
evolved_1	Dmdm34	0.950634
evolved_1	Dmdm34	0.975451
evolved_1	Dmdm34	0.997694
evolved_1	Dmdm34	0.94516
evolved_1	Dmdm34	0.979537
evolved_1	Dmdm34	0.905264
evolved_1	Dmdm34	0.991985
evolved_1	Dmdm34	0.958873
evolved_1	Dmdm34	0.926331
evolved_1	Dmdm34	0.871289
evolved_1	Dmdm34	0.863308
evolved_1	Dmdm34	0.934536
evolved_1	Dmdm34	0.910446
evolved_1	Dmdm34	0.933148
evolved_1	Dmdm34	0.871659
evolved_1	Dmdm34	0.915562
evolved_1	Dmdm34	0.874715
evolved_1	Dmdm34	0.878207
evolved_1	Dmdm34	0.915159
evolved_1	Dmdm34	0.891797
ancestor	Dmdm34	0.65748
ancestor	Dmdm34	0.656898
ancestor	Dmdm34	0.652252
ancestor	Dmdm34	0.673443
ancestor	Dmdm34	0.638125
ancestor	Dmdm34	0.795997
ancestor	Dmdm34	0.707037
ancestor	Dmdm34	0.651928
ancestor	Dmdm34	0.679656
ancestor	Dmdm34	0.652756
ancestor	Dmdm34	0.647842
ancestor	Dmdm34	0.647831
ancestor	Dmdm34	0.663648
ancestor	Dmdm34	0.635909
ancestor	Dmdm34	0.6766
evolved_1	Dmdm34	0.955279
evolved_1	Dmdm34	0.926421
evolved_1	Dmdm34	0.917252
evolved_1	Dmdm34	0.985862
evolved_1	Dmdm34	0.960182
evolved_1	Dmdm34	0.918271
evolved_1	Dmdm34	0.95135
evolved_1	Dmdm34	0.877412
evolved_1	Dmdm34	0.934883
evolved_1	Dmdm34	0.966082
evolved_1	Dmdm34	0.923801
evolved_1	Dmdm34	0.953432
evolved_1	Dmdm34	0.842845
evolved_1	Dmdm34	0.910368
evolved_1	Dmdm34	0.915529
evolved_2	Dmdm34	1.03891
evolved_2	Dmdm34	1.08517
evolved_2	Dmdm34	0.986455
evolved_2	Dmdm34	1.00207
evolved_2	Dmdm34	1.05954
evolved_2	Dmdm34	0.974265
evolved_2	Dmdm34	1.02127
evolved_2	Dmdm34	1.15441
evolved_2	Dmdm34	0.967402
evolved_2	Dmdm34	1.0443
evolved_2	Dmdm34	1.05335
evolved_2	Dmdm34	1.02234
evolved_2	Dmdm34	0.981955
evolved_2	Dmdm34	1.04209
evolved_2	Dmdm34	0.94676
evolved_3	Dmdm34	0.885036
evolved_3	Dmdm34	0.824016
evolved_3	Dmdm34	0.7919
evolved_3	Dmdm34	0.801919
evolved_3	Dmdm34	0.806833
evolved_3	Dmdm34	0.83727
evolved_3	Dmdm34	0.986869
evolved_3	Dmdm34	0.853412
evolved_3	Dmdm34	0.864125
evolved_3	Dmdm34	0.787254
evolved_3	Dmdm34	0.863621
evolved_3	Dmdm34	0.81899
evolved_3	Dmdm34	0.789583
evolved_3	Dmdm34	0.820367
evolved_3	Dmdm34	0.810034
evolved_4	Dmdm34	0.93307
evolved_4	Dmdm34	0.959354
evolved_4	Dmdm34	0.962981
evolved_4	Dmdm34	0.970358
evolved_4	Dmdm34	0.938286
evolved_4	Dmdm34	0.953488
evolved_4	Dmdm34	0.956858
evolved_4	Dmdm34	0.980757
evolved_4	Dmdm34	0.963395
evolved_4	Dmdm34	0.960216
evolved_4	Dmdm34	0.85827
evolved_4	Dmdm34	0.976671
evolved_4	Dmdm34	0.96672
evolved_4	Dmdm34	0.965141
ancestor	MDM34	1.04549
ancestor	MDM34	0.978832
ancestor	MDM34	1.07962
ancestor	MDM34	1.02688
ancestor	MDM34	1.08477
ancestor	MDM34	0.906316
ancestor	MDM34	1.05786
ancestor	MDM34	1.13146
ancestor	MDM34	1.0046
ancestor	MDM34	1.02462
ancestor	MDM34	1.06717
ancestor	MDM34	1.04005
ancestor	MDM34	1.00488
ancestor	MDM34	0.996183
ancestor	MDM34	1.0585
ancestor	MDM34	1.07802
ancestor	MDM34	1.10605
ancestor	MDM34	0.949895
ancestor	MDM34	0.989925
ancestor	MDM34	1.04262
ancestor	MDM34	0.999575
ancestor	MDM34	1.03946
ancestor	MDM34	1.03546
ancestor	MDM34	0.985101
ancestor	MDM34	1.03362
ancestor	MDM34	0.992601
ancestor	MDM34	1.01541
ancestor	MDM34	1.02576
ancestor	MDM34	1.04825
ancestor	MDM34	1.07446
ancestor	MDM34	0.998836
ancestor	MDM34	0.957697
ancestor	MDM34	1.01961
ancestor	MDM34	1.012
ancestor	MDM34	1.05041
ancestor	MDM34	0.89848
ancestor	MDM34	1.04378
ancestor	MDM34	1.06809
ancestor	MDM34	0.95032
ancestor	MDM34	0.992713
ancestor	MDM34	0.973817
ancestor	MDM34	1.00132
ancestor	MDM34	0.979201
ancestor	MDM34	0.936092
ancestor	MDM34	1.01488
ancestor	MDM34	1.08106
ancestor	MDM34	0.987865
ancestor	MDM34	0.924238
ancestor	MDM34	0.934223
ancestor	MDM34	0.994145
ancestor	MDM34	0.923309
ancestor	MDM34	1.01321
ancestor	MDM34	1.00664
ancestor	MDM34	0.948686
ancestor	MDM34	0.991582
ancestor	MDM34	1.00647
ancestor	MDM34	1.00542
ancestor	MDM34	0.994963
ancestor	MDM34	0.983489
ancestor	MDM34	1.02324
ancestor	MDM34	0.973089
ancestor	MDM34	0.93804
ancestor	MDM34	0.992645
ancestor	MDM34	0.974533
ancestor	MDM34	1.01426
ancestor	MDM34	1.14395
ancestor	MDM34	0.993351
ancestor	MDM34	0.991224
ancestor	MDM34	0.916726
ancestor	MDM34	1.18778
ancestor	MDM34	0.935611
ancestor	MDM34	1.00197
ancestor	MDM34	1.15377
ancestor	MDM34	0.87411
ancestor	MDM34	0.946727
ancestor	MDM34	0.996015
ancestor	MDM34	0.912394
ancestor	MDM34	0.905353
ancestor	MDM34	0.929018
ancestor	MDM34	0.945104
ancestor	MDM34	0.904558
ancestor	MDM34	1.00859
ancestor	MDM34	0.984474
ancestor	MDM34	0.906864
ancestor	MDM34	0.95707
ancestor	MDM34	1.00255
ancestor	MDM34	0.96288
ancestor	MDM34	0.979313
ancestor	MDM34	0.951149
ancestor	MDM34	0.977645
evolved_1	MDM34	0.940055
evolved_1	MDM34	0.936372
evolved_1	MDM34	0.935902
evolved_1	MDM34	0.947869
evolved_1	MDM34	0.975496
evolved_1	MDM34	0.973369
evolved_1	MDM34	1.02996
evolved_1	MDM34	0.902275
evolved_1	MDM34	0.933898
evolved_1	MDM34	0.939966
evolved_1	MDM34	0.975093
evolved_1	MDM34	0.92182
evolved_1	MDM34	1.00499
evolved_1	MDM34	0.938947
evolved_1	MDM34	0.932992
evolved_1	MDM34	0.887241
evolved_1	MDM34	0.90579
evolved_1	MDM34	0.97835
evolved_1	MDM34	0.983108
evolved_1	MDM34	0.974432
evolved_1	MDM34	0.957652
evolved_1	MDM34	0.885517
evolved_1	MDM34	0.968175
evolved_1	MDM34	0.910357
evolved_1	MDM34	0.969798
evolved_1	MDM34	0.956869
evolved_1	MDM34	0.958481
evolved_1	MDM34	0.942596
evolved_1	MDM34	0.970492
evolved_1	MDM34	0.948238
evolved_1	MDM34	0.937335
evolved_1	MDM34	0.955973
evolved_1	MDM34	0.911599
evolved_1	MDM34	0.99897
evolved_1	MDM34	0.907077
evolved_1	MDM34	1.04955
evolved_1	MDM34	1.01311
evolved_1	MDM34	0.991638
evolved_1	MDM34	0.937536
evolved_1	MDM34	0.915808
evolved_1	MDM34	1.00485
evolved_1	MDM34	0.999888
evolved_1	MDM34	0.958637
evolved_1	MDM34	0.98969
evolved_1	MDM34	0.893476
evolved_1	MDM34	0.975697
evolved_1	MDM34	1.03657
evolved_1	MDM34	0.965063
evolved_1	MDM34	0.910704
evolved_1	MDM34	0.940044
evolved_1	MDM34	1.03908
evolved_1	MDM34	1.01874
evolved_1	MDM34	0.970705
evolved_1	MDM34	0.962197
evolved_1	MDM34	0.887834
evolved_1	MDM34	0.940503
evolved_1	MDM34	0.968388
evolved_1	MDM34	0.941533
evolved_1	MDM34	0.87898
evolved_1	MDM34	0.911846
evolved_1	MDM34	0.888685
evolved_1	MDM34	0.919961
evolved_1	MDM34	0.931458
evolved_1	MDM34	0.973067
evolved_1	MDM34	0.888304
evolved_1	MDM34	0.907144
evolved_1	MDM34	0.974959
evolved_1	MDM34	1.05646
evolved_1	MDM34	1.04146
evolved_1	MDM34	0.925872
evolved_1	MDM34	1.11126
evolved_1	MDM34	0.897607
evolved_1	MDM34	0.902622
evolved_1	MDM34	0.849998
evolved_1	MDM34	0.867382
evolved_1	MDM34	0.940424
evolved_1	MDM34	1.06611
evolved_1	MDM34	0.956757
evolved_1	MDM34	0.967436
evolved_1	MDM34	0.944499
evolved_1	MDM34	0.855572
evolved_1	MDM34	0.943503
evolved_1	MDM34	0.910592
evolved_1	MDM34	0.910346
evolved_1	MDM34	0.931637
evolved_1	MDM34	1.01492
evolved_1	MDM34	0.922794
evolved_1	Dmdm34	0.922469
evolved_1	Dmdm34	0.880939
evolved_1	Dmdm34	0.870304
evolved_1	Dmdm34	0.842889
evolved_1	Dmdm34	0.755418
evolved_1	Dmdm34	0.883838
evolved_1	Dmdm34	0.919547
evolved_1	Dmdm34	0.875968
evolved_1	Dmdm34	1.07892
evolved_1	Dmdm34	0.913793
evolved_1	Dmdm34	0.89333
evolved_1	Dmdm34	0.87542
evolved_1	Dmdm34	0.871692
evolved_1	Dmdm34	1.02861
evolved_1	Dmdm34	0.880077
evolved_1	Dmdm34	0.937973
evolved_1	Dmdm34	0.976078
evolved_1	Dmdm34	0.960238
evolved_1	Dmdm34	0.768448
evolved_1	Dmdm34	0.855293
evolved_1	Dmdm34	0.860173
evolved_1	Dmdm34	0.829009
evolved_1	Dmdm34	0.883883
evolved_1	Dmdm34	0.856916
evolved_1	Dmdm34	0.898178
evolved_1	Dmdm34	0.840147
evolved_1	Dmdm34	0.867998
evolved_1	Dmdm34	0.873931
evolved_1	Dmdm34	0.847278
ancestor	Dmdm34	0.58033
ancestor	Dmdm34	0.677036
ancestor	Dmdm34	0.639457
ancestor	Dmdm34	0.565464
ancestor	Dmdm34	0.629438
ancestor	Dmdm34	0.596819
ancestor	Dmdm34	0.628756
ancestor	Dmdm34	0.635181
ancestor	Dmdm34	0.55034
ancestor	Dmdm34	0.602405
ancestor	Dmdm34	0.585725
ancestor	Dmdm34	0.573635
ancestor	Dmdm34	0.595106
ancestor	Dmdm34	0.614259
evolved_1	Dmdm34	0.921865
evolved_1	Dmdm34	0.885898
evolved_1	Dmdm34	0.868826
evolved_1	Dmdm34	0.897125
evolved_1	Dmdm34	0.908767
evolved_1	Dmdm34	0.886692
evolved_1	Dmdm34	0.920286
evolved_1	Dmdm34	0.819606
evolved_1	Dmdm34	0.895189
evolved_1	Dmdm34	0.876752
evolved_1	Dmdm34	0.931615
evolved_1	Dmdm34	0.806027
evolved_1	Dmdm34	0.887017
evolved_1	Dmdm34	0.869487
evolved_2	Dmdm34	0.999866
evolved_2	Dmdm34	1.02975
evolved_2	Dmdm34	0.979459
evolved_2	Dmdm34	0.966339
evolved_2	Dmdm34	1.00227
evolved_2	Dmdm34	0.931178
evolved_2	Dmdm34	0.991627
evolved_2	Dmdm34	1.10079
evolved_2	Dmdm34	1.04854
evolved_2	Dmdm34	0.989198
evolved_2	Dmdm34	0.975765
evolved_2	Dmdm34	0.971768
evolved_2	Dmdm34	0.945361
evolved_2	Dmdm34	1.01745
evolved_2	Dmdm34	0.919581
evolved_3	Dmdm34	0.828348
evolved_3	Dmdm34	0.74784
evolved_3	Dmdm34	0.761396
evolved_3	Dmdm34	0.751623
evolved_3	Dmdm34	0.788363
evolved_3	Dmdm34	0.729168
evolved_3	Dmdm34	0.827027
evolved_3	Dmdm34	0.767418
evolved_3	Dmdm34	0.679219
evolved_3	Dmdm34	0.755272
evolved_3	Dmdm34	0.863845
evolved_3	Dmdm34	0.78515
evolved_3	Dmdm34	0.765347
evolved_3	Dmdm34	0.75047
evolved_3	Dmdm34	0.792068
evolved_4	Dmdm34	0.907413
evolved_4	Dmdm34	0.914913
evolved_4	Dmdm34	0.934962
evolved_4	Dmdm34	0.929857
evolved_4	Dmdm34	0.885439
evolved_4	Dmdm34	0.913525
evolved_4	Dmdm34	0.907402
evolved_4	Dmdm34	0.910234
evolved_4	Dmdm34	0.928682
evolved_4	Dmdm34	0.890969
evolved_4	Dmdm34	0.995287
evolved_4	Dmdm34	0.899342
evolved_4	Dmdm34	0.948652
evolved_4	Dmdm34	0.91526
evolved_4	Dmdm34	0.940257
evolved_1	MDM34	0.91329
evolved_1	MDM34	0.955951
evolved_1	MDM34	0.89473
evolved_1	MDM34	0.891159
evolved_1	MDM34	0.887745
evolved_1	MDM34	0.935566
evolved_1	MDM34	0.856938
evolved_1	MDM34	1.02799
evolved_1	MDM34	0.963216
evolved_1	MDM34	0.936283
evolved_1	MDM34	0.94038
evolved_1	MDM34	0.886177
evolved_1	MDM34	0.980433
evolved_1	MDM34	0.955727
evolved_1	MDM34	0.964179
evolved_1	MDM34	0.937436
evolved_1	MDM34	0.831203
evolved_1	MDM34	0.939059
evolved_1	MDM34	0.984317
evolved_1	MDM34	0.943469
evolved_1	MDM34	0.879427
evolved_1	MDM34	0.88273
evolved_1	MDM34	0.951003
evolved_1	MDM34	0.957742
evolved_1	MDM34	0.921473
evolved_1	MDM34	0.936092
evolved_1	MDM34	0.860722
evolved_1	MDM34	0.924193
evolved_1	MDM34	0.90036
evolved_1	MDM34	0.908454
evolved_1	MDM34	0.85949
evolved_1	MDM34	0.877155
evolved_1	MDM34	0.90682
evolved_1	MDM34	0.911409
evolved_1	MDM34	0.935421
evolved_1	MDM34	0.95979
evolved_1	MDM34	0.851699
evolved_1	MDM34	0.900775
evolved_1	MDM34	1.19941
evolved_1	MDM34	0.950723
evolved_1	MDM34	0.952973
evolved_1	MDM34	0.874088
evolved_1	MDM34	1.11015
evolved_1	MDM34	0.911543
evolved_1	MDM34	0.884834
evolved_1	MDM34	0.87364
evolved_1	MDM34	0.845565
evolved_1	MDM34	0.903416
evolved_1	MDM34	1.0802
evolved_1	MDM34	1.03265
evolved_1	MDM34	0.929756
evolved_1	MDM34	0.834886
evolved_1	MDM34	0.932734
evolved_1	MDM34	0.908745
evolved_1	MDM34	1.09087
evolved_1	MDM34	0.953522
evolved_1	MDM34	0.920264
evolved_1	MDM34	0.916245
evolved_1	MDM34	0.930036
evolved_1	MDM34	0.946783
evolved_1	MDM34	0.869644
evolved_1	MDM34	0.896454
evolved_1	MDM34	0.866543
evolved_1	MDM34	0.938936
evolved_1	MDM34	0.869733
evolved_1	MDM34	0.968455
evolved_1	MDM34	0.940424
evolved_1	MDM34	0.933025
evolved_1	MDM34	0.915182
evolved_1	MDM34	0.857867
evolved_1	MDM34	0.840527
evolved_1	MDM34	0.854196
evolved_1	MDM34	1.00668
evolved_1	MDM34	0.867741
evolved_1	MDM34	0.899431
evolved_1	MDM34	0.839789
evolved_1	MDM34	0.939563
evolved_1	MDM34	1.03693
evolved_1	MDM34	0.916413
evolved_1	MDM34	0.861629
evolved_1	MDM34	0.894405
evolved_1	MDM34	0.901849
evolved_1	MDM34	0.964212
evolved_1	MDM34	0.924361
evolved_1	MDM34	0.913614
evolved_1	MDM34	0.864539
evolved_1	MDM34	0.902857
evolved_1	MDM34	0.874345
evolved_2	MDM34	0.960776
evolved_2	MDM34	0.956466
evolved_2	MDM34	0.964324
evolved_2	MDM34	0.948742
evolved_2	MDM34	1.03418
evolved_2	MDM34	0.93579
evolved_2	MDM34	0.953432
evolved_2	MDM34	1.00738
evolved_2	MDM34	0.998131
evolved_2	MDM34	0.95257
evolved_2	MDM34	0.974153
evolved_2	MDM34	0.973638
evolved_2	MDM34	0.931895
evolved_2	MDM34	0.925626
evolved_2	MDM34	1.06029
evolved_2	MDM34	0.948316
evolved_2	MDM34	1.0229
evolved_2	MDM34	0.981317
evolved_2	MDM34	1.04466
evolved_2	MDM34	1.00251
evolved_2	MDM34	0.831505
evolved_2	MDM34	0.960932
evolved_2	MDM34	0.878073
evolved_2	MDM34	0.963832
evolved_2	MDM34	0.987586
evolved_2	MDM34	0.939932
evolved_2	MDM34	0.967358
evolved_2	MDM34	0.981496
evolved_2	MDM34	0.930294
evolved_2	MDM34	0.974668
evolved_2	MDM34	0.928827
evolved_2	MDM34	0.950477
evolved_2	MDM34	0.946895
evolved_2	MDM34	0.98669
evolved_2	MDM34	0.902935
evolved_2	MDM34	0.922212
evolved_2	MDM34	1.00659
evolved_2	MDM34	0.984362
evolved_2	MDM34	0.94263
evolved_2	MDM34	0.931469
evolved_2	MDM34	0.921047
evolved_2	MDM34	0.991795
evolved_2	MDM34	0.955839
evolved_2	MDM34	0.965455
evolved_2	MDM34	0.929801
evolved_2	MDM34	0.994078
evolved_2	MDM34	0.931771
evolved_2	MDM34	0.933798
evolved_2	MDM34	0.893801
evolved_2	MDM34	0.798751
evolved_2	MDM34	0.937827
evolved_2	MDM34	0.834371
evolved_2	MDM34	0.962511
evolved_2	MDM34	0.94085
evolved_2	MDM34	0.935264
evolved_2	MDM34	0.94273
evolved_2	MDM34	0.95791
evolved_2	MDM34	0.915775
evolved_2	MDM34	0.952962
evolved_2	MDM34	0.88723
evolved_2	MDM34	0.909036
evolved_2	MDM34	0.893801
evolved_2	MDM34	0.916223
evolved_2	MDM34	0.844535
evolved_2	MDM34	0.864505
evolved_2	MDM34	0.926365
evolved_2	MDM34	0.919435
evolved_2	MDM34	0.839027
evolved_2	MDM34	0.884812
evolved_2	MDM34	0.836598
evolved_2	MDM34	0.901502
evolved_2	MDM34	1.09764
evolved_2	MDM34	0.868714
evolved_2	MDM34	1.1513
evolved_2	MDM34	0.839833
evolved_2	MDM34	0.861696
evolved_2	MDM34	0.830688
evolved_2	MDM34	0.806408
evolved_2	MDM34	0.910189
evolved_2	MDM34	0.802322
evolved_2	MDM34	0.912036
evolved_2	MDM34	0.883312
evolved_2	MDM34	0.849494
evolved_2	MDM34	0.900081
evolved_2	MDM34	0.871894
evolved_2	MDM34	0.850233
evolved_1	Dmdm34	0.88667
evolved_1	Dmdm34	0.862961
evolved_1	Dmdm34	0.888439
evolved_1	Dmdm34	0.844457
evolved_1	Dmdm34	0.763064
evolved_1	Dmdm34	0.8458
evolved_1	Dmdm34	0.850535
evolved_1	Dmdm34	0.846651
evolved_1	Dmdm34	1.14342
evolved_1	Dmdm34	0.847904
evolved_1	Dmdm34	0.853266
evolved_1	Dmdm34	0.801941
evolved_1	Dmdm34	1.0757
evolved_1	Dmdm34	1.02452
evolved_1	Dmdm34	0.942876
evolved_1	Dmdm34	1.04028
evolved_1	Dmdm34	0.904894
evolved_1	Dmdm34	0.860722
evolved_1	Dmdm34	0.805165
evolved_1	Dmdm34	0.815206
evolved_1	Dmdm34	0.846863
evolved_1	Dmdm34	0.804773
evolved_1	Dmdm34	0.902633
evolved_1	Dmdm34	0.845688
evolved_1	Dmdm34	0.872756
evolved_1	Dmdm34	0.847983
evolved_1	Dmdm34	0.85658
evolved_1	Dmdm34	0.86014
evolved_1	Dmdm34	0.865938
ancestor	Dmdm34	0.524403
ancestor	Dmdm34	0.590124
ancestor	Dmdm34	0.550419
ancestor	Dmdm34	0.65261
ancestor	Dmdm34	0.522355
ancestor	Dmdm34	0.728272
ancestor	Dmdm34	0.530146
ancestor	Dmdm34	0.545415
ancestor	Dmdm34	0.626024
ancestor	Dmdm34	0.498657
ancestor	Dmdm34	0.57265
ancestor	Dmdm34	0.558031
ancestor	Dmdm34	0.541027
ancestor	Dmdm34	0.578886
ancestor	Dmdm34	0.56252
evolved_1	Dmdm34	0.910502
evolved_1	Dmdm34	0.835401
evolved_1	Dmdm34	0.922323
evolved_1	Dmdm34	0.788564
evolved_1	Dmdm34	0.879573
evolved_1	Dmdm34	0.84646
evolved_1	Dmdm34	0.84121
evolved_1	Dmdm34	0.844345
evolved_1	Dmdm34	1.00537
evolved_1	Dmdm34	0.863397
evolved_1	Dmdm34	0.876371
evolved_1	Dmdm34	0.762101
evolved_1	Dmdm34	0.87758
evolved_1	Dmdm34	0.820624
evolved_2	Dmdm34	0.928402
evolved_2	Dmdm34	0.928603
evolved_2	Dmdm34	0.860688
evolved_2	Dmdm34	0.859714
evolved_2	Dmdm34	0.892983
evolved_2	Dmdm34	0.89314
evolved_2	Dmdm34	0.944421
evolved_2	Dmdm34	0.940122
evolved_2	Dmdm34	0.950443
evolved_2	Dmdm34	1.03088
evolved_2	Dmdm34	1.05565
evolved_2	Dmdm34	0.875543
evolved_2	Dmdm34	0.934604
evolved_2	Dmdm34	0.875823
evolved_3	Dmdm34	0.812799
evolved_3	Dmdm34	0.693973
evolved_3	Dmdm34	0.680059
evolved_3	Dmdm34	0.711537
evolved_3	Dmdm34	0.707876
evolved_3	Dmdm34	0.665114
evolved_3	Dmdm34	0.754724
evolved_3	Dmdm34	0.791922
evolved_3	Dmdm34	0.688309
evolved_3	Dmdm34	0.756873
evolved_3	Dmdm34	0.659876
evolved_3	Dmdm34	0.710988
evolved_3	Dmdm34	0.689876
evolved_3	Dmdm34	0.739545
evolved_4	Dmdm34	0.823837
evolved_4	Dmdm34	0.832602
evolved_4	Dmdm34	0.849248
evolved_4	Dmdm34	0.837774
evolved_4	Dmdm34	0.857453
evolved_4	Dmdm34	0.812005
evolved_4	Dmdm34	0.871849
evolved_4	Dmdm34	0.862849
evolved_4	Dmdm34	0.781467
evolved_4	Dmdm34	0.770038
evolved_4	Dmdm34	0.926129
evolved_4	Dmdm34	0.845912
evolved_4	Dmdm34	0.856636
evolved_4	Dmdm34	0.835882
evolved_4	Dmdm34	0.867584
evolved_3	MDM34	1.17245
evolved_3	MDM34	0.986074
evolved_3	MDM34	0.992466
evolved_3	MDM34	0.958537
evolved_3	MDM34	0.932219
evolved_3	MDM34	1.01354
evolved_3	MDM34	0.986209
evolved_3	MDM34	0.916447
evolved_3	MDM34	0.939686
evolved_3	MDM34	1.00993
evolved_3	MDM34	0.94188
evolved_3	MDM34	1.02552
evolved_3	MDM34	0.987843
evolved_3	MDM34	1.00687
evolved_3	MDM34	0.914376
evolved_3	MDM34	1.01076
evolved_3	MDM34	1.01984
evolved_3	MDM34	0.982336
evolved_3	MDM34	0.809464
evolved_3	MDM34	1.06459
evolved_3	MDM34	1.14544
evolved_3	MDM34	1.04474
evolved_3	MDM34	0.979884
evolved_3	MDM34	1.00238
evolved_3	MDM34	0.991481
evolved_3	MDM34	1.00577
evolved_3	MDM34	0.995052
evolved_3	MDM34	1.0421
evolved_3	MDM34	0.959802
evolved_3	MDM34	0.986567
evolved_3	MDM34	1.12008
evolved_3	MDM34	1.00171
evolved_3	MDM34	1.0011
evolved_3	MDM34	0.953824
evolved_3	MDM34	0.922368
evolved_3	MDM34	0.939081
evolved_3	MDM34	0.964078
evolved_3	MDM34	0.898771
evolved_3	MDM34	0.925491
evolved_3	MDM34	0.964559
evolved_3	MDM34	0.867416
evolved_3	MDM34	0.980981
evolved_3	MDM34	0.884252
evolved_3	MDM34	0.931122
evolved_3	MDM34	0.878084
evolved_3	MDM34	0.924081
evolved_3	MDM34	0.965735
evolved_3	MDM34	0.988716
evolved_3	MDM34	0.862871
evolved_3	MDM34	1.03096
evolved_3	MDM34	1.05339
evolved_3	MDM34	1.01966
evolved_3	MDM34	0.950813
evolved_3	MDM34	0.945731
evolved_3	MDM34	0.966194
evolved_3	MDM34	0.962029
evolved_3	MDM34	0.949783
evolved_3	MDM34	0.996586
evolved_3	MDM34	0.928749
evolved_3	MDM34	0.97816
evolved_3	MDM34	1.13908
evolved_3	MDM34	0.955044
evolved_3	MDM34	0.954697
evolved_3	MDM34	0.937592
evolved_3	MDM34	0.955716
evolved_3	MDM34	0.941913
evolved_3	MDM34	0.967593
evolved_3	MDM34	0.881666
evolved_3	MDM34	1.07159
evolved_3	MDM34	0.986421
evolved_3	MDM34	0.862849
evolved_3	MDM34	0.970033
evolved_3	MDM34	0.878476
evolved_3	MDM34	0.862076
evolved_3	MDM34	0.846975
evolved_3	MDM34	0.896599
evolved_3	MDM34	0.929219
evolved_3	MDM34	0.963003
evolved_3	MDM34	0.783504
evolved_3	MDM34	1.00319
evolved_3	MDM34	1.13358
evolved_3	MDM34	0.980388
evolved_3	MDM34	0.917857
evolved_3	MDM34	0.933853
evolved_3	MDM34	0.923185
evolved_3	MDM34	0.969294
evolved_3	MDM34	0.898323
evolved_3	MDM34	0.970033
evolved_3	MDM34	0.925167
evolved_3	MDM34	0.899901

## Sheet: data_for_figure_6C
environment	rel_colony_size	genotype
acetic_acid	0.820327	Dmdm34
acetic_acid	0.772507	Dmdm34
acetic_acid	0.797147	Dmdm34
acetic_acid	0.699662	Dmdm34
acetic_acid	0.746199	Dmdm34
acetic_acid	0.743999	Dmdm34
acetic_acid	0.771698	Dmdm34
acetic_acid	0.733065	Dmdm34
acetic_acid	0.794473	Dmdm34
acetic_acid	0.656737	Dmdm34
acetic_acid	0.718914	Dmdm34
acetic_acid	0.694649	Dmdm34
acetic_acid	0.698646	Dmdm34
acetic_acid	0.814811	Dmdm34
acetic_acid	0.846171	Dmdm34
acetic_acid	0.713221	Dmdm34
acetic_acid	0.716033	Dmdm34
acetic_acid	0.828389	Dmdm34
acetic_acid	0.895767	Dmdm34
acetic_acid	0.872843	Dmdm34
acetic_acid	0.812304	Dmdm34
acetic_acid	0.873297	Dmdm34
acetic_acid	0.852022	Dmdm34
acetic_acid	0.883935	Dmdm34
acetic_acid	0.862502	Dmdm34
acetic_acid	0.815472	Dmdm34
acetic_acid	0.884823	Dmdm34
acetic_acid	0.804804	Dmdm34
acetic_acid	0.595428	Dmdm34
acetic_acid	0.815995	Dmdm34
acetic_acid	0.790762	Dmdm34
acetic_acid	0.749179	Dmdm34
acetic_acid	0.803798	Dmdm34
acetic_acid	0.840901	Dmdm34
acetic_acid	0.825655	Dmdm34
acetic_acid	0.797009	Dmdm34
acetic_acid	0.838059	Dmdm34
acetic_acid	0.87538	Dmdm34
acetic_acid	0.890102	Dmdm34
acetic_acid	0.701567	Dmdm34
acetic_acid	0.703432	Dmdm34
acetic_acid	0.751212	Dmdm34
acetic_acid	0.892698	Dmdm34
acetic_acid	0.772537	Dmdm34
acetic_acid	0.788513	Dmdm34
acetic_acid	0.814189	Dmdm34
acetic_acid	0.903276	Dmdm34
acetic_acid	0.789786	Dmdm34
acetic_acid	0.81558	Dmdm34
acetic_acid	0.819468	Dmdm34
acetic_acid	0.899773	Dmdm34
acetic_acid	0.828073	Dmdm34
acetic_acid	0.739726	Dmdm34
acetic_acid	0.825201	Dmdm34
acetic_acid	0.683203	Dmdm34
acetic_acid	0.806452	Dmdm34
acetic_acid	0.788226	Dmdm34
acetic_acid	0.77006	Dmdm34
acetic_acid	0.765017	Dmdm34
acetic_acid	0.8126	Dmdm34
acetic_acid	0.667976	Dmdm34
acetic_acid	0.754616	Dmdm34
acetic_acid	0.675506	Dmdm34
acetic_acid	0.677075	Dmdm34
acetic_acid	0.771619	Dmdm34
acetic_acid	0.846299	Dmdm34
acetic_acid	0.81706	Dmdm34
acetic_acid	0.765965	Dmdm34
acetic_acid	0.883994	Dmdm34
acetic_acid	0.930284	Dmdm34
acetic_acid	0.902092	Dmdm34
acetic_acid	0.898984	Dmdm34
acetic_acid	0.952359	Dmdm34
acetic_acid	0.944682	Dmdm34
acetic_acid	0.96799	Dmdm34
acetic_acid	0.868531	Dmdm34
acetic_acid	0.833638	Dmdm34
acetic_acid	0.918887	Dmdm34
acetic_acid	0.808584	Dmdm34
acetic_acid	0.937725	Dmdm34
acetic_acid	0.833303	Dmdm34
acetic_acid	0.848184	Dmdm34
acetic_acid	0.726651	Dmdm34
acetic_acid	0.872755	Dmdm34
acetic_acid	0.893467	Dmdm34
acetic_acid	0.943162	Dmdm34
acetic_acid	0.859551	Dmdm34
acetic_acid	0.881468	Dmdm34
acetic_acid	0.839757	Dmdm34
acetic_acid	0.86037	Dmdm34
acetic_acid	0.886175	Dmdm34
acetic_acid	0.83947	Dmdm34
acetic_acid	0.785454	Dmdm34
acetic_acid	0.868048	Dmdm34
acetic_acid	0.785631	Dmdm34
acetic_acid	0.816113	Dmdm34
acetic_acid	0.821215	Dmdm34
acetic_acid	0.898806	Dmdm34
acetic_acid	0.763399	Dmdm34
acetic_acid	0.791976	Dmdm34
acetic_acid	0.803897	Dmdm34
acetic_acid	0.850325	Dmdm34
acetic_acid	0.867258	Dmdm34
acetic_acid	0.761554	Dmdm34
acetic_acid	0.854144	Dmdm34
acetic_acid	0.798805	Dmdm34
acetic_acid	0.811929	Dmdm34
acetic_acid	0.820741	Dmdm34
acetic_acid	0.874334	Dmdm34
acetic_acid	0.854825	Dmdm34
acetic_acid	0.757212	Dmdm34
acetic_acid	0.836115	Dmdm34
acetic_acid	0.725042	Dmdm34
acetic_acid	0.811061	Dmdm34
acetic_acid	0.794206	Dmdm34
acetic_acid	0.732335	Dmdm34
acetic_acid	0.933472	Dmdm34
acetic_acid	0.813261	Dmdm34
acetic_acid	0.746495	Dmdm34
acetic_acid	0.914042	Dmdm34
acetic_acid	0.95452	Dmdm34
acetic_acid	0.907263	Dmdm34
acetic_acid	0.917091	Dmdm34
acetic_acid	0.946685	Dmdm34
acetic_acid	0.915325	Dmdm34
acetic_acid	0.870396	Dmdm34
acetic_acid	0.877856	Dmdm34
acetic_acid	0.866735	Dmdm34
acetic_acid	0.869153	Dmdm34
acetic_acid	0.835306	Dmdm34
acetic_acid	1.11173	Dmdm34
acetic_acid	0.780155	Dmdm34
acetic_acid	0.797986	Dmdm34
acetic_acid	0.711375	Dmdm34
acetic_acid	0.823001	Dmdm34
acetic_acid	0.835632	Dmdm34
acetic_acid	0.924492	Dmdm34
acetic_acid	0.84249	Dmdm34
acetic_acid	0.861939	Dmdm34
acetic_acid	0.878922	Dmdm34
acetic_acid	0.883461	Dmdm34
acetic_acid	0.8089	Dmdm34
acetic_acid	0.810084	Dmdm34
acetic_acid	0.750136	Dmdm34
acetic_acid	0.773573	Dmdm34
acetic_acid	0.728565	Dmdm34
acetic_acid	0.775211	Dmdm34
acetic_acid	0.73569	Dmdm34
acetic_acid	0.851095	Dmdm34
acetic_acid	0.695054	Dmdm34
acetic_acid	0.728259	Dmdm34
acetic_acid	0.75811	Dmdm34
acetic_acid	0.790486	Dmdm34
acetic_acid	1.01863	WT
acetic_acid	0.954056	WT
acetic_acid	1.02955	WT
acetic_acid	1.00216	WT
acetic_acid	1.04376	WT
acetic_acid	0.965878	WT
acetic_acid	0.977571	WT
acetic_acid	0.958664	WT
acetic_acid	0.972588	WT
acetic_acid	1.01821	WT
acetic_acid	1.02412	WT
acetic_acid	0.999468	WT
acetic_acid	0.970674	WT
acetic_acid	0.921798	WT
acetic_acid	0.860084	WT
acetic_acid	0.975617	WT
acetic_acid	0.998521	WT
acetic_acid	1.0205	WT
acetic_acid	0.946468	WT
acetic_acid	0.966667	WT
acetic_acid	1.01329	WT
acetic_acid	0.999419	WT
acetic_acid	0.992344	WT
acetic_acid	1.04676	WT
acetic_acid	1.01834	WT
acetic_acid	1.01623	WT
acetic_acid	1.00545	WT
acetic_acid	1.03141	WT
acetic_acid	1.06622	WT
acetic_acid	1.01055	WT
acetic_acid	0.939501	WT
acetic_acid	0.88954	WT
acetic_acid	1.05219	WT
acetic_acid	1.01565	WT
acetic_acid	0.966302	WT
acetic_acid	0.97245	WT
acetic_acid	0.912591	WT
acetic_acid	0.974374	WT
acetic_acid	0.915858	WT
acetic_acid	1.03326	WT
acetic_acid	1.05223	WT
acetic_acid	0.986916	WT
acetic_acid	0.998906	WT
acetic_acid	0.939866	WT
acetic_acid	1.02854	WT
acetic_acid	1.04134	WT
acetic_acid	1.07017	WT
acetic_acid	1.05245	WT
acetic_acid	0.984854	WT
acetic_acid	1.05771	WT
acetic_acid	1.06164	WT
acetic_acid	1.10019	WT
acetic_acid	1.0789	WT
acetic_acid	1.02638	WT
acetic_acid	1.02921	WT
acetic_acid	1.01959	WT
acetic_acid	0.967151	WT
acetic_acid	1.03904	WT
acetic_acid	1.05272	WT
acetic_acid	0.999212	WT
acetic_acid	1.0711	WT
acetic_acid	0.83573	WT
acetic_acid	1.06957	WT
acetic_acid	1.05818	WT
acetic_acid	1.06103	WT
acetic_acid	0.962375	WT
acetic_acid	1.02106	WT
acetic_acid	1.00289	WT
acetic_acid	0.918413	WT
acetic_acid	0.997327	WT
acetic_acid	0.946813	WT
acetic_acid	1.05533	WT
acetic_acid	1.03293	WT
acetic_acid	0.988248	WT
acetic_acid	1.03555	WT
acetic_acid	1.00175	WT
acetic_acid	1.02425	WT
acetic_acid	1.02381	WT
acetic_acid	0.989788	WT
acetic_acid	1.01469	WT
acetic_acid	1.0305	WT
acetic_acid	1.02555	WT
acetic_acid	1.02878	WT
acetic_acid	0.959474	WT
acetic_acid	0.986275	WT
acetic_acid	0.828793	WT
acetic_acid	0.962414	WT
acetic_acid	0.961131	WT
acetic_acid	1.02773	WT
acetic_acid	0.99481	WT
acetic_acid	0.961635	WT
acetic_acid	0.915727	WT
acetic_acid	0.964054	WT
acetic_acid	0.976411	WT
acetic_acid	0.922115	WT
acetic_acid	0.948038	WT
acetic_acid	1.00927	WT
acetic_acid	1.04966	WT
acetic_acid	1.01691	WT
acetic_acid	1.06296	WT
acetic_acid	1.03548	WT
acetic_acid	0.982669	WT
acetic_acid	1.09286	WT
acetic_acid	1.03466	WT
acetic_acid	0.998565	WT
acetic_acid	1.00163	WT
acetic_acid	1.01855	WT
acetic_acid	0.923475	WT
acetic_acid	1.01416	WT
acetic_acid	0.950528	WT
acetic_acid	1.00774	WT
acetic_acid	1.05339	WT
acetic_acid	0.986578	WT
acetic_acid	0.959475	WT
acetic_acid	1.03108	WT
acetic_acid	0.949328	WT
acetic_acid	1.07297	WT
acetic_acid	1.08465	WT
acetic_acid	0.962785	WT
acetic_acid	0.963214	WT
acetic_acid	1.03576	WT
acetic_acid	1.01861	WT
acetic_acid	0.995776	WT
acetic_acid	0.967753	WT
acetic_acid	0.909909	WT
acetic_acid	0.957956	WT
acetic_acid	0.896892	WT
acetic_acid	0.954447	WT
acetic_acid	1.0264	WT
acetic_acid	1.10328	WT
acetic_acid	1.04696	WT
acetic_acid	1.08645	WT
acetic_acid	1.03165	WT
acetic_acid	0.965374	WT
acetic_acid	1.13935	WT
acetic_acid	1.03121	WT
acetic_acid	0.960565	WT
acetic_acid	0.955756	WT
acetic_acid	1.00475	WT
acetic_acid	0.913028	WT
acetic_acid	1.07422	WT
acetic_acid	0.940241	WT
acetic_acid	0.98087	WT
acetic_acid	1.07058	WT
acetic_acid	1.11446	WT
acetic_acid	1.00384	WT
acetic_acid	1.09118	WT
acetic_acid	1.07056	WT
acetic_acid	0.956686	WT
acetic_acid	0.97866	WT
acetic_acid	0.954647	WT
acetic_acid	0.936362	WT
acetic_acid	0.998885	WT
acetic_acid	0.951288	WT
acetic_acid	0.998975	WT
acetic_acid	1.0212	WT
acetic_acid	0.988758	WT
acetic_acid	0.98114	WT
acetic_acid	0.948288	WT
acetic_acid	0.999575	WT
acetic_acid	0.994636	WT
acetic_acid	1.02991	WT
acetic_acid	0.992257	WT
acetic_acid	1.0483	WT
acetic_acid	0.990657	WT
acetic_acid	0.976701	WT
acetic_acid	1.05177	WT
acetic_acid	1.01328	WT
acetic_acid	0.934372	WT
acetic_acid	0.974172	WT
acetic_acid	1.01097	WT
acetic_acid	1.0126	WT
acetic_acid	1.05698	WT
acetic_acid	0.995146	WT
acetic_acid	0.995206	WT
acetic_acid	1.02973	WT
acetic_acid	1.04707	WT
acetic_acid	1.04787	WT
acetic_acid	1.04348	WT
acetic_acid	1.01012	WT
acetic_acid	1.00774	WT
acetic_acid	0.989128	WT
acetic_acid	0.926954	WT
acetic_acid	0.913618	WT
acetic_acid	0.949398	WT
acetic_acid	0.945079	WT
acetic_acid	0.513811	Dmdm34_mga2-1
acetic_acid	0.604674	Dmdm34_mga2-1
acetic_acid	0.630597	Dmdm34_mga2-1
acetic_acid	0.541006	Dmdm34_mga2-1
acetic_acid	0.552759	Dmdm34_mga2-1
acetic_acid	0.594688	Dmdm34_mga2-1
acetic_acid	0.577113	Dmdm34_mga2-1
acetic_acid	0.604102	Dmdm34_mga2-1
acetic_acid	0.596099	Dmdm34_mga2-1
acetic_acid	0.529047	Dmdm34_mga2-1
acetic_acid	0.578169	Dmdm34_mga2-1
acetic_acid	0.588856	Dmdm34_mga2-1
acetic_acid	0.511738	Dmdm34_mga2-1
acetic_acid	0.598635	Dmdm34_mga2-1
acetic_acid	0.571025	Dmdm34_mga2-1
acetic_acid	0.572199	Dmdm34_mga2-1
acetic_acid	0.571942	Dmdm34_mga2-1
acetic_acid	0.495062	Dmdm34_mga2-1
acetic_acid	0.613575	Dmdm34_mga2-1
acetic_acid	0.573284	Dmdm34_mga2-1
acetic_acid	0.58105	Dmdm34_mga2-1
acetic_acid	0.548753	Dmdm34_mga2-1
acetic_acid	0.595724	Dmdm34_mga2-1
acetic_acid	0.568933	Dmdm34_mga2-1
acetic_acid	0.648912	Dmdm34_mga2-1
acetic_acid	0.623028	Dmdm34_mga2-1
acetic_acid	0.546799	Dmdm34_mga2-1
acetic_acid	0.573886	Dmdm34_mga2-1
acetic_acid	0.657211	Dmdm34_mga2-1
acetic_acid	0.624804	Dmdm34_mga2-1
acetic_acid	0.647728	Dmdm34_mga2-1
acetic_acid	0.646415	Dmdm34_mga2-1
acetic_acid	0.569189	Dmdm34_mga2-1
acetic_acid	0.58479	Dmdm34_mga2-1
acetic_acid	0.556242	Dmdm34_mga2-1
acetic_acid	0.608848	Dmdm34_mga2-1
acetic_acid	0.56243	Dmdm34_mga2-1
acetic_acid	0.612628	Dmdm34_mga2-1
acetic_acid	0.55866	Dmdm34_mga2-1
acetic_acid	0.592438	Dmdm34_mga2-1
acetic_acid	0.577754	Dmdm34_mga2-1
acetic_acid	0.637376	Dmdm34_mga2-1
acetic_acid	0.565962	Dmdm34_mga2-1
acetic_acid	0.652908	Dmdm34_mga2-1
acetic_acid	0.595191	Dmdm34_mga2-1
acetic_acid	0.629946	Dmdm34_mga2-1
acetic_acid	0.568804	Dmdm34_mga2-1
acetic_acid	0.608996	Dmdm34_mga2-1
acetic_acid	0.562913	Dmdm34_mga2-1
acetic_acid	0.57582	Dmdm34_mga2-1
acetic_acid	0.605088	Dmdm34_mga2-1
acetic_acid	0.567077	Dmdm34_mga2-1
acetic_acid	0.58929	Dmdm34_mga2-1
acetic_acid	0.543789	Dmdm34_mga2-1
acetic_acid	0.594796	Dmdm34_mga2-1
acetic_acid	0.585382	Dmdm34_mga2-1
acetic_acid	0.546809	Dmdm34_mga2-1
acetic_acid	0.595349	Dmdm34_mga2-1
acetic_acid	0.532362	Dmdm34_mga2-1
acetic_acid	0.558709	Dmdm34_mga2-1
acetic_acid	0.559262	Dmdm34_mga2-1
acetic_acid	0.580399	Dmdm34_mga2-1
acetic_acid	0.56835	Dmdm34_mga2-1
acetic_acid	0.570215	Dmdm34_mga2-1
acetic_acid	0.584494	Dmdm34_mga2-1
acetic_acid	0.567383	Dmdm34_mga2-1
acetic_acid	0.67295	Dmdm34_mga2-1
acetic_acid	0.616634	Dmdm34_mga2-1
acetic_acid	0.575307	Dmdm34_mga2-1
acetic_acid	0.599888	Dmdm34_mga2-1
acetic_acid	0.51535	Dmdm34_mga2-1
acetic_acid	0.511788	Dmdm34_mga2-1
acetic_acid	0.617137	Dmdm34_mga2-1
acetic_acid	0.573699	Dmdm34_mga2-1
acetic_acid	0.571597	Dmdm34_mga2-1
acetic_acid	0.579146	Dmdm34_mga2-1
acetic_acid	0.580123	Dmdm34_mga2-1
acetic_acid	0.576827	Dmdm34_mga2-1
acetic_acid	0.556706	Dmdm34_mga2-1
acetic_acid	0.544648	Dmdm34_mga2-1
acetic_acid	0.609855	Dmdm34_mga2-1
acetic_acid	0.532984	Dmdm34_mga2-1
acetic_acid	0.560269	Dmdm34_mga2-1
acetic_acid	0.593809	Dmdm34_mga2-1
acetic_acid	0.678742	Dmdm34_mga2-1
acetic_acid	0.604427	Dmdm34_mga2-1
acetic_acid	0.613368	Dmdm34_mga2-1
acetic_acid	0.641481	Dmdm34_mga2-1
acetic_acid	0.566939	Dmdm34_mga2-1
acetic_acid	0.572495	Dmdm34_mga2-1
acetic_acid	0.565143	Dmdm34_mga2-1
acetic_acid	0.575613	Dmdm34_mga2-1
acetic_acid	0.610052	Dmdm34_mga2-1
acetic_acid	0.563643	Dmdm34_mga2-1
acetic_acid	0.605207	Dmdm34_mga2-1
acetic_acid	0.551782	Dmdm34_mga2-1
acetic_acid	0.556973	Dmdm34_mga2-1
acetic_acid	0.57588	Dmdm34_mga2-1
acetic_acid	0.57063	Dmdm34_mga2-1
acetic_acid	0.546118	Dmdm34_mga2-1
acetic_acid	0.610052	Dmdm34_mga2-1
acetic_acid	0.613259	Dmdm34_mga2-1
acetic_acid	0.561729	Dmdm34_mga2-1
acetic_acid	0.615835	Dmdm34_mga2-1
acetic_acid	0.573294	Dmdm34_mga2-1
acetic_acid	0.565212	Dmdm34_mga2-1
acetic_acid	0.557002	Dmdm34_mga2-1
acetic_acid	0.566693	Dmdm34_mga2-1
acetic_acid	0.594944	Dmdm34_mga2-1
acetic_acid	0.571094	Dmdm34_mga2-1
acetic_acid	0.531454	Dmdm34_mga2-1
acetic_acid	0.539428	Dmdm34_mga2-1
acetic_acid	0.594402	Dmdm34_mga2-1
acetic_acid	0.614522	Dmdm34_mga2-1
acetic_acid	0.589754	Dmdm34_mga2-1
acetic_acid	0.536566	Dmdm34_mga2-1
acetic_acid	0.637652	Dmdm34_mga2-1
acetic_acid	0.599237	Dmdm34_mga2-1
acetic_acid	0.622278	Dmdm34_mga2-1
acetic_acid	0.597214	Dmdm34_mga2-1
acetic_acid	0.581583	Dmdm34_mga2-1
acetic_acid	0.635294	Dmdm34_mga2-1
acetic_acid	0.59302	Dmdm34_mga2-1
acetic_acid	0.550263	Dmdm34_mga2-1
acetic_acid	0.580587	Dmdm34_mga2-1
acetic_acid	0.578327	Dmdm34_mga2-1
acetic_acid	0.549749	Dmdm34_mga2-1
acetic_acid	0.523471	Dmdm34_mga2-1
acetic_acid	0.53107	Dmdm34_mga2-1
acetic_acid	0.57582	Dmdm34_mga2-1
acetic_acid	0.572406	Dmdm34_mga2-1
acetic_acid	0.611976	Dmdm34_mga2-1
acetic_acid	0.572633	Dmdm34_mga2-1
acetic_acid	0.549374	Dmdm34_mga2-1
acetic_acid	0.572327	Dmdm34_mga2-1
acetic_acid	0.594481	Dmdm34_mga2-1
acetic_acid	0.569367	Dmdm34_mga2-1
acetic_acid	0.568903	Dmdm34_mga2-1
acetic_acid	0.650402	Dmdm34_mga2-1
acetic_acid	0.514797	Dmdm34_mga2-1
acetic_acid	0.578169	Dmdm34_mga2-1
acetic_acid	0.585511	Dmdm34_mga2-1
acetic_acid	0.597145	Dmdm34_mga2-1
acetic_acid	0.504604	Dmdm34_mga2-1
acetic_acid	0.569258	Dmdm34_mga2-1
acetic_acid	0.58634	Dmdm34_mga2-1
acetic_acid	0.543839	Dmdm34_mga2-1
acetic_acid	0.540108	Dmdm34_mga2-1
acetic_acid	0.565311	Dmdm34_mga2-1
acetic_acid	0.550894	Dmdm34_mga2-1
acetic_acid	0.602335	Dmdm34_mga2-1
acetic_acid	0.548042	Dmdm34_mga2-1
acetic_acid	0.590277	Dmdm34_mga2-1
acetic_acid	0.541391	Dmdm34_mga2-1
acetic_acid	0.559874	Dmdm34_mga2-1
acetic_acid	0.532717	Dmdm34_mga2-1
acetic_acid	0.557811	Dmdm34_mga2-1
acetic_acid	0.561019	Dmdm34_mga2-1
acetic_acid	0.547065	Dmdm34_mga2-1
acetic_acid	0.526086	Dmdm34_mga2-1
acetic_acid	0.524231	Dmdm34_mga2-1
acetic_acid	0.552956	Dmdm34_mga2-1
acetic_acid	0.572367	Dmdm34_mga2-1
acetic_acid	0.547529	Dmdm34_mga2-1
acetic_acid	0.504426	Dmdm34_mga2-1
acetic_acid	0.58258	Dmdm34_mga2-1
acetic_acid	0.517353	Dmdm34_mga2-1
acetic_acid	0.594688	Dmdm34_mga2-1
acetic_acid	0.537997	Dmdm34_mga2-1
acetic_acid	0.535323	Dmdm34_mga2-1
acetic_acid	0.555986	Dmdm34_mga2-1
acetic_acid	0.633074	Dmdm34_mga2-1
acetic_acid	0.582876	Dmdm34_mga2-1
acetic_acid	0.610733	Dmdm34_mga2-1
acetic_acid	0.607546	Dmdm34_mga2-1
acetic_acid	0.589951	Dmdm34_mga2-1
acetic_acid	0.53028	Dmdm34_mga2-1
acetic_acid	0.544046	Dmdm34_mga2-1
acetic_acid	0.581642	Dmdm34_mga2-1
acetic_acid	0.545121	Dmdm34_mga2-1
acetic_acid	0.572041	Dmdm34_mga2-1
acetic_acid	0.554072	Dmdm34_mga2-1
acetic_acid	0.587741	Dmdm34_mga2-1
acetic_acid	0.599908	Dmdm34_mga2-1
acetic_acid	0.557525	Dmdm34_mga2-1
acetic_acid	0.563584	Dmdm34_mga2-1
acetic_acid	0.590109	Dmdm34_mga2-1
acetic_acid	0.558482	Dmdm34_mga2-1
acetic_acid	0.588984	Dmdm34_mga2-1
acetic_acid	0.56091	Dmdm34_mga2-1
acetic_acid	0.584928	Dmdm34_mga2-1
acetic_acid	0.549315	Dmdm34_mga2-1
acetic_acid	0.546148	Dmdm34_mga2-1
acetic_acid	0.62441	Dmdm34_mga2-1
acetic_acid	0.591431	Dmdm34_mga2-1
acetic_acid	0.55941	Dmdm34_mga2-1
acetic_acid	0.524488	Dmdm34_mga2-1
acetic_acid	0.567334	Dmdm34_mga2-1
acetic_acid	0.583182	Dmdm34_mga2-1
acetic_acid	0.553687	Dmdm34_mga2-1
acetic_acid	0.55865	Dmdm34_mga2-1
acetic_acid	0.517649	Dmdm34_mga2-1
acetic_acid	0.521221	Dmdm34_mga2-1
acetic_acid	0.639419	Dmdm34_mga2-1
acetic_acid	0.514462	Dmdm34_mga2-1
acetic_acid	0.539171	Dmdm34_mga2-1
acetic_acid	0.558996	Dmdm34_mga2-1
acetic_acid	0.565163	Dmdm34_mga2-1
acetic_acid	0.533724	Dmdm34_mga2-1
acetic_acid	0.569268	Dmdm34_mga2-1
acetic_acid	0.619121	Dmdm34_mga2-1
acetic_acid	0.640169	Dmdm34_mga2-1
acetic_acid	0.553854	Dmdm34_mga2-1
acetic_acid	0.475898	Dmdm34_mga2-1
acetic_acid	0.511975	Dmdm34_mga2-1
acetic_acid	0.579708	Dmdm34_mga2-1
acetic_acid	0.583152	Dmdm34_mga2-1
acetic_acid	0.571153	Dmdm34_mga2-1
acetic_acid	0.567768	Dmdm34_mga2-1
acetic_acid	0.571538	Dmdm34_mga2-1
acetic_acid	0.557772	Dmdm34_mga2-1
acetic_acid	0.556469	Dmdm34_mga2-1
acetic_acid	0.561768	Dmdm34_mga2-1
acetic_acid	0.572623	Dmdm34_mga2-1
acetic_acid	0.546947	Dmdm34_mga2-1
acetic_acid	0.583202	Dmdm34_mga2-1
acetic_acid	0.607753	Dmdm34_mga2-1
acetic_acid	0.625466	Dmdm34_mga2-1
acetic_acid	0.610368	Dmdm34_mga2-1
acetic_acid	0.581948	Dmdm34_mga2-1
acetic_acid	0.613861	Dmdm34_mga2-1
acetic_acid	0.5721	Dmdm34_mga2-1
acetic_acid	0.571064	Dmdm34_mga2-1
acetic_acid	0.544796	Dmdm34_mga2-1
acetic_acid	0.570284	Dmdm34_mga2-1
acetic_acid	0.53256	Dmdm34_mga2-1
acetic_acid	0.533941	Dmdm34_mga2-1
acetic_acid	0.580133	Dmdm34_mga2-1
acetic_acid	0.530537	Dmdm34_mga2-1
acetic_acid	0.555226	Dmdm34_mga2-1
acetic_acid	0.551703	Dmdm34_mga2-1
acetic_acid	0.544273	Dmdm34_mga2-1
acetic_acid	0.534079	Dmdm34_mga2-1
acetic_acid	0.549473	Dmdm34_mga2-1
acetic_acid	0.568252	Dmdm34_mga2-1
acetic_acid	0.51907	Dmdm34_mga2-1
acetic_acid	0.608177	Dmdm34_mga2-1
acetic_acid	0.554141	Dmdm34_mga2-1
acetic_acid	0.567285	Dmdm34_mga2-1
acetic_acid	0.552256	Dmdm34_mga2-1
acetic_acid	0.616062	Dmdm34_mga2-1
acetic_acid	0.597717	Dmdm34_mga2-1
acetic_acid	0.565933	Dmdm34_mga2-1
acetic_acid	0.540316	Dmdm34_mga2-1
acetic_acid	0.507949	Dmdm34_mga2-1
acetic_acid	0.530507	Dmdm34_mga2-1
acetic_acid	0.547944	Dmdm34_mga2-1
acetic_acid	0.548802	Dmdm34_mga2-1
acetic_acid	0.517906	Dmdm34_mga2-1
acetic_acid	0.549957	Dmdm34_mga2-1
acetic_acid	0.553361	Dmdm34_mga2-1
acetic_acid	0.575031	Dmdm34_mga2-1
acetic_acid	0.562953	Dmdm34_mga2-1
acetic_acid	0.547618	Dmdm34_mga2-1
acetic_acid	0.546562	Dmdm34_mga2-1
acetic_acid	0.556647	Dmdm34_mga2-1
acetic_acid	0.529333	Dmdm34_mga2-1
acetic_acid	0.561453	Dmdm34_mga2-1
acetic_acid	0.549917	Dmdm34_mga2-1
acetic_acid	0.526215	Dmdm34_mga2-1
acetic_acid	0.50263	Dmdm34_mga2-1
acetic_acid	0.519643	Dmdm34_mga2-1
acetic_acid	0.52358	Dmdm34_mga2-1
acetic_acid	0.528879	Dmdm34_mga2-1
acetic_acid	0.529599	Dmdm34_mga2-1
acetic_acid	0.516445	Dmdm34_mga2-1
acetic_acid	0.511857	Dmdm34_mga2-1
acetic_acid	0.551072	Dmdm34_mga2-1
acetic_acid	0.522425	Dmdm34_mga2-1
acetic_acid	0.511353	Dmdm34_mga2-1
acetic_acid	0.54222	Dmdm34_mga2-1
acetic_acid	0.574478	Dmdm34_mga2-1
acetic_acid	0.521448	Dmdm34_mga2-1
acetic_acid	0.605888	Dmdm34_mga2-1
acetic_acid	0.600243	Dmdm34_mga2-1
acetic_acid	0.581879	Dmdm34_mga2-1
acetic_acid	0.527645	Dmdm34_mga2-1
acetic_acid	0.529451	Dmdm34_mga2-1
acetic_acid	0.551664	Dmdm34_mga2-1
acetic_acid	0.543523	Dmdm34_mga2-1
acetic_acid	0.519889	Dmdm34_mga2-1
acetic_acid	0.547134	Dmdm34_mga2-1
acetic_acid	0.532737	Dmdm34_mga2-1
acetic_acid	0.563752	Dmdm34_mga2-1
acetic_acid	0.55566	Dmdm34_mga2-1
acetic_acid	0.54224	Dmdm34_mga2-1
acetic_acid	0.52503	Dmdm34_mga2-1
acetic_acid	0.533487	Dmdm34_mga2-1
acetic_acid	0.560989	Dmdm34_mga2-1
acetic_acid	0.554289	Dmdm34_mga2-1
acetic_acid	0.542506	Dmdm34_mga2-1
acetic_acid	0.507762	Dmdm34_mga2-1
acetic_acid	0.497756	Dmdm34_mga2-1
acetic_acid	0.462705	Dmdm34_mga2-1
acetic_acid	0.511817	Dmdm34_mga2-1
acetic_acid	0.488253	Dmdm34_mga2-1
acetic_acid	0.632284	Dmdm34_mga2-1
acetic_acid	0.616535	Dmdm34_mga2-1
acetic_acid	0.545358	Dmdm34_mga2-1
acetic_acid	0.520175	Dmdm34_mga2-1
acetic_acid	0.568696	Dmdm34_mga2-1
acetic_acid	0.581307	Dmdm34_mga2-1
acetic_acid	0.590267	Dmdm34_mga2-1
acetic_acid	0.564709	Dmdm34_mga2-1
acetic_acid	0.640337	Dmdm34_mga2-1
acetic_acid	0.613091	Dmdm34_mga2-1
acetic_acid	0.632709	Dmdm34_mga2-1
acetic_acid	0.579087	Dmdm34_mga2-1
acetic_acid	0.564502	Dmdm34_mga2-1
acetic_acid	0.553075	Dmdm34_mga2-1
acetic_acid	0.532194	Dmdm34_mga2-1
acetic_acid	0.594885	Dmdm34_mga2-1
acetic_acid	0.593731	Dmdm34_mga2-1
acetic_acid	0.535066	Dmdm34_mga2-1
acetic_acid	0.568715	Dmdm34_mga2-1
acetic_acid	0.582767	Dmdm34_mga2-1
acetic_acid	0.559588	Dmdm34_mga2-1
acetic_acid	0.54451	Dmdm34_mga2-1
acetic_acid	0.555216	Dmdm34_mga2-1
acetic_acid	0.56838	Dmdm34_mga2-1
acetic_acid	0.569219	Dmdm34_mga2-1
acetic_acid	0.564196	Dmdm34_mga2-1
acetic_acid	0.524557	Dmdm34_mga2-1
acetic_acid	0.543592	Dmdm34_mga2-1
acetic_acid	0.504979	Dmdm34_mga2-1
acetic_acid	0.516149	Dmdm34_mga2-1
acetic_acid	0.531711	Dmdm34_mga2-1
acetic_acid	0.511985	Dmdm34_mga2-1
acetic_acid	0.564956	Dmdm34_mga2-1
acetic_acid	0.492318	Dmdm34_mga2-1
acetic_acid	0.561502	Dmdm34_mga2-1
acetic_acid	0.582905	Dmdm34_mga2-1
acetic_acid	0.53779	Dmdm34_mga2-1
acetic_acid	0.567502	Dmdm34_mga2-1
acetic_acid	0.521804	Dmdm34_mga2-1
acetic_acid	0.521073	Dmdm34_mga2-1
acetic_acid	0.588057	Dmdm34_mga2-1
acetic_acid	0.57658	Dmdm34_mga2-1
acetic_acid	0.534908	Dmdm34_mga2-1
acetic_acid	0.551279	Dmdm34_mga2-1
acetic_acid	0.666921	Dmdm34_mga2-1
acetic_acid	0.529668	Dmdm34_mga2-1
acetic_acid	0.576037	Dmdm34_mga2-1
acetic_acid	0.590671	Dmdm34_mga2-1
acetic_acid	0.57957	Dmdm34_mga2-1
acetic_acid	0.591579	Dmdm34_mga2-1
acetic_acid	0.520797	Dmdm34_mga2-1
acetic_acid	0.469484	Dmdm34_mga2-1
acetic_acid	0.612766	Dmdm34_mga2-1
acetic_acid	0.610624	Dmdm34_mga2-1
acetic_acid	0.576501	Dmdm34_mga2-1
acetic_acid	0.588668	Dmdm34_mga2-1
acetic_acid	0.542694	Dmdm34_mga2-1
acetic_acid	0.550647	Dmdm34_mga2-1
acetic_acid	0.531425	Dmdm34_mga2-1
acetic_acid	0.526343	Dmdm34_mga2-1
acetic_acid	0.544411	Dmdm34_mga2-1
acetic_acid	0.491203	Dmdm34_mga2-1
acetic_acid	0.502749	Dmdm34_mga2-1
acetic_acid	0.50338	Dmdm34_mga2-1
acetic_acid	0.606855	Dmdm34_mga2-1
acetic_acid	0.64976	Dmdm34_mga2-1
acetic_acid	0.57213	Dmdm34_mga2-1
acetic_acid	0.563801	Dmdm34_mga2-1
acetic_acid	0.552147	Dmdm34_mga2-1
acetic_acid	0.59973	Dmdm34_mga2-1
acetic_acid	0.558986	Dmdm34_mga2-1
acetic_acid	0.564216	Dmdm34_mga2-1
acetic_acid	0.520106	Dmdm34_mga2-1
acetic_acid	0.506124	Dmdm34_mga2-1
acetic_acid	0.602641	Dmdm34_mga2-1
acetic_acid	0.501219	Dmdm34_mga2-1
acetic_acid	0.571646	Dmdm34_mga2-1
acetic_acid	0.553608	Dmdm34_mga2-1
acetic_acid	0.562696	Dmdm34_mga2-1
acetic_acid	0.485963	Dmdm34_mga2-1
acetic_acid	0.531721	Dmdm34_mga2-1
acetic_acid	0.549937	Dmdm34_mga2-1
acetic_acid	0.544549	Dmdm34_mga2-1
acetic_acid	0.612371	Dmdm34_mga2-1
acetic_acid	0.574577	Dmdm34_mga2-1
acetic_acid	0.589655	Dmdm34_mga2-1
acetic_acid	0.618104	Dmdm34_mga2-1
acetic_acid	0.637218	Dmdm34_mga2-1
acetic_acid	0.600766	Dmdm34_mga2-1
acetic_acid	0.586892	Dmdm34_mga2-1
acetic_acid	0.542378	Dmdm34_mga2-1
acetic_acid	0.501801	Dmdm34_mga2-1
acetic_acid	0.520728	Dmdm34_mga2-1
acetic_acid	0.48996	Dmdm34_mga2-1
acetic_acid	0.595428	Dmdm34_mga2-1
acetic_acid	0.458304	Dmdm34_mga2-1
acetic_acid	0.530912	Dmdm34_mga2-1
acetic_acid	0.51307	Dmdm34_mga2-1
acetic_acid	0.613279	Dmdm34_mga2-1
acetic_acid	0.535569	Dmdm34_mga2-1
acetic_acid	0.568311	Dmdm34_mga2-1
acetic_acid	0.554437	Dmdm34_mga2-1
acetic_acid	0.577113	Dmdm34_mga2-1
acetic_acid	0.512291	Dmdm34_mga2-1
acetic_acid	0.545348	Dmdm34_mga2-1
acetic_acid	0.546335	Dmdm34_mga2-1
acetic_acid	0.519564	Dmdm34_mga2-1
acetic_acid	0.497667	Dmdm34_mga2-1
acetic_acid	0.499068	Dmdm34_mga2-1
acetic_acid	0.512212	Dmdm34_mga2-1
acetic_acid	0.502423	Dmdm34_mga2-1
acetic_acid	0.532619	Dmdm34_mga2-1
acetic_acid	0.566584	Dmdm34_mga2-1
acetic_acid	0.522356	Dmdm34_mga2-1
acetic_acid	0.550726	Dmdm34_mga2-1
acetic_acid	0.477931	Dmdm34_mga2-1
acetic_acid	0.527132	Dmdm34_mga2-1
acetic_acid	0.517906	Dmdm34_mga2-1
acetic_acid	0.572594	Dmdm34_mga2-1
acetic_acid	0.516662	Dmdm34_mga2-1
acetic_acid	0.636754	Dmdm34_mga2-1
acetic_acid	0.592596	Dmdm34_mga2-1
acetic_acid	0.625022	Dmdm34_mga2-1
acetic_acid	0.596962	mga2-1
acetic_acid	0.811845	mga2-1
acetic_acid	0.71789	mga2-1
acetic_acid	0.67944	mga2-1
acetic_acid	0.760548	mga2-1
acetic_acid	0.780653	mga2-1
acetic_acid	0.800238	mga2-1
acetic_acid	0.810535	mga2-1
acetic_acid	0.847795	mga2-1
acetic_acid	0.775434	mga2-1
acetic_acid	0.851644	mga2-1
acetic_acid	0.86595	mga2-1
acetic_acid	0.852824	mga2-1
acetic_acid	0.843416	mga2-1
acetic_acid	0.777194	mga2-1
acetic_acid	0.758899	mga2-1
acetic_acid	0.788281	mga2-1
acetic_acid	0.762778	mga2-1
acetic_acid	0.749411	mga2-1
acetic_acid	0.773995	mga2-1
acetic_acid	0.758089	mga2-1
acetic_acid	0.839677	mga2-1
acetic_acid	0.870589	mga2-1
acetic_acid	0.869119	mga2-1
acetic_acid	0.767446	mga2-1
acetic_acid	0.744812	mga2-1
acetic_acid	0.735665	mga2-1
acetic_acid	0.761828	mga2-1
acetic_acid	0.79092	mga2-1
acetic_acid	0.813324	mga2-1
acetic_acid	0.771685	mga2-1
acetic_acid	0.770486	mga2-1
acetic_acid	0.758879	mga2-1
acetic_acid	0.683399	mga2-1
acetic_acid	0.637161	mga2-1
acetic_acid	0.781573	mga2-1
acetic_acid	0.713831	mga2-1
acetic_acid	0.691207	mga2-1
acetic_acid	0.787231	mga2-1
acetic_acid	0.784522	mga2-1
acetic_acid	0.800768	mga2-1
acetic_acid	0.806386	mga2-1
acetic_acid	0.839707	mga2-1
acetic_acid	0.67756	mga2-1
acetic_acid	0.862901	mga2-1
acetic_acid	0.886905	mga2-1
acetic_acid	0.859902	mga2-1
acetic_acid	0.760108	mga2-1
acetic_acid	0.761578	mga2-1
acetic_acid	0.729406	mga2-1
acetic_acid	0.75488	mga2-1
acetic_acid	0.749101	mga2-1
acetic_acid	0.732426	mga2-1
acetic_acid	0.776264	mga2-1
acetic_acid	0.771085	mga2-1
acetic_acid	0.783972	mga2-1
acetic_acid	0.801687	mga2-1
acetic_acid	0.747482	mga2-1
acetic_acid	0.761198	mga2-1
acetic_acid	0.761648	mga2-1
acetic_acid	0.796869	mga2-1
acetic_acid	0.703483	mga2-1
acetic_acid	0.807796	mga2-1
acetic_acid	0.818563	mga2-1
acetic_acid	0.7897	mga2-1
acetic_acid	0.778304	mga2-1
acetic_acid	0.764147	mga2-1
acetic_acid	0.712161	mga2-1
acetic_acid	0.750321	mga2-1
acetic_acid	0.763417	mga2-1
acetic_acid	0.758529	mga2-1
acetic_acid	0.720799	mga2-1
acetic_acid	0.793469	mga2-1
acetic_acid	0.852154	mga2-1
acetic_acid	0.86607	mga2-1
acetic_acid	0.840137	mga2-1
acetic_acid	0.876407	mga2-1
acetic_acid	0.836858	mga2-1
acetic_acid	0.910538	mga2-1
acetic_acid	0.911098	mga2-1
acetic_acid	0.861002	mga2-1
acetic_acid	0.811775	mga2-1
acetic_acid	0.798328	mga2-1
acetic_acid	0.766107	mga2-1
acetic_acid	0.785012	mga2-1
acetic_acid	0.761898	mga2-1
acetic_acid	0.769246	mga2-1
acetic_acid	0.776314	mga2-1
acetic_acid	0.787551	mga2-1
acetic_acid	0.809455	mga2-1
acetic_acid	0.814994	mga2-1
acetic_acid	0.806456	mga2-1
acetic_acid	0.815054	mga2-1
acetic_acid	0.786261	mga2-1
acetic_acid	0.823771	mga2-1
acetic_acid	0.765317	mga2-1
acetic_acid	0.879057	mga2-1
acetic_acid	0.843596	mga2-1
acetic_acid	0.809905	mga2-1
acetic_acid	0.803447	mga2-1
acetic_acid	0.79078	mga2-1
acetic_acid	0.767436	mga2-1
YPD	0.65748	Dmdm34
YPD	0.656898	Dmdm34
YPD	0.652252	Dmdm34
YPD	0.673443	Dmdm34
YPD	0.638125	Dmdm34
YPD	0.795997	Dmdm34
YPD	0.707037	Dmdm34
YPD	0.651928	Dmdm34
YPD	0.679656	Dmdm34
YPD	0.652756	Dmdm34
YPD	0.647842	Dmdm34
YPD	0.647831	Dmdm34
YPD	0.663648	Dmdm34
YPD	0.635909	Dmdm34
YPD	0.6766	Dmdm34
YPD	0.626573	Dmdm34
YPD	0.619621	Dmdm34
YPD	0.611886	Dmdm34
YPD	0.606177	Dmdm34
YPD	0.628778	Dmdm34
YPD	0.648748	Dmdm34
YPD	0.605561	Dmdm34
YPD	0.62092	Dmdm34
YPD	0.697432	Dmdm34
YPD	0.595811	Dmdm34
YPD	0.697734	Dmdm34
YPD	0.668495	Dmdm34
YPD	0.72985	Dmdm34
YPD	0.677562	Dmdm34
YPD	0.64914	Dmdm34
YPD	0.657301	Dmdm34
YPD	0.688163	Dmdm34
YPD	0.642614	Dmdm34
YPD	0.637924	Dmdm34
YPD	0.628151	Dmdm34
YPD	0.633468	Dmdm34
YPD	0.623774	Dmdm34
YPD	0.637174	Dmdm34
YPD	0.627681	Dmdm34
YPD	0.641853	Dmdm34
YPD	0.639704	Dmdm34
YPD	0.658465	Dmdm34
YPD	0.641338	Dmdm34
YPD	0.655028	Dmdm34
YPD	0.648457	Dmdm34
YPD	0.632674	Dmdm34
YPD	0.633121	Dmdm34
YPD	0.61164	Dmdm34
YPD	0.623427	Dmdm34
YPD	0.638338	Dmdm34
YPD	0.626259	Dmdm34
YPD	0.58033	Dmdm34
YPD	0.677036	Dmdm34
YPD	0.639457	Dmdm34
YPD	0.565464	Dmdm34
YPD	0.629438	Dmdm34
YPD	0.596819	Dmdm34
YPD	0.628756	Dmdm34
YPD	0.635181	Dmdm34
YPD	0.55034	Dmdm34
YPD	0.602405	Dmdm34
YPD	0.585725	Dmdm34
YPD	0.573635	Dmdm34
YPD	0.595106	Dmdm34
YPD	0.614259	Dmdm34
YPD	0.591994	Dmdm34
YPD	0.569706	Dmdm34
YPD	0.579121	Dmdm34
YPD	0.573915	Dmdm34
YPD	0.598677	Dmdm34
YPD	0.584315	Dmdm34
YPD	0.539113	Dmdm34
YPD	0.556978	Dmdm34
YPD	0.614125	Dmdm34
YPD	0.557706	Dmdm34
YPD	0.557482	Dmdm34
YPD	0.529642	Dmdm34
YPD	0.643622	Dmdm34
YPD	0.663424	Dmdm34
YPD	0.668215	Dmdm34
YPD	0.584863	Dmdm34
YPD	0.600278	Dmdm34
YPD	0.537545	Dmdm34
YPD	0.59186	Dmdm34
YPD	0.577251	Dmdm34
YPD	0.599214	Dmdm34
YPD	0.590013	Dmdm34
YPD	0.62542	Dmdm34
YPD	0.613979	Dmdm34
YPD	0.610677	Dmdm34
YPD	0.61305	Dmdm34
YPD	0.621547	Dmdm34
YPD	0.600412	Dmdm34
YPD	0.614102	Dmdm34
YPD	0.591378	Dmdm34
YPD	0.587113	Dmdm34
YPD	0.587348	Dmdm34
YPD	0.576882	Dmdm34
YPD	0.599225	Dmdm34
YPD	0.602617	Dmdm34
YPD	0.593953	Dmdm34
YPD	0.524403	Dmdm34
YPD	0.590124	Dmdm34
YPD	0.550419	Dmdm34
YPD	0.65261	Dmdm34
YPD	0.522355	Dmdm34
YPD	0.728272	Dmdm34
YPD	0.530146	Dmdm34
YPD	0.545415	Dmdm34
YPD	0.626024	Dmdm34
YPD	0.498657	Dmdm34
YPD	0.57265	Dmdm34
YPD	0.558031	Dmdm34
YPD	0.541027	Dmdm34
YPD	0.578886	Dmdm34
YPD	0.56252	Dmdm34
YPD	0.58718	Dmdm34
YPD	0.564333	Dmdm34
YPD	0.544239	Dmdm34
YPD	0.529362	Dmdm34
YPD	0.555534	Dmdm34
YPD	0.576221	Dmdm34
YPD	0.50272	Dmdm34
YPD	0.519299	Dmdm34
YPD	0.71232	Dmdm34
YPD	0.538172	Dmdm34
YPD	0.494571	Dmdm34
YPD	0.536974	Dmdm34
YPD	0.586262	Dmdm34
YPD	0.604789	Dmdm34
YPD	0.573658	Dmdm34
YPD	0.565587	Dmdm34
YPD	0.515773	Dmdm34
YPD	0.526038	Dmdm34
YPD	0.538945	Dmdm34
YPD	0.512023	Dmdm34
YPD	0.532273	Dmdm34
YPD	0.519265	Dmdm34
YPD	0.560975	Dmdm34
YPD	0.548314	Dmdm34
YPD	0.60246	Dmdm34
YPD	0.592207	Dmdm34
YPD	0.579669	Dmdm34
YPD	0.582479	Dmdm34
YPD	0.575505	Dmdm34
YPD	0.550743	Dmdm34
YPD	0.566035	Dmdm34
YPD	0.543344	Dmdm34
YPD	0.552792	Dmdm34
YPD	0.559385	Dmdm34
YPD	0.569258	Dmdm34
YPD	0.557471	Dmdm34
YPD	1.04549	WT
YPD	0.978832	WT
YPD	1.07962	WT
YPD	1.02688	WT
YPD	1.08477	WT
YPD	0.906316	WT
YPD	1.05786	WT
YPD	1.13146	WT
YPD	1.0046	WT
YPD	1.02462	WT
YPD	1.06717	WT
YPD	1.04005	WT
YPD	1.00488	WT
YPD	0.996183	WT
YPD	1.0585	WT
YPD	1.07802	WT
YPD	1.10605	WT
YPD	0.949895	WT
YPD	0.989925	WT
YPD	1.04262	WT
YPD	0.999575	WT
YPD	1.03946	WT
YPD	1.03546	WT
YPD	0.985101	WT
YPD	1.03362	WT
YPD	0.992601	WT
YPD	1.01541	WT
YPD	1.02576	WT
YPD	1.04825	WT
YPD	1.07446	WT
YPD	0.998836	WT
YPD	0.957697	WT
YPD	1.01961	WT
YPD	1.012	WT
YPD	1.05041	WT
YPD	0.89848	WT
YPD	1.04378	WT
YPD	1.06809	WT
YPD	0.95032	WT
YPD	0.992713	WT
YPD	0.973817	WT
YPD	1.00132	WT
YPD	0.979201	WT
YPD	0.936092	WT
YPD	1.01488	WT
YPD	1.08106	WT
YPD	0.987865	WT
YPD	0.924238	WT
YPD	0.934223	WT
YPD	0.994145	WT
YPD	0.923309	WT
YPD	1.01321	WT
YPD	1.00664	WT
YPD	0.948686	WT
YPD	0.991582	WT
YPD	1.00647	WT
YPD	1.00542	WT
YPD	0.994963	WT
YPD	0.983489	WT
YPD	1.02324	WT
YPD	0.973089	WT
YPD	0.93804	WT
YPD	0.992645	WT
YPD	0.974533	WT
YPD	1.01426	WT
YPD	1.14395	WT
YPD	0.993351	WT
YPD	0.991224	WT
YPD	0.916726	WT
YPD	1.18778	WT
YPD	0.935611	WT
YPD	1.00197	WT
YPD	1.15377	WT
YPD	0.87411	WT
YPD	0.946727	WT
YPD	0.996015	WT
YPD	0.912394	WT
YPD	0.905353	WT
YPD	0.929018	WT
YPD	0.945104	WT
YPD	0.904558	WT
YPD	1.00859	WT
YPD	0.984474	WT
YPD	0.906864	WT
YPD	0.95707	WT
YPD	1.00255	WT
YPD	0.96288	WT
YPD	0.979313	WT
YPD	0.951149	WT
YPD	0.977645	WT
YPD	1.05105	WT
YPD	1.00598	WT
YPD	0.999539	WT
YPD	0.996274	WT
YPD	1.0031	WT
YPD	0.966042	WT
YPD	0.946758	WT
YPD	1.03406	WT
YPD	0.95444	WT
YPD	0.929905	WT
YPD	1.01543	WT
YPD	0.983967	WT
YPD	1.04711	WT
YPD	1.10641	WT
YPD	0.913589	WT
YPD	0.956326	WT
YPD	0.923265	WT
YPD	0.962132	WT
YPD	1.10823	WT
YPD	1.16697	WT
YPD	0.969179	WT
YPD	1.01393	WT
YPD	1.01635	WT
YPD	0.984513	WT
YPD	1.03835	WT
YPD	0.974439	WT
YPD	0.996105	WT
YPD	0.979153	WT
YPD	1.01617	WT
YPD	0.954222	WT
YPD	0.97825	WT
YPD	0.962182	WT
YPD	1.05251	WT
YPD	1.02585	WT
YPD	0.994388	WT
YPD	0.988979	WT
YPD	1.00674	WT
YPD	0.962837	WT
YPD	0.921062	WT
YPD	0.940456	WT
YPD	0.977863	WT
YPD	0.995917	WT
YPD	0.926293	WT
YPD	0.941855	WT
YPD	1.15744	WT
YPD	0.972742	WT
YPD	0.958132	WT
YPD	1.0135	WT
YPD	1.05053	WT
YPD	0.984473	WT
YPD	1.10113	WT
YPD	1.08093	WT
YPD	0.959403	WT
YPD	1.03842	WT
YPD	1.02676	WT
YPD	0.994736	WT
YPD	1.02661	WT
YPD	0.966509	WT
YPD	0.978508	WT
YPD	0.971809	WT
YPD	1.01332	WT
YPD	0.972146	WT
YPD	0.977982	WT
YPD	0.952544	WT
YPD	1.00882	WT
YPD	0.987629	WT
YPD	0.984424	WT
YPD	1.15032	WT
YPD	0.97432	WT
YPD	0.931007	WT
YPD	0.887774	WT
YPD	1.03675	WT
YPD	0.85515	WT
YPD	1.02927	WT
YPD	0.887258	WT
YPD	0.890989	WT
YPD	1.15282	WT
YPD	1.13392	WT
YPD	0.924179	WT
YPD	0.904388	WT
YPD	1.08325	WT
YPD	1.29187	WT
YPD	1.18751	WT
YPD	1.19957	WT
YPD	0.965735	WT
YPD	0.980463	WT
YPD	1.00321	WT
YPD	0.969268	WT
YPD	1.01991	WT
YPD	0.958896	WT
YPD	0.979193	WT
YPD	0.967958	WT
YPD	0.964544	WT
YPD	0.947731	WT
YPD	0.935305	WT
YPD	0.920754	WT
YPD	0.84243	Dmdm34_mga2-1
YPD	0.832927	Dmdm34_mga2-1
YPD	0.868547	Dmdm34_mga2-1
YPD	0.874535	Dmdm34_mga2-1
YPD	0.893622	Dmdm34_mga2-1
YPD	0.871838	Dmdm34_mga2-1
YPD	0.868614	Dmdm34_mga2-1
YPD	0.885058	Dmdm34_mga2-1
YPD	0.935342	Dmdm34_mga2-1
YPD	0.889838	Dmdm34_mga2-1
YPD	0.912685	Dmdm34_mga2-1
YPD	0.874132	Dmdm34_mga2-1
YPD	0.904525	Dmdm34_mga2-1
YPD	0.909954	Dmdm34_mga2-1
YPD	0.911946	Dmdm34_mga2-1
YPD	0.880121	Dmdm34_mga2-1
YPD	0.89539	Dmdm34_mga2-1
YPD	0.885136	Dmdm34_mga2-1
YPD	0.874826	Dmdm34_mga2-1
YPD	0.85808	Dmdm34_mga2-1
YPD	0.883648	Dmdm34_mga2-1
YPD	0.88789	Dmdm34_mga2-1
YPD	0.912607	Dmdm34_mga2-1
YPD	0.871983	Dmdm34_mga2-1
YPD	0.874054	Dmdm34_mga2-1
YPD	0.880177	Dmdm34_mga2-1
YPD	0.858002	Dmdm34_mga2-1
YPD	0.904547	Dmdm34_mga2-1
YPD	0.872576	Dmdm34_mga2-1
YPD	0.833553	Dmdm34_mga2-1
YPD	0.872207	Dmdm34_mga2-1
YPD	0.892569	Dmdm34_mga2-1
YPD	0.875789	Dmdm34_mga2-1
YPD	0.873539	Dmdm34_mga2-1
YPD	0.930921	Dmdm34_mga2-1
YPD	0.933809	Dmdm34_mga2-1
YPD	0.833296	Dmdm34_mga2-1
YPD	0.851128	Dmdm34_mga2-1
YPD	0.875397	Dmdm34_mga2-1
YPD	0.913424	Dmdm34_mga2-1
YPD	0.873349	Dmdm34_mga2-1
YPD	0.884106	Dmdm34_mga2-1
YPD	0.959634	Dmdm34_mga2-1
YPD	0.906361	Dmdm34_mga2-1
YPD	0.904939	Dmdm34_mga2-1
YPD	0.920398	Dmdm34_mga2-1
YPD	0.886636	Dmdm34_mga2-1
YPD	0.917947	Dmdm34_mga2-1
YPD	0.906428	Dmdm34_mga2-1
YPD	0.848755	Dmdm34_mga2-1
YPD	0.892267	Dmdm34_mga2-1
YPD	0.901849	Dmdm34_mga2-1
YPD	0.852662	Dmdm34_mga2-1
YPD	0.879662	Dmdm34_mga2-1
YPD	0.877379	Dmdm34_mga2-1
YPD	0.923656	Dmdm34_mga2-1
YPD	0.863095	Dmdm34_mga2-1
YPD	0.876976	Dmdm34_mga2-1
YPD	0.962242	Dmdm34_mga2-1
YPD	0.982481	Dmdm34_mga2-1
YPD	0.821005	Dmdm34_mga2-1
YPD	0.969619	Dmdm34_mga2-1
YPD	0.900125	Dmdm34_mga2-1
YPD	0.93298	Dmdm34_mga2-1
YPD	0.853099	Dmdm34_mga2-1
YPD	0.875274	Dmdm34_mga2-1
YPD	0.924327	Dmdm34_mga2-1
YPD	0.925883	Dmdm34_mga2-1
YPD	0.90795	Dmdm34_mga2-1
YPD	0.900875	Dmdm34_mga2-1
YPD	0.961111	Dmdm34_mga2-1
YPD	0.941152	Dmdm34_mga2-1
YPD	0.874244	Dmdm34_mga2-1
YPD	0.864561	Dmdm34_mga2-1
YPD	0.889177	Dmdm34_mga2-1
YPD	0.859961	Dmdm34_mga2-1
YPD	0.877804	Dmdm34_mga2-1
YPD	0.912394	Dmdm34_mga2-1
YPD	0.914331	Dmdm34_mga2-1
YPD	0.908364	Dmdm34_mga2-1
YPD	0.909126	Dmdm34_mga2-1
YPD	0.905812	Dmdm34_mga2-1
YPD	0.931122	Dmdm34_mga2-1
YPD	0.922144	Dmdm34_mga2-1
YPD	0.852281	Dmdm34_mga2-1
YPD	0.872084	Dmdm34_mga2-1
YPD	0.913905	Dmdm34_mga2-1
YPD	0.933372	Dmdm34_mga2-1
YPD	0.85264	Dmdm34_mga2-1
YPD	0.949022	Dmdm34_mga2-1
YPD	0.953734	Dmdm34_mga2-1
YPD	0.939596	Dmdm34_mga2-1
YPD	0.935186	Dmdm34_mga2-1
YPD	0.98706	Dmdm34_mga2-1
YPD	0.962175	Dmdm34_mga2-1
YPD	0.897976	Dmdm34_mga2-1
YPD	0.928156	Dmdm34_mga2-1
YPD	0.83193	Dmdm34_mga2-1
YPD	0.897338	Dmdm34_mga2-1
YPD	0.900114	Dmdm34_mga2-1
YPD	0.879237	Dmdm34_mga2-1
YPD	0.90092	Dmdm34_mga2-1
YPD	0.908409	Dmdm34_mga2-1
YPD	0.928245	Dmdm34_mga2-1
YPD	0.90504	Dmdm34_mga2-1
YPD	0.934536	Dmdm34_mga2-1
YPD	0.958223	Dmdm34_mga2-1
YPD	0.955525	Dmdm34_mga2-1
YPD	0.867494	Dmdm34_mga2-1
YPD	0.884722	Dmdm34_mga2-1
YPD	0.882797	Dmdm34_mga2-1
YPD	0.903349	Dmdm34_mga2-1
YPD	0.905924	Dmdm34_mga2-1
YPD	0.909148	Dmdm34_mga2-1
YPD	0.927574	Dmdm34_mga2-1
YPD	0.92257	Dmdm34_mga2-1
YPD	0.841311	Dmdm34_mga2-1
YPD	0.861875	Dmdm34_mga2-1
YPD	0.887342	Dmdm34_mga2-1
YPD	0.906293	Dmdm34_mga2-1
YPD	0.842095	Dmdm34_mga2-1
YPD	1.01128	Dmdm34_mga2-1
YPD	0.930025	Dmdm34_mga2-1
YPD	0.909249	Dmdm34_mga2-1
YPD	0.941119	Dmdm34_mga2-1
YPD	0.917364	Dmdm34_mga2-1
YPD	0.973884	Dmdm34_mga2-1
YPD	0.903193	Dmdm34_mga2-1
YPD	0.976313	Dmdm34_mga2-1
YPD	0.885976	Dmdm34_mga2-1
YPD	0.909249	Dmdm34_mga2-1
YPD	0.857632	Dmdm34_mga2-1
YPD	0.941577	Dmdm34_mga2-1
YPD	0.931525	Dmdm34_mga2-1
YPD	0.917857	Dmdm34_mga2-1
YPD	0.922782	Dmdm34_mga2-1
YPD	0.919368	Dmdm34_mga2-1
YPD	0.928626	Dmdm34_mga2-1
YPD	0.894136	Dmdm34_mga2-1
YPD	0.889636	Dmdm34_mga2-1
YPD	0.919256	Dmdm34_mga2-1
YPD	0.888931	Dmdm34_mga2-1
YPD	0.926633	Dmdm34_mga2-1
YPD	0.811255	Dmdm34_mga2-1
YPD	0.785754	Dmdm34_mga2-1
YPD	0.851319	Dmdm34_mga2-1
YPD	0.843102	Dmdm34_mga2-1
YPD	0.827565	Dmdm34_mga2-1
YPD	0.810001	Dmdm34_mga2-1
YPD	0.832568	Dmdm34_mga2-1
YPD	0.819785	Dmdm34_mga2-1
YPD	0.854442	Dmdm34_mga2-1
YPD	0.790433	Dmdm34_mga2-1
YPD	0.778859	Dmdm34_mga2-1
YPD	0.816605	Dmdm34_mga2-1
YPD	0.764351	Dmdm34_mga2-1
YPD	0.84889	Dmdm34_mga2-1
YPD	0.857207	Dmdm34_mga2-1
YPD	0.864931	Dmdm34_mga2-1
YPD	0.836789	Dmdm34_mga2-1
YPD	0.857576	Dmdm34_mga2-1
YPD	0.890342	Dmdm34_mga2-1
YPD	0.861528	Dmdm34_mga2-1
YPD	0.8653	Dmdm34_mga2-1
YPD	0.866397	Dmdm34_mga2-1
YPD	0.854789	Dmdm34_mga2-1
YPD	0.810986	Dmdm34_mga2-1
YPD	0.85011	Dmdm34_mga2-1
YPD	0.831438	Dmdm34_mga2-1
YPD	0.826177	Dmdm34_mga2-1
YPD	0.800699	Dmdm34_mga2-1
YPD	0.834483	Dmdm34_mga2-1
YPD	0.803687	Dmdm34_mga2-1
YPD	0.814199	Dmdm34_mga2-1
YPD	0.848766	Dmdm34_mga2-1
YPD	0.860744	Dmdm34_mga2-1
YPD	0.834908	Dmdm34_mga2-1
YPD	0.8907	Dmdm34_mga2-1
YPD	0.90139	Dmdm34_mga2-1
YPD	0.794754	Dmdm34_mga2-1
YPD	0.801258	Dmdm34_mga2-1
YPD	0.863252	Dmdm34_mga2-1
YPD	0.876774	Dmdm34_mga2-1
YPD	0.826154	Dmdm34_mga2-1
YPD	0.882304	Dmdm34_mga2-1
YPD	0.888808	Dmdm34_mga2-1
YPD	0.846886	Dmdm34_mga2-1
YPD	0.810113	Dmdm34_mga2-1
YPD	0.879192	Dmdm34_mga2-1
YPD	0.861002	Dmdm34_mga2-1
YPD	0.868088	Dmdm34_mga2-1
YPD	0.851229	Dmdm34_mga2-1
YPD	0.840651	Dmdm34_mga2-1
YPD	0.870573	Dmdm34_mga2-1
YPD	0.871412	Dmdm34_mga2-1
YPD	0.813572	Dmdm34_mga2-1
YPD	0.802042	Dmdm34_mga2-1
YPD	0.835401	Dmdm34_mga2-1
YPD	0.823714	Dmdm34_mga2-1
YPD	0.84205	Dmdm34_mga2-1
YPD	0.784299	Dmdm34_mga2-1
YPD	0.939316	Dmdm34_mga2-1
YPD	0.95557	Dmdm34_mga2-1
YPD	0.797038	Dmdm34_mga2-1
YPD	0.955839	Dmdm34_mga2-1
YPD	0.770385	Dmdm34_mga2-1
YPD	0.815665	Dmdm34_mga2-1
YPD	0.826389	Dmdm34_mga2-1
YPD	0.848867	Dmdm34_mga2-1
YPD	0.865569	Dmdm34_mga2-1
YPD	0.852382	Dmdm34_mga2-1
YPD	0.857386	Dmdm34_mga2-1
YPD	0.863923	Dmdm34_mga2-1
YPD	0.918999	Dmdm34_mga2-1
YPD	0.902823	Dmdm34_mga2-1
YPD	0.835244	Dmdm34_mga2-1
YPD	0.824598	Dmdm34_mga2-1
YPD	0.858102	Dmdm34_mga2-1
YPD	0.839218	Dmdm34_mga2-1
YPD	0.854151	Dmdm34_mga2-1
YPD	0.829624	Dmdm34_mga2-1
YPD	0.898155	Dmdm34_mga2-1
YPD	0.870382	Dmdm34_mga2-1
YPD	0.88161	Dmdm34_mga2-1
YPD	0.887621	Dmdm34_mga2-1
YPD	0.902846	Dmdm34_mga2-1
YPD	0.900081	Dmdm34_mga2-1
YPD	0.817635	Dmdm34_mga2-1
YPD	0.816617	Dmdm34_mga2-1
YPD	0.801706	Dmdm34_mga2-1
YPD	0.901726	Dmdm34_mga2-1
YPD	0.815654	Dmdm34_mga2-1
YPD	0.910614	Dmdm34_mga2-1
YPD	0.919603	Dmdm34_mga2-1
YPD	0.898581	Dmdm34_mga2-1
YPD	0.934682	Dmdm34_mga2-1
YPD	0.951742	Dmdm34_mga2-1
YPD	0.939966	Dmdm34_mga2-1
YPD	0.780896	Dmdm34_mga2-1
YPD	0.844233	Dmdm34_mga2-1
YPD	0.788553	Dmdm34_mga2-1
YPD	0.799624	Dmdm34_mga2-1
YPD	0.830968	Dmdm34_mga2-1
YPD	0.843382	Dmdm34_mga2-1
YPD	0.844983	Dmdm34_mga2-1
YPD	0.854308	Dmdm34_mga2-1
YPD	0.880233	Dmdm34_mga2-1
YPD	0.8668	Dmdm34_mga2-1
YPD	0.877009	Dmdm34_mga2-1
YPD	0.904446	Dmdm34_mga2-1
YPD	0.871233	Dmdm34_mga2-1
YPD	0.822594	Dmdm34_mga2-1
YPD	0.850087	Dmdm34_mga2-1
YPD	0.834964	Dmdm34_mga2-1
YPD	0.833083	Dmdm34_mga2-1
YPD	0.873315	Dmdm34_mga2-1
YPD	0.854308	Dmdm34_mga2-1
YPD	0.887722	Dmdm34_mga2-1
YPD	0.885259	Dmdm34_mga2-1
YPD	0.788821	Dmdm34_mga2-1
YPD	0.821027	Dmdm34_mga2-1
YPD	0.896252	Dmdm34_mga2-1
YPD	0.86942	Dmdm34_mga2-1
YPD	0.765314	Dmdm34_mga2-1
YPD	0.959141	Dmdm34_mga2-1
YPD	0.873506	Dmdm34_mga2-1
YPD	0.850121	Dmdm34_mga2-1
YPD	0.907088	Dmdm34_mga2-1
YPD	0.876293	Dmdm34_mga2-1
YPD	0.911846	Dmdm34_mga2-1
YPD	0.929622	Dmdm34_mga2-1
YPD	0.940805	Dmdm34_mga2-1
YPD	0.765963	Dmdm34_mga2-1
YPD	0.743664	Dmdm34_mga2-1
YPD	0.786504	Dmdm34_mga2-1
YPD	0.987295	Dmdm34_mga2-1
YPD	0.784668	Dmdm34_mga2-1
YPD	0.852841	Dmdm34_mga2-1
YPD	0.885909	Dmdm34_mga2-1
YPD	0.856793	Dmdm34_mga2-1
YPD	0.875229	Dmdm34_mga2-1
YPD	0.848419	Dmdm34_mga2-1
YPD	0.837158	Dmdm34_mga2-1
YPD	0.849024	Dmdm34_mga2-1
YPD	0.857263	Dmdm34_mga2-1
YPD	0.875901	Dmdm34_mga2-1
YPD	0.774303	Dmdm34_mga2-1
YPD	0.750694	Dmdm34_mga2-1
YPD	0.776183	Dmdm34_mga2-1
YPD	0.801852	Dmdm34_mga2-1
YPD	0.839643	Dmdm34_mga2-1
YPD	0.780415	Dmdm34_mga2-1
YPD	0.804829	Dmdm34_mga2-1
YPD	0.809811	Dmdm34_mga2-1
YPD	0.761799	Dmdm34_mga2-1
YPD	0.759784	Dmdm34_mga2-1
YPD	0.763288	Dmdm34_mga2-1
YPD	0.820703	Dmdm34_mga2-1
YPD	0.744235	Dmdm34_mga2-1
YPD	0.812911	Dmdm34_mga2-1
YPD	0.845901	Dmdm34_mga2-1
YPD	0.820602	Dmdm34_mga2-1
YPD	0.797475	Dmdm34_mga2-1
YPD	0.799523	Dmdm34_mga2-1
YPD	0.847949	Dmdm34_mga2-1
YPD	0.797407	Dmdm34_mga2-1
YPD	0.868983	Dmdm34_mga2-1
YPD	0.865278	Dmdm34_mga2-1
YPD	0.862323	Dmdm34_mga2-1
YPD	0.817031	Dmdm34_mga2-1
YPD	0.844815	Dmdm34_mga2-1
YPD	0.819494	Dmdm34_mga2-1
YPD	0.812945	Dmdm34_mga2-1
YPD	0.736108	Dmdm34_mga2-1
YPD	0.790669	Dmdm34_mga2-1
YPD	0.783168	Dmdm34_mga2-1
YPD	0.79209	Dmdm34_mga2-1
YPD	0.812855	Dmdm34_mga2-1
YPD	0.804449	Dmdm34_mga2-1
YPD	0.825393	Dmdm34_mga2-1
YPD	0.873606	Dmdm34_mga2-1
YPD	0.897707	Dmdm34_mga2-1
YPD	0.765	Dmdm34_mga2-1
YPD	0.804605	Dmdm34_mga2-1
YPD	0.828147	Dmdm34_mga2-1
YPD	0.8294	Dmdm34_mga2-1
YPD	0.837718	Dmdm34_mga2-1
YPD	0.872062	Dmdm34_mga2-1
YPD	1.00254	Dmdm34_mga2-1
YPD	0.794822	Dmdm34_mga2-1
YPD	0.767127	Dmdm34_mga2-1
YPD	0.841076	Dmdm34_mga2-1
YPD	0.809228	Dmdm34_mga2-1
YPD	0.792258	Dmdm34_mga2-1
YPD	0.835927	Dmdm34_mga2-1
YPD	0.807426	Dmdm34_mga2-1
YPD	0.831617	Dmdm34_mga2-1
YPD	0.812934	Dmdm34_mga2-1
YPD	0.793456	Dmdm34_mga2-1
YPD	0.823322	Dmdm34_mga2-1
YPD	0.832803	Dmdm34_mga2-1
YPD	0.787512	Dmdm34_mga2-1
YPD	0.840852	Dmdm34_mga2-1
YPD	0.83961	Dmdm34_mga2-1
YPD	0.807728	Dmdm34_mga2-1
YPD	0.878453	Dmdm34_mga2-1
YPD	0.846673	Dmdm34_mga2-1
YPD	0.726951	Dmdm34_mga2-1
YPD	0.762123	Dmdm34_mga2-1
YPD	0.809419	Dmdm34_mga2-1
YPD	0.819203	Dmdm34_mga2-1
YPD	0.859289	Dmdm34_mga2-1
YPD	0.838054	Dmdm34_mga2-1
YPD	0.860386	Dmdm34_mga2-1
YPD	0.856334	Dmdm34_mga2-1
YPD	0.879304	Dmdm34_mga2-1
YPD	0.870394	Dmdm34_mga2-1
YPD	0.796758	Dmdm34_mga2-1
YPD	0.792594	Dmdm34_mga2-1
YPD	0.837662	Dmdm34_mga2-1
YPD	0.828259	Dmdm34_mga2-1
YPD	0.805714	Dmdm34_mga2-1
YPD	0.799187	Dmdm34_mga2-1
YPD	0.821464	Dmdm34_mga2-1
YPD	0.825393	Dmdm34_mga2-1
YPD	0.829311	Dmdm34_mga2-1
YPD	0.849158	Dmdm34_mga2-1
YPD	0.859323	Dmdm34_mga2-1
YPD	0.837471	Dmdm34_mga2-1
YPD	0.811568	Dmdm34_mga2-1
YPD	0.786034	Dmdm34_mga2-1
YPD	0.75675	Dmdm34_mga2-1
YPD	0.812923	Dmdm34_mga2-1
YPD	0.796657	Dmdm34_mga2-1
YPD	0.992466	Dmdm34_mga2-1
YPD	0.843125	Dmdm34_mga2-1
YPD	0.841535	Dmdm34_mga2-1
YPD	0.835893	Dmdm34_mga2-1
YPD	0.906562	Dmdm34_mga2-1
YPD	0.854923	Dmdm34_mga2-1
YPD	0.805311	Dmdm34_mga2-1
YPD	0.749216	Dmdm34_mga2-1
YPD	0.733242	Dmdm34_mga2-1
YPD	0.763926	Dmdm34_mga2-1
YPD	0.842822	Dmdm34_mga2-1
YPD	0.79921	Dmdm34_mga2-1
YPD	0.85274	Dmdm34_mga2-1
YPD	0.830262	Dmdm34_mga2-1
YPD	0.847658	Dmdm34_mga2-1
YPD	0.83896	Dmdm34_mga2-1
YPD	0.842285	Dmdm34_mga2-1
YPD	0.877379	Dmdm34_mga2-1
YPD	0.884051	Dmdm34_mga2-1
YPD	0.800799	Dmdm34_mga2-1
YPD	0.840539	Dmdm34_mga2-1
YPD	0.816952	Dmdm34_mga2-1
YPD	0.802411	Dmdm34_mga2-1
YPD	0.817938	Dmdm34_mga2-1
YPD	0.817389	Dmdm34_mga2-1
YPD	0.851274	Dmdm34_mga2-1
YPD	0.835613	Dmdm34_mga2-1
YPD	0.803911	Dmdm34_mga2-1
YPD	0.825169	Dmdm34_mga2-1
YPD	0.826255	Dmdm34_mga2-1
YPD	0.7844	Dmdm34_mga2-1
YPD	0.913189	Dmdm34_mga2-1
YPD	0.904155	Dmdm34_mga2-1
YPD	0.936171	Dmdm34_mga2-1
YPD	0.799792	Dmdm34_mga2-1
YPD	0.978731	Dmdm34_mga2-1
YPD	0.869621	Dmdm34_mga2-1
YPD	0.867024	Dmdm34_mga2-1
YPD	0.8667	Dmdm34_mga2-1
YPD	0.737709	Dmdm34_mga2-1
YPD	0.823714	Dmdm34_mga2-1
YPD	0.777336	Dmdm34_mga2-1
YPD	0.88273	Dmdm34_mga2-1
YPD	0.763097	Dmdm34_mga2-1
YPD	0.836095	Dmdm34_mga2-1
YPD	0.888954	Dmdm34_mga2-1
YPD	0.846886	Dmdm34_mga2-1
YPD	0.867237	Dmdm34_mga2-1
YPD	0.812576	Dmdm34_mga2-1
YPD	0.802075	Dmdm34_mga2-1
YPD	0.831874	Dmdm34_mga2-1
YPD	0.843348	Dmdm34_mga2-1
YPD	0.848811	Dmdm34_mga2-1
YPD	0.853036	mga2-1
YPD	0.843061	mga2-1
YPD	0.798667	mga2-1
YPD	0.82599	mga2-1
YPD	0.88426	mga2-1
YPD	0.82739	mga2-1
YPD	0.880499	mga2-1
YPD	0.831062	mga2-1
YPD	0.941468	mga2-1
YPD	0.796831	mga2-1
YPD	0.889302	mga2-1
YPD	0.868172	mga2-1
YPD	0.825435	mga2-1
YPD	0.736099	mga2-1
YPD	0.765249	mga2-1
YPD	0.787491	mga2-1
YPD	0.816085	mga2-1
YPD	0.793496	mga2-1
YPD	0.800354	mga2-1
YPD	0.801793	mga2-1
YPD	0.846366	mga2-1
YPD	0.830586	mga2-1
YPD	0.829295	mga2-1
YPD	0.831201	mga2-1
YPD	0.788831	mga2-1
YPD	0.833573	mga2-1
YPD	0.85378	mga2-1
YPD	0.821881	mga2-1
YPD	0.792523	mga2-1
YPD	0.803242	mga2-1
YPD	0.803133	mga2-1
YPD	0.808899	mga2-1
YPD	0.82738	mga2-1
YPD	0.81938	mga2-1
YPD	0.813554	mga2-1
YPD	0.798081	mga2-1
YPD	0.811539	mga2-1
YPD	0.812056	mga2-1
YPD	0.800235	mga2-1
YPD	0.888439	mga2-1
YPD	0.839856	mga2-1
YPD	0.875556	mga2-1
YPD	0.777497	mga2-1
YPD	0.825772	mga2-1
YPD	0.994785	mga2-1
YPD	0.906482	mga2-1
YPD	0.885471	mga2-1
YPD	0.729509	mga2-1
YPD	0.840004	mga2-1
YPD	0.862336	mga2-1
YPD	0.852689	mga2-1
YPD	0.747801	mga2-1
YPD	0.768524	mga2-1
YPD	0.7942	mga2-1
YPD	0.824293	mga2-1
YPD	0.835379	mga2-1
YPD	0.813515	mga2-1
YPD	0.814368	mga2-1
YPD	0.781308	mga2-1
YPD	0.843955	mga2-1
YPD	0.843508	mga2-1
YPD	0.856262	mga2-1
YPD	0.808483	mga2-1
YPD	0.805793	mga2-1
YPD	0.792523	mga2-1
YPD	0.783233	mga2-1
YPD	0.815539	mga2-1
YPD	0.830794	mga2-1
YPD	0.817316	mga2-1
YPD	0.794607	mga2-1
YPD	0.80082	mga2-1
YPD	0.845761	mga2-1
YPD	0.801088	mga2-1
YPD	0.970638	mga2-1
YPD	0.786191	mga2-1
YPD	0.925141	mga2-1
YPD	0.772743	mga2-1
YPD	0.784484	mga2-1
YPD	1.04717	mga2-1
YPD	1.086	mga2-1
YPD	0.851885	mga2-1
YPD	0.738045	mga2-1
YPD	0.796811	mga2-1
YPD	0.788087	mga2-1
YPD	0.804026	mga2-1
YPD	0.764604	mga2-1
YPD	0.769517	mga2-1
YPD	0.797208	mga2-1
YPD	0.809535	mga2-1
YPD	0.811639	mga2-1
YPD	0.801098	mga2-1
YPD	0.858128	mga2-1
YPD	0.800632	mga2-1
YPD	0.828055	mga2-1
YPD	0.829117	mga2-1
YPD	0.804523	mga2-1
YPD	0.7876	mga2-1
YPD	0.809167	mga2-1
YPD	0.8247	mga2-1
YPD	0.813306	mga2-1
YPD	0.824045	mga2-1
