# Supplementary material for: The Genomic Landscape of Compensatory Evolution
Source: PLoS Biol. 2014 Aug 26;12(8):e1001935. doi: 10.1371/journal.pbio.1001935 (PMC4144845; doi:10.1371/journal.pbio.1001935)
Supplement: Table S8 — Data supporting Figure 7 . The table contains colony size measurement data on the environment-dependent compensation of the deletion of rpb9 by a loss-of-function mutation of whi2. (XLSX) [file pbio.1001935.s013.xlsx]

## Sheet: data_for_figure_7B
genotype	environment	colony_size_relative_to_ancestor
Drpb9	CYC	0.286354
Dwhi2	CYC	1.02301
WT	CYC	1.13409
Drpb9 Dwhi2	CYC	0.118964
Drpb9	CYC	0.1349
Drpb9	CYC	0.145161
WT	CYC	0.831744
Dwhi2	CYC	0.875834
Drpb9	CYC	0.229018
Drpb9 Dwhi2	CYC	0.11576
Drpb9	CYC	0.344736
WT	CYC	0.968884
Dwhi2	CYC	0.921056
Drpb9	CYC	0.107195
Drpb9 Dwhi2	CYC	0.107949
Drpb9 Dwhi2	CYC	0.222087
Drpb9	CYC	0.251843
Dwhi2	CYC	0.908418
WT	CYC	0.859553
Drpb9 Dwhi2	CYC	0.0992066
Drpb9	CYC	0.12666
Drpb9 Dwhi2	CYC	0.170834
Drpb9	CYC	0.299955
Dwhi2	CYC	0.985187
WT	CYC	0.884022
Drpb9	CYC	0.278941
WT	CYC	1.00745
Dwhi2	CYC	1.02318
Drpb9	CYC	0.314456
Drpb9 Dwhi2	CYC	0.156218
WT	CYC	0.771424
WT	CYC	0.993144
Dwhi2	CYC	0.964214
Drpb9	CYC	0.229552
Drpb9 Dwhi2	CYC	0.105677
WT	CYC	0.806227
Dwhi2	CYC	1.01918
WT	CYC	0.931002
Drpb9	CYC	0.174604
Dwhi2	CYC	1.09299
Dwhi2	CYC	0.859165
WT	CYC	0.922825
Drpb9 Dwhi2	CYC	0.104149
Drpb9	CYC	0.207449
Dwhi2	CYC	0.940154
WT	CYC	0.777685
Dwhi2	CYC	0.924815
Drpb9	CYC	0.195136
Drpb9 Dwhi2	CYC	0.174227
WT	CYC	1.1548
Dwhi2	CYC	1.10878
WT	CYC	0.959765
Dwhi2	CYC	0.982778
Drpb9	CYC	0.5405
Drpb9 Dwhi2	CYC	0.0631048
WT	CYC	0.100788
Dwhi2	CYC	0.820436
Dwhi2	CYC	0.963251
WT	CYC	1.21223
Drpb9	CYC	0.228662
Dwhi2	CYC	0.891728
WT	CYC	1.0941
Dwhi2	CYC	1.00709
WT	CYC	1.29893
Drpb9 Dwhi2	CYC	0.156458
Drpb9	CYC	0.164898
Dwhi2	CYC	1.01488
WT	CYC	0.971868
Dwhi2	CYC	0.941714
Drpb9	CYC	0.227877
Drpb9 Dwhi2	CYC	0.137235
WT	CYC	1.04009
Dwhi2	CYC	0.890734
Dwhi2	CYC	0.937714
Drpb9	CYC	0.222882
Drpb9 Dwhi2	CYC	0.132733
WT	CYC	1.17258
Dwhi2	CYC	1.20323
WT	CYC	0.974936
Drpb9 Dwhi2	CYC	0.0709052
Drpb9	CYC	0.228641
Dwhi2	CYC	1.21799
WT	CYC	1.39702
WT	CYC	0.991615
Drpb9	CYC	0.114692
Dwhi2	CYC	1.29321
WT	CYC	1.41498
Drpb9	CYC	0.157589
Drpb9 Dwhi2	CYC	0.0681201
WT	CYC	0.851459
Dwhi2	CYC	1.22306
Drpb9	CYC	0.262439
Drpb9 Dwhi2	CYC	0.061974
Drpb9	CYC	0.135601
Drpb9 Dwhi2	CYC	0.104054
WT	CYC	0.773822
Dwhi2	CYC	1.33344
Drpb9	CYC	0.107792
Drpb9 Dwhi2	CYC	0.235049
Drpb9 Dwhi2	CYC	0.0974894
Drpb9	CYC	0.131036
Dwhi2	CYC	0.765121
WT	CYC	1.17865
Drpb9 Dwhi2	CYC	0.0687378
Drpb9	CYC	0.131309
Drpb9 Dwhi2	CYC	0.165096
Drpb9	CYC	0.284082
Dwhi2	CYC	0.660459
WT	CYC	1.2641
Drpb9 Dwhi2	CYC	0.101395
Drpb9	CYC	0.258858
Drpb9	CYC	0.191115
Drpb9 Dwhi2	CYC	0.100348
WT	CYC	1.26023
Dwhi2	CYC	0.681588
Drpb9	CYC	0.2108
Drpb9 Dwhi2	CYC	0.109321
Drpb9 Dwhi2	YPD	0.857229
Drpb9	YPD	0.764145
Dwhi2	YPD	1.01082
WT	YPD	0.931626
Drpb9 Dwhi2	YPD	0.821708
Drpb9	YPD	0.78646
Drpb9	YPD	0.788813
Drpb9 Dwhi2	YPD	0.799546
WT	YPD	0.978882
Dwhi2	YPD	0.992023
Drpb9	YPD	0.773461
Drpb9 Dwhi2	YPD	0.827733
Drpb9	YPD	0.765539
WT	YPD	1.02322
Dwhi2	YPD	1.07895
Drpb9	YPD	0.746341
Drpb9 Dwhi2	YPD	0.826262
Drpb9 Dwhi2	YPD	0.889481
Drpb9	YPD	0.788497
Dwhi2	YPD	0.898939
WT	YPD	0.982957
Drpb9 Dwhi2	YPD	0.797355
Drpb9	YPD	0.724276
Drpb9 Dwhi2	YPD	0.855856
Drpb9	YPD	0.747724
Dwhi2	YPD	0.953778
WT	YPD	0.993483
Drpb9 Dwhi2	YPD	0.945214
Drpb9	YPD	0.754948
WT	YPD	0.922299
Dwhi2	YPD	0.98907
Drpb9	YPD	0.734856
Drpb9 Dwhi2	YPD	0.851443
WT	YPD	1.05273
WT	YPD	0.949125
Dwhi2	YPD	0.968912
Drpb9	YPD	0.72773
Drpb9 Dwhi2	YPD	0.822438
WT	YPD	1.00304
Dwhi2	YPD	0.96365
WT	YPD	1.03562
Drpb9 Dwhi2	YPD	0.832702
Drpb9	YPD	0.76835
Dwhi2	YPD	1.02007
Dwhi2	YPD	0.950171
WT	YPD	1.03806
Drpb9 Dwhi2	YPD	0.813274
Drpb9	YPD	0.755787
Dwhi2	YPD	1.05108
WT	YPD	1.03932
Dwhi2	YPD	0.961122
Drpb9	YPD	0.7602
Drpb9 Dwhi2	YPD	0.81079
WT	YPD	0.95855
Dwhi2	YPD	0.974328
WT	YPD	1.05496
Dwhi2	YPD	0.948602
Drpb9	YPD	0.748302
Drpb9 Dwhi2	YPD	0.879184
WT	YPD	0.991434
Dwhi2	YPD	0.978653
Dwhi2	YPD	0.932618
WT	YPD	0.980015
Drpb9 Dwhi2	YPD	0.800679
Drpb9	YPD	0.838488
Dwhi2	YPD	1.02238
WT	YPD	0.948918
Dwhi2	YPD	0.930286
WT	YPD	0.982892
Drpb9 Dwhi2	YPD	0.85141
Drpb9	YPD	0.693855
Dwhi2	YPD	1.04202
WT	YPD	1.1059
Dwhi2	YPD	1.01377
Drpb9	YPD	0.764842
Drpb9 Dwhi2	YPD	0.77285
WT	YPD	0.989081
Dwhi2	YPD	0.994834
Dwhi2	YPD	0.981181
Drpb9	YPD	0.77053
Drpb9 Dwhi2	YPD	0.823146
WT	YPD	0.966679
Dwhi2	YPD	0.950346
WT	YPD	1.09769
Drpb9 Dwhi2	YPD	0.829074
Drpb9	YPD	0.726139
Dwhi2	YPD	0.981061
WT	YPD	0.986934
WT	YPD	0.959803
Drpb9 Dwhi2	YPD	0.846464
Drpb9	YPD	0.727403
Dwhi2	YPD	1.02789
WT	YPD	0.963072
Drpb9	YPD	0.747659
Drpb9 Dwhi2	YPD	0.864714
WT	YPD	1.06124
Dwhi2	YPD	0.988013
Drpb9	YPD	0.743954
Drpb9 Dwhi2	YPD	0.799709
Drpb9	YPD	0.720713
Drpb9 Dwhi2	YPD	0.815911
WT	YPD	0.976964
Dwhi2	YPD	0.961296
Drpb9	YPD	0.704947
Drpb9 Dwhi2	YPD	0.8598
Drpb9 Dwhi2	YPD	0.816565
Drpb9	YPD	0.746406
Dwhi2	YPD	0.99491
WT	YPD	1.04607
Drpb9 Dwhi2	YPD	0.802215
Drpb9	YPD	0.728547
Drpb9 Dwhi2	YPD	0.843162
Drpb9	YPD	0.712084
Dwhi2	YPD	1.02918
WT	YPD	1.05185
Drpb9 Dwhi2	YPD	0.861031
Drpb9	YPD	0.799785
Drpb9	YPD	0.739051
Drpb9 Dwhi2	YPD	0.77747
WT	YPD	0.927584
Dwhi2	YPD	0.939068
Drpb9	YPD	0.782374
Drpb9 Dwhi2	YPD	0.826491

## Sheet: data_for_figure_7C
genotype	environment	colony_size_relative_to_ancestor
Drpb9_evolved	ACE	0.149689
Drpb9_evolved	ACE	0.230701
Drpb9_evolved	ACE	0.175561
Drpb9_evolved	ACE	0.194453
Drpb9_evolved	ACE	0.229694
Drpb9_evolved	ACE	0.318216
Drpb9_evolved	ACE	0.15408
Drpb9_evolved	ACE	0.203501
Drpb9_evolved	ACE	0.206984
Drpb9_evolved	ACE	0.170946
Drpb9_evolved	ACE	0.162583
Drpb9_evolved	ACE	0.212521
Drpb9_evolved	ACE	0.215136
Drpb9_evolved	ACE	0.15657
Drpb9_evolved	ACE	0.344996
Drpb9_evolved	ACE	0.134111
Drpb9_evolved	ACE	0.189797
Drpb9_evolved	ACE	0.16503
Drpb9_evolved	ACE	0.339961
Drpb9_evolved	ACE	0.224464
Drpb9_evolved	ACE	0.304511
Drpb9_evolved	ACE	0.215276
Drpb9_evolved	ACE	0.191447
Drpb9_evolved	ACE	0.220017
Drpb9_evolved	ACE	0.218633
Drpb9_evolved	ACE	0.252405
Drpb9_evolved	ACE	0.322663
Drpb9_evolved	ACE	0.276151
Drpb9_evolved	ACE	0.231526
Drpb9_evolved	ACE	0.223401
Drpb9_evolved	ACE	0.222269
Drpb9_evolved	ACE	0.231386
Drpb9_evolved	ACE	0.27485
Drpb9_evolved	ACE	0.337654
Drpb9_evolved	ACE	0.23891
Drpb9_evolved	ACE	0.362672
Drpb9_evolved	ACE	0.177812
Drpb9_evolved	ACE	0.344912
Drpb9_evolved	ACE	0.21922
Drpb9_evolved	ACE	0.255509
Drpb9_evolved	ACE	0.267634
Drpb9_evolved	ACE	0.191629
Drpb9_evolved	ACE	0.294093
Drpb9_evolved	ACE	0.18721
Drpb9_evolved	ACE	0.327236
Drpb9_evolved	ACE	0.278234
Drpb9_evolved	ACE	0.250349
Drpb9_evolved	ACE	0.265942
Drpb9_evolved	ACE	0.204788
Drpb9_evolved	ACE	0.186301
Drpb9_evolved	ACE	0.248084
Drpb9_evolved	ACE	0.178483
Drpb9_evolved	ACE	0.231582
Drpb9_evolved	ACE	0.261942
Drpb9_evolved	ACE	0.220171
Drpb9_evolved	ACE	0.324257
Drpb9_evolved	ACE	0.246406
Drpb9_evolved	ACE	0.207011
Drpb9_evolved	ACE	0.196425
Drpb9_evolved	ACE	0.221457
Drpb9_evolved	ACE	0.262739
Drpb9_evolved	ACE	0.267382
Drpb9_evolved	ACE	0.221905
Drpb9_evolved	ACE	0.184441
Drpb9_evolved	ACE	0.246559
Drpb9_evolved	ACE	0.307434
Drpb9_evolved	ACE	0.228673
Drpb9_evolved	ACE	0.240616
Drpb9_evolved	ACE	0.236001
Drpb9_evolved	ACE	0.234868
Drpb9_evolved	ACE	0.218101
Drpb9_evolved	ACE	0.234799
Drpb9_evolved	ACE	0.200565
Drpb9_evolved	ACE	0.282122
Drpb9_evolved	ACE	0.249706
Drpb9_evolved	ACE	0.18721
Drpb9_evolved	ACE	0.252293
Drpb9_evolved	ACE	0.278794
Drpb9_evolved	ACE	0.326536
Drpb9_evolved	ACE	0.239413
Drpb9_evolved	ACE	0.2407
Drpb9_evolved	ACE	0.38804
Drpb9_evolved	ACE	0.300651
Drpb9_evolved	ACE	0.219262
Drpb9_evolved	ACE	0.263257
Drpb9_evolved	ACE	0.270641
Drpb9_evolved	ACE	0.30577
Drpb9_evolved	ACE	0.306147
Drpb9_evolved	ACE	0.215612
Drpb9_evolved	ACE	0.264194
Drpb9_evolved	ACE	0.255719
Drpb9_evolved	ACE	0.303322
Drpb9_evolved	ACE	0.306944
Drpb9_evolved	ACE	0.322509
Drpb9_evolved	ACE	0.267075
Drpb9_evolved	ACE	0.345695
Drpb9_evolved	BEN	0.922215
Drpb9_evolved	BEN	0.95024
Drpb9_evolved	BEN	1.10342
Drpb9_evolved	BEN	1.19338
Drpb9_evolved	BEN	1.11918
Drpb9_evolved	BEN	1.24157
Drpb9_evolved	BEN	1.11514
Drpb9_evolved	BEN	0.898009
Drpb9_evolved	BEN	1.00937
Drpb9_evolved	BEN	1.14278
Drpb9_evolved	BEN	0.97514
Drpb9_evolved	BEN	1.117
Drpb9_evolved	BEN	1.0587
Drpb9_evolved	BEN	0.956753
Drpb9_evolved	BEN	1.03104
Drpb9_evolved	BEN	0.992125
Drpb9_evolved	BEN	1.07948
Drpb9_evolved	BEN	1.11856
Drpb9_evolved	BEN	1.25771
Drpb9_evolved	BEN	1.10679
Drpb9_evolved	BEN	1.11021
Drpb9_evolved	BEN	0.97739
Drpb9_evolved	BEN	0.995013
Drpb9_evolved	BEN	1.12693
Drpb9_evolved	BEN	1.07964
Drpb9_evolved	BEN	1.00936
Drpb9_evolved	BEN	1.03849
Drpb9_evolved	BEN	0.997513
Drpb9_evolved	BEN	1.07291
Drpb9_evolved	BEN	1.05438
Drpb9_evolved	BEN	1.09623
Drpb9_evolved	BEN	1.01696
Drpb9_evolved	BEN	1.02887
Drpb9_evolved	BEN	1.03397
Drpb9_evolved	BEN	1.02955
Drpb9_evolved	BEN	1.1264
Drpb9_evolved	BEN	1.09171
Drpb9_evolved	BEN	1.04917
Drpb9_evolved	BEN	1.09968
Drpb9_evolved	BEN	1.12565
Drpb9_evolved	BEN	1.13705
Drpb9_evolved	BEN	1.06198
Drpb9_evolved	BEN	1.07942
Drpb9_evolved	BEN	1.14367
Drpb9_evolved	BEN	1.00279
Drpb9_evolved	BEN	1.14505
Drpb9_evolved	BEN	1.06509
Drpb9_evolved	BEN	1.11221
Drpb9_evolved	BEN	0.934783
Drpb9_evolved	BEN	1.08505
Drpb9_evolved	BEN	1.00432
Drpb9_evolved	BEN	1.13337
Drpb9_evolved	BEN	1.09339
Drpb9_evolved	BEN	1.0802
Drpb9_evolved	BEN	1.13796
Drpb9_evolved	BEN	1.08875
Drpb9_evolved	BEN	0.813267
Drpb9_evolved	BEN	1.22995
Drpb9_evolved	BEN	1.12778
Drpb9_evolved	BEN	1.00076
Drpb9_evolved	BEN	1.02659
Drpb9_evolved	BEN	1.145
Drpb9_evolved	BEN	1.10617
Drpb9_evolved	BEN	1.02872
Drpb9_evolved	BEN	1.08277
Drpb9_evolved	BEN	1.09734
Drpb9_evolved	BEN	1.07859
Drpb9_evolved	BEN	1.0312
Drpb9_evolved	BEN	1.07348
Drpb9_evolved	BEN	1.0612
Drpb9_evolved	BEN	1.18274
Drpb9_evolved	BEN	1.11843
Drpb9_evolved	BEN	1.09896
Drpb9_evolved	BEN	1.13287
Drpb9_evolved	BEN	1.11021
Drpb9_evolved	BEN	1.05712
Drpb9_evolved	BEN	1.07856
Drpb9_evolved	BEN	1.06251
Drpb9_evolved	BEN	1.11817
Drpb9_evolved	BEN	1.03706
Drpb9_evolved	BEN	1.0278
Drpb9_evolved	BEN	1.04233
Drpb9_evolved	BEN	1.08955
Drpb9_evolved	BEN	1.09036
Drpb9_evolved	BEN	1.03855
Drpb9_evolved	BEN	1.02938
Drpb9_evolved	BEN	1.07513
Drpb9_evolved	BEN	1.07391
Drpb9_evolved	BEN	1.00979
Drpb9_evolved	BEN	1.07952
Drpb9_evolved	BEN	1.13955
Drpb9_evolved	BEN	1.0259
Drpb9_evolved	BEN	1.00604
Drpb9_evolved	BEN	1.0962
Drpb9_evolved	BEN	1.06259
Drpb9_evolved	BEN	1.12658
Drpb9_evolved	BEN	1.02021
Drpb9_evolved	BEN	1.0378
Drpb9_evolved	BEN	1.10856
Drpb9_evolved	BEN	1.19572
Drpb9_evolved	CAF	0.715878
Drpb9_evolved	CAF	0.746052
Drpb9_evolved	CAF	0.80164
Drpb9_evolved	CAF	0.919671
Drpb9_evolved	CAF	0.898975
Drpb9_evolved	CAF	0.762694
Drpb9_evolved	CAF	0.738228
Drpb9_evolved	CAF	0.953196
Drpb9_evolved	CAF	0.848566
Drpb9_evolved	CAF	0.881937
Drpb9_evolved	CAF	0.67184
Drpb9_evolved	CAF	0.960756
Drpb9_evolved	CAF	0.753414
Drpb9_evolved	CAF	0.885177
Drpb9_evolved	CAF	0.714026
Drpb9_evolved	CAF	0.461897
Drpb9_evolved	CAF	0.987272
Drpb9_evolved	CAF	0.721014
Drpb9_evolved	CAF	0.687599
Drpb9_evolved	CAF	0.487839
Drpb9_evolved	CAF	0.602917
Drpb9_evolved	CAF	0.846406
Drpb9_evolved	CAF	0.768997
Drpb9_evolved	CAF	1.04103
Drpb9_evolved	CAF	0.880702
Drpb9_evolved	CAF	0.557225
Drpb9_evolved	CAF	0.828002
Drpb9_evolved	CAF	0.807151
Drpb9_evolved	CAF	0.798114
Drpb9_evolved	CAF	1.16512
Drpb9_evolved	CAF	0.581889
Drpb9_evolved	CAF	0.700493
Drpb9_evolved	CAF	0.548122
Drpb9_evolved	CAF	0.749028
Drpb9_evolved	CAF	0.708737
Drpb9_evolved	CAF	0.915263
Drpb9_evolved	CAF	0.642106
Drpb9_evolved	CAF	0.74063
Drpb9_evolved	CAF	0.906799
Drpb9_evolved	CAF	0.751519
Drpb9_evolved	CAF	0.746736
Drpb9_evolved	CAF	0.883325
Drpb9_evolved	CAF	0.877308
Drpb9_evolved	CAF	0.600801
Drpb9_evolved	CAF	0.741402
Drpb9_evolved	CAF	0.938429
Drpb9_evolved	CAF	0.861989
Drpb9_evolved	CAF	0.73534
Drpb9_evolved	CAF	0.646823
Drpb9_evolved	CAF	0.68815
Drpb9_evolved	CAF	0.92009
Drpb9_evolved	CAF	0.832322
Drpb9_evolved	CAF	0.75002
Drpb9_evolved	CAF	0.843541
Drpb9_evolved	CAF	1.02917
Drpb9_evolved	CAF	0.819604
Drpb9_evolved	CAF	0.752114
Drpb9_evolved	CAF	0.708208
Drpb9_evolved	CAF	1.09638
Drpb9_evolved	CAF	1.06825
Drpb9_evolved	CAF	0.940765
Drpb9_evolved	CAF	0.410408
Drpb9_evolved	CAF	0.45286
Drpb9_evolved	CAF	0.85476
Drpb9_evolved	CAF	0.588457
Drpb9_evolved	CAF	0.728904
Drpb9_evolved	CAF	1.0668
Drpb9_evolved	CAF	0.818767
Drpb9_evolved	CAF	0.553103
Drpb9_evolved	CAF	0.576665
Drpb9_evolved	CAF	1.00294
Drpb9_evolved	CAF	0.914007
Drpb9_evolved	CAF	0.742526
Drpb9_evolved	CAF	0.577723
Drpb9_evolved	CAF	1.13665
Drpb9_evolved	CAF	0.85606
Drpb9_evolved	CAF	0.969507
Drpb9_evolved	CAF	0.641731
Drpb9_evolved	CAF	0.862056
Drpb9_evolved	CAF	0.986545
Drpb9_evolved	CAF	0.874377
Drpb9_evolved	CAF	0.854363
Drpb9_evolved	CAF	0.685549
Drpb9_evolved	CAF	0.701397
Drpb9_evolved	CAF	0.914624
Drpb9_evolved	CAF	0.819428
Drpb9_evolved	CAF	0.818216
Drpb9_evolved	CAF	0.524317
Drpb9_evolved	CAF	0.488368
Drpb9_evolved	CAF	0.866354
Drpb9_evolved	CAF	0.88046
Drpb9_evolved	CAF	0.776822
Drpb9_evolved	CAF	0.98509
Drpb9_evolved	CAF	0.930626
Drpb9_evolved	CAF	0.828575
Drpb9_evolved	CAF	0.933844
Drpb9_evolved	CAF	0.790884
Drpb9_evolved	CAF	0.529409
Drpb9_evolved	CAF	0.858573
Drpb9_evolved	CAF	0.798885
Drpb9_evolved	CYC	0.663935
Drpb9_evolved	CYC	0.576057
Drpb9_evolved	CYC	0.445115
Drpb9_evolved	CYC	0.37225
Drpb9_evolved	CYC	0.664388
Drpb9_evolved	CYC	0.532377
Drpb9_evolved	CYC	0.351769
Drpb9_evolved	CYC	0.358661
Drpb9_evolved	CYC	0.434987
Drpb9_evolved	CYC	0.526359
Drpb9_evolved	CYC	0.437738
Drpb9_evolved	CYC	0.557356
Drpb9_evolved	CYC	0.950184
Drpb9_evolved	CYC	0.569327
Drpb9_evolved	CYC	0.429455
Drpb9_evolved	CYC	0.577157
Drpb9_evolved	CYC	0.172131
Drpb9_evolved	CYC	0.237004
Drpb9_evolved	CYC	0.519015
Drpb9_evolved	CYC	0.572822
Drpb9_evolved	CYC	0.594306
Drpb9_evolved	CYC	0.286637
Drpb9_evolved	CYC	0.146085
Drpb9_evolved	CYC	0.543443
Drpb9_evolved	CYC	0.611551
Drpb9_evolved	CYC	0.724084
Drpb9_evolved	CYC	0.517364
Drpb9_evolved	CYC	0.668173
Drpb9_evolved	CYC	0.731914
Drpb9_evolved	CYC	0.447638
Drpb9_evolved	CYC	0.558456
Drpb9_evolved	CYC	0.602524
Drpb9_evolved	CYC	0.546031
Drpb9_evolved	CYC	0.466987
Drpb9_evolved	CYC	0.543184
Drpb9_evolved	CYC	0.557841
Drpb9_evolved	CYC	0.619834
Drpb9_evolved	CYC	0.546484
Drpb9_evolved	CYC	0.740294
Drpb9_evolved	CYC	0.367623
Drpb9_evolved	CYC	0.601359
Drpb9_evolved	CYC	0.497013
Drpb9_evolved	CYC	0.292008
Drpb9_evolved	CYC	0.431816
Drpb9_evolved	CYC	0.561724
Drpb9_evolved	CYC	0.514485
Drpb9_evolved	CYC	0.100723
Drpb9_evolved	CYC	0.302556
Drpb9_evolved	CYC	0.558974
Drpb9_evolved	CYC	0.401305
Drpb9_evolved	CYC	0.316081
Drpb9_evolved	CYC	0.583823
Drpb9_evolved	CYC	0.281525
Drpb9_evolved	CYC	0.435343
Drpb9_evolved	CYC	0.46731
Drpb9_evolved	CYC	0.280749
Drpb9_evolved	CYC	0.360634
Drpb9_evolved	CYC	0.417354
Drpb9_evolved	CYC	0.501122
Drpb9_evolved	CYC	0.195298
Drpb9_evolved	CYC	0.1875
Drpb9_evolved	CYC	0.483424
Drpb9_evolved	CYC	0.398911
Drpb9_evolved	CYC	0.433337
Drpb9_evolved	CYC	0.264927
Drpb9_evolved	CYC	0.254702
Drpb9_evolved	CYC	0.20261
Drpb9_evolved	CYC	0.340153
Drpb9_evolved	CYC	0.190153
Drpb9_evolved	CYC	0.215488
Drpb9_evolved	CYC	0.151197
Drpb9_evolved	CYC	0.28447
Drpb9_evolved	CYC	0.318928
Drpb9_evolved	CYC	0.318346
Drpb9_evolved	CYC	0.265153
Drpb9_evolved	CYC	0.255058
Drpb9_evolved	CYC	0.332938
Drpb9_evolved	CYC	0.223124
Drpb9_evolved	CYC	0.357302
Drpb9_evolved	CYC	0.436832
Drpb9_evolved	CYC	0.291199
Drpb9_evolved	CYC	0.418518
Drpb9_evolved	CYC	0.129454
Drpb9_evolved	CYC	0.182259
Drpb9_evolved	CYC	0.375259
Drpb9_evolved	CYC	0.169252
Drpb9_evolved	ETH	0.895018
Drpb9_evolved	ETH	0.888374
Drpb9_evolved	ETH	0.762136
Drpb9_evolved	ETH	0.761801
Drpb9_evolved	ETH	0.849899
Drpb9_evolved	ETH	0.77231
Drpb9_evolved	ETH	0.763909
Drpb9_evolved	ETH	0.718135
Drpb9_evolved	ETH	0.708936
Drpb9_evolved	ETH	0.857868
Drpb9_evolved	ETH	0.741885
Drpb9_evolved	ETH	0.912826
Drpb9_evolved	ETH	0.861526
Drpb9_evolved	ETH	0.851145
Drpb9_evolved	ETH	0.729603
Drpb9_evolved	ETH	0.758415
Drpb9_evolved	ETH	0.818244
Drpb9_evolved	ETH	0.840651
Drpb9_evolved	ETH	0.963008
Drpb9_evolved	ETH	0.883918
Drpb9_evolved	ETH	0.911149
Drpb9_evolved	ETH	0.901694
Drpb9_evolved	ETH	0.806297
Drpb9_evolved	ETH	0.941446
Drpb9_evolved	ETH	0.91396
Drpb9_evolved	ETH	0.897589
Drpb9_evolved	ETH	0.868138
Drpb9_evolved	ETH	0.777932
Drpb9_evolved	ETH	0.869783
Drpb9_evolved	ETH	0.869096
Drpb9_evolved	ETH	0.85501
Drpb9_evolved	ETH	0.791156
Drpb9_evolved	ETH	0.807415
Drpb9_evolved	ETH	0.837217
Drpb9_evolved	ETH	0.843239
Drpb9_evolved	ETH	0.857501
Drpb9_evolved	ETH	0.860584
Drpb9_evolved	ETH	0.817429
Drpb9_evolved	ETH	0.855553
Drpb9_evolved	ETH	0.891472
Drpb9_evolved	ETH	0.853828
Drpb9_evolved	ETH	0.867755
Drpb9_evolved	ETH	0.802097
Drpb9_evolved	ETH	0.87812
Drpb9_evolved	ETH	0.847631
Drpb9_evolved	ETH	0.862069
Drpb9_evolved	ETH	0.924293
Drpb9_evolved	ETH	0.932071
Drpb9_evolved	ETH	0.922792
Drpb9_evolved	ETH	0.852901
Drpb9_evolved	ETH	0.72751
Drpb9_evolved	ETH	0.927312
Drpb9_evolved	ETH	0.714606
Drpb9_evolved	ETH	0.783634
Drpb9_evolved	ETH	0.938715
Drpb9_evolved	ETH	0.845523
Drpb9_evolved	ETH	0.83455
Drpb9_evolved	ETH	0.901502
Drpb9_evolved	ETH	0.950486
Drpb9_evolved	ETH	0.705087
Drpb9_evolved	ETH	0.853939
Drpb9_evolved	ETH	0.859625
Drpb9_evolved	ETH	0.91487
Drpb9_evolved	ETH	0.789591
Drpb9_evolved	ETH	0.874463
Drpb9_evolved	ETH	0.948426
Drpb9_evolved	ETH	0.98869
Drpb9_evolved	ETH	0.83816
Drpb9_evolved	ETH	0.837138
Drpb9_evolved	ETH	0.76894
Drpb9_evolved	ETH	0.827906
Drpb9_evolved	ETH	0.932119
Drpb9_evolved	ETH	0.881107
Drpb9_evolved	ETH	0.831835
Drpb9_evolved	ETH	0.814299
Drpb9_evolved	ETH	0.887447
Drpb9_evolved	ETH	0.868314
Drpb9_evolved	ETH	0.836179
Drpb9_evolved	ETH	0.834566
Drpb9_evolved	ETH	0.895481
Drpb9_evolved	ETH	0.924229
Drpb9_evolved	ETH	0.858316
Drpb9_evolved	ETH	0.854514
Drpb9_evolved	ETH	0.839789
Drpb9_evolved	ETH	0.906389
Drpb9_evolved	ETH	0.897941
Drpb9_evolved	ETH	0.85675
Drpb9_evolved	ETH	0.843239
Drpb9_evolved	ETH	0.801697
Drpb9_evolved	ETH	0.909248
Drpb9_evolved	ETH	0.861989
Drpb9_evolved	ETH	0.86167
Drpb9_evolved	ETH	0.859545
Drpb9_evolved	ETH	0.8625
Drpb9_evolved	ETH	0.851672
Drpb9_evolved	ETH	0.906389
Drpb9_evolved	ETH	0.852933
Drpb9_evolved	ETH	0.813692
Drpb9_evolved	ETH	0.848988
Drpb9_evolved	ETH	0.880915
Drpb9_evolved	ETH	0.960149
Drpb9_evolved	ETHGLY	1.10098
Drpb9_evolved	ETHGLY	1.11222
Drpb9_evolved	ETHGLY	1.03828
Drpb9_evolved	ETHGLY	1.03304
Drpb9_evolved	ETHGLY	1.09403
Drpb9_evolved	ETHGLY	0.905909
Drpb9_evolved	ETHGLY	1.06403
Drpb9_evolved	ETHGLY	1.02495
Drpb9_evolved	ETHGLY	1.03573
Drpb9_evolved	ETHGLY	1.09002
Drpb9_evolved	ETHGLY	1.01638
Drpb9_evolved	ETHGLY	1.08133
Drpb9_evolved	ETHGLY	1.03832
Drpb9_evolved	ETHGLY	1.03544
Drpb9_evolved	ETHGLY	1.09102
Drpb9_evolved	ETHGLY	1.07564
Drpb9_evolved	ETHGLY	1.05349
Drpb9_evolved	ETHGLY	1.03752
Drpb9_evolved	ETHGLY	1.04255
Drpb9_evolved	ETHGLY	1.07324
Drpb9_evolved	ETHGLY	1.12452
Drpb9_evolved	ETHGLY	1.09501
Drpb9_evolved	ETHGLY	1.01289
Drpb9_evolved	ETHGLY	1.03374
Drpb9_evolved	ETHGLY	1.02573
Drpb9_evolved	ETHGLY	1.07526
Drpb9_evolved	ETHGLY	1.13574
Drpb9_evolved	ETHGLY	0.970458
Drpb9_evolved	ETHGLY	1.04907
Drpb9_evolved	ETHGLY	1.0863
Drpb9_evolved	ETHGLY	1.05302
Drpb9_evolved	ETHGLY	1.07086
Drpb9_evolved	ETHGLY	1.06926
Drpb9_evolved	ETHGLY	1.05244
Drpb9_evolved	ETHGLY	1.07017
Drpb9_evolved	ETHGLY	1.07156
Drpb9_evolved	ETHGLY	1.0561
Drpb9_evolved	ETHGLY	0.983804
Drpb9_evolved	ETHGLY	1.03502
Drpb9_evolved	ETHGLY	1.07411
Drpb9_evolved	ETHGLY	1.1449
Drpb9_evolved	ETHGLY	0.932848
Drpb9_evolved	ETHGLY	0.995944
Drpb9_evolved	ETHGLY	1.06296
Drpb9_evolved	ETHGLY	1.02871
Drpb9_evolved	ETHGLY	0.984953
Drpb9_evolved	ETHGLY	1.0707
Drpb9_evolved	ETHGLY	1.08916
Drpb9_evolved	ETHGLY	1.10752
Drpb9_evolved	ETHGLY	1.04043
Drpb9_evolved	ETHGLY	1.04879
Drpb9_evolved	ETHGLY	1.08246
Drpb9_evolved	ETHGLY	1.06346
Drpb9_evolved	ETHGLY	0.979705
Drpb9_evolved	ETHGLY	1.08807
Drpb9_evolved	ETHGLY	1.03264
Drpb9_evolved	ETHGLY	1.08154
Drpb9_evolved	ETHGLY	1.0452
Drpb9_evolved	ETHGLY	1.05677
Drpb9_evolved	ETHGLY	1.03424
Drpb9_evolved	ETHGLY	1.00036
Drpb9_evolved	ETHGLY	1.06032
Drpb9_evolved	ETHGLY	1.03709
Drpb9_evolved	ETHGLY	0.992731
Drpb9_evolved	ETHGLY	0.860929
Drpb9_evolved	ETHGLY	1.07227
Drpb9_evolved	ETHGLY	1.05016
Drpb9_evolved	ETHGLY	0.969179
Drpb9_evolved	ETHGLY	0.96191
Drpb9_evolved	ETHGLY	0.942429
Drpb9_evolved	ETHGLY	1.08545
Drpb9_evolved	ETHGLY	1.11293
Drpb9_evolved	ETHGLY	0.979181
Drpb9_evolved	ETHGLY	0.954815
Drpb9_evolved	ETHGLY	0.983455
Drpb9_evolved	ETHGLY	1.05523
Drpb9_evolved	ETHGLY	1.07659
Drpb9_evolved	ETHGLY	1.07923
Drpb9_evolved	ETHGLY	1.04465
Drpb9_evolved	ETHGLY	0.949465
Drpb9_evolved	ETHGLY	0.98062
Drpb9_evolved	ETHGLY	0.971563
Drpb9_evolved	ETHGLY	1.01128
Drpb9_evolved	ETHGLY	1.0651
Drpb9_evolved	ETHGLY	0.91155
Drpb9_evolved	ETHGLY	0.912263
Drpb9_evolved	ETHGLY	1.14445
Drpb9_evolved	ETHGLY	1.09297
Drpb9_evolved	ETHGLY	1.10126
Drpb9_evolved	ETHGLY	0.893872
Drpb9_evolved	ETHGLY	1.04261
Drpb9_evolved	ETHGLY	1.07017
Drpb9_evolved	ETHGLY	0.931816
Drpb9_evolved	ETHGLY	0.983266
Drpb9_evolved	ETHGLY	0.85616
Drpb9_evolved	ETHGLY	0.911448
Drpb9_evolved	ETHGLY	0.979646
Drpb9_evolved	ETHGLY	1.06528
Drpb9_evolved	ETHGLY	0.998749
Drpb9_evolved	ETHGLY	0.948637
Drpb9_evolved	ETHGLY	0.995377
Drpb9_evolved	ETHGLY	0.97418
Drpb9_evolved	GLU	1.09769
Drpb9_evolved	GLU	1.09817
Drpb9_evolved	GLU	1.05817
Drpb9_evolved	GLU	1.08552
Drpb9_evolved	GLU	1.15048
Drpb9_evolved	GLU	1.17968
Drpb9_evolved	GLU	1.09528
Drpb9_evolved	GLU	1.19048
Drpb9_evolved	GLU	1.05046
Drpb9_evolved	GLU	1.17524
Drpb9_evolved	GLU	1.10613
Drpb9_evolved	GLU	1.07557
Drpb9_evolved	GLU	1.04242
Drpb9_evolved	GLU	1.11442
Drpb9_evolved	GLU	1.04125
Drpb9_evolved	GLU	1.12208
Drpb9_evolved	GLU	1.06844
Drpb9_evolved	GLU	1.17674
Drpb9_evolved	GLU	1.08889
Drpb9_evolved	GLU	1.10031
Drpb9_evolved	GLU	1.09475
Drpb9_evolved	GLU	1.13211
Drpb9_evolved	GLU	1.07697
Drpb9_evolved	GLU	1.10216
Drpb9_evolved	GLU	1.06126
Drpb9_evolved	GLU	1.09804
Drpb9_evolved	GLU	1.07559
Drpb9_evolved	GLU	1.04375
Drpb9_evolved	GLU	1.09484
Drpb9_evolved	GLU	1.03113
Drpb9_evolved	GLU	1.10366
Drpb9_evolved	GLU	1.06236
Drpb9_evolved	GLU	1.10093
Drpb9_evolved	GLU	1.07368
Drpb9_evolved	GLU	1.051
Drpb9_evolved	GLU	1.1359
Drpb9_evolved	GLU	1.19629
Drpb9_evolved	GLU	1.0846
Drpb9_evolved	GLU	1.08972
Drpb9_evolved	GLU	1.13392
Drpb9_evolved	GLU	1.129
Drpb9_evolved	GLU	1.0495
Drpb9_evolved	GLU	1.11044
Drpb9_evolved	GLU	1.07201
Drpb9_evolved	GLU	1.00123
Drpb9_evolved	GLU	1.06317
Drpb9_evolved	GLU	1.00875
Drpb9_evolved	GLU	1.09034
Drpb9_evolved	GLU	1.03698
Drpb9_evolved	GLU	1.03039
Drpb9_evolved	GLU	1.02107
Drpb9_evolved	GLU	0.992962
Drpb9_evolved	GLU	1.19975
Drpb9_evolved	GLU	1.0697
Drpb9_evolved	GLU	1.17433
Drpb9_evolved	GLU	1.15512
Drpb9_evolved	GLU	1.11668
Drpb9_evolved	GLU	1.1197
Drpb9_evolved	GLU	1.09039
Drpb9_evolved	GLU	1.1327
Drpb9_evolved	GLU	1.12024
Drpb9_evolved	GLU	1.10966
Drpb9_evolved	GLU	1.07423
Drpb9_evolved	GLU	0.993209
Drpb9_evolved	GLU	1.05496
Drpb9_evolved	GLU	1.15504
Drpb9_evolved	GLU	1.01687
Drpb9_evolved	GLU	1.06218
Drpb9_evolved	GLU	1.01939
Drpb9_evolved	GLU	1.14333
Drpb9_evolved	GLU	1.06211
Drpb9_evolved	GLU	1.15775
Drpb9_evolved	GLU	1.10647
Drpb9_evolved	GLU	1.1539
Drpb9_evolved	GLU	1.12117
Drpb9_evolved	GLU	1.08709
Drpb9_evolved	GLU	1.05458
Drpb9_evolved	GLU	1.11718
Drpb9_evolved	GLU	1.0988
Drpb9_evolved	GLU	1.08871
Drpb9_evolved	GLU	1.0744
Drpb9_evolved	GLU	1.01136
Drpb9_evolved	GLU	1.01909
Drpb9_evolved	GLU	1.01311
Drpb9_evolved	GLU	1.11725
Drpb9_evolved	GLU	1.0804
Drpb9_evolved	GLU	1.04454
Drpb9_evolved	GLU	1.03468
Drpb9_evolved	GLU	1.04721
Drpb9_evolved	GLU	1.12741
Drpb9_evolved	GLU	1.13944
Drpb9_evolved	GLU	1.11558
Drpb9_evolved	GLU	1.12396
Drpb9_evolved	GLU	1.13382
Drpb9_evolved	GLU	1.0684
Drpb9_evolved	GLU	1.09436
Drpb9_evolved	GLU	1.14282
Drpb9_evolved	GLU	1.09071
Drpb9_evolved	GLU	1.02805
Drpb9_evolved	GLU	1.02624
Drpb9_evolved	GLU	1.19173
Drpb9_evolved	GLU	1.30009
Drpb9_evolved	GLUETH	1.05405
Drpb9_evolved	GLUETH	1.10048
Drpb9_evolved	GLUETH	1.03864
Drpb9_evolved	GLUETH	1.12919
Drpb9_evolved	GLUETH	1.23445
Drpb9_evolved	GLUETH	1.08784
Drpb9_evolved	GLUETH	1.10257
Drpb9_evolved	GLUETH	1.09607
Drpb9_evolved	GLUETH	1.13021
Drpb9_evolved	GLUETH	1.09551
Drpb9_evolved	GLUETH	1.05568
Drpb9_evolved	GLUETH	1.13732
Drpb9_evolved	GLUETH	1.0369
Drpb9_evolved	GLUETH	1.07546
Drpb9_evolved	GLUETH	1.05674
Drpb9_evolved	GLUETH	1.14147
Drpb9_evolved	GLUETH	1.08033
Drpb9_evolved	GLUETH	1.14343
Drpb9_evolved	GLUETH	1.14184
Drpb9_evolved	GLUETH	1.09814
Drpb9_evolved	GLUETH	1.0595
Drpb9_evolved	GLUETH	0.906538
Drpb9_evolved	GLUETH	1.15884
Drpb9_evolved	GLUETH	1.2113
Drpb9_evolved	GLUETH	1.11503
Drpb9_evolved	GLUETH	1.05561
Drpb9_evolved	GLUETH	1.07002
Drpb9_evolved	GLUETH	1.11827
Drpb9_evolved	GLUETH	1.09191
Drpb9_evolved	GLUETH	1.11772
Drpb9_evolved	GLUETH	1.12899
Drpb9_evolved	GLUETH	1.03728
Drpb9_evolved	GLUETH	1.03452
Drpb9_evolved	GLUETH	1.08011
Drpb9_evolved	GLUETH	1.11082
Drpb9_evolved	GLUETH	1.08532
Drpb9_evolved	GLUETH	1.15515
Drpb9_evolved	GLUETH	1.05
Drpb9_evolved	GLUETH	1.11206
Drpb9_evolved	GLUETH	1.12052
Drpb9_evolved	GLUETH	1.10336
Drpb9_evolved	GLUETH	1.07517
Drpb9_evolved	GLUETH	1.03379
Drpb9_evolved	GLUETH	1.15819
Drpb9_evolved	GLUETH	1.09289
Drpb9_evolved	GLUETH	1.07669
Drpb9_evolved	GLUETH	1.02641
Drpb9_evolved	GLUETH	1.10735
Drpb9_evolved	GLUETH	1.14527
Drpb9_evolved	GLUETH	1.10205
Drpb9_evolved	GLUETH	1.00781
Drpb9_evolved	GLUETH	1.08953
Drpb9_evolved	GLUETH	1.02113
Drpb9_evolved	GLUETH	1.20331
Drpb9_evolved	GLUETH	1.15799
Drpb9_evolved	GLUETH	1.09327
Drpb9_evolved	GLUETH	1.03828
Drpb9_evolved	GLUETH	1.02481
Drpb9_evolved	GLUETH	1.15474
Drpb9_evolved	GLUETH	1.18086
Drpb9_evolved	GLUETH	0.979099
Drpb9_evolved	GLUETH	1.14002
Drpb9_evolved	GLUETH	1.18736
Drpb9_evolved	GLUETH	1.04872
Drpb9_evolved	GLUETH	1.06458
Drpb9_evolved	GLUETH	1.12205
Drpb9_evolved	GLUETH	1.11171
Drpb9_evolved	GLUETH	1.03173
Drpb9_evolved	GLUETH	1.04172
Drpb9_evolved	GLUETH	1.02178
Drpb9_evolved	GLUETH	1.1093
Drpb9_evolved	GLUETH	1.1593
Drpb9_evolved	GLUETH	1.08532
Drpb9_evolved	GLUETH	1.13636
Drpb9_evolved	GLUETH	1.2121
Drpb9_evolved	GLUETH	1.12312
Drpb9_evolved	GLUETH	1.06997
Drpb9_evolved	GLUETH	1.05471
Drpb9_evolved	GLUETH	1.06006
Drpb9_evolved	GLUETH	1.09129
Drpb9_evolved	GLUETH	1.18307
Drpb9_evolved	GLUETH	0.989118
Drpb9_evolved	GLUETH	1.03576
Drpb9_evolved	GLUETH	1.0119
Drpb9_evolved	GLUETH	1.1177
Drpb9_evolved	GLUETH	1.11176
Drpb9_evolved	GLUETH	1.00805
Drpb9_evolved	GLUETH	0.952979
Drpb9_evolved	GLUETH	1.065
Drpb9_evolved	GLUETH	1.15766
Drpb9_evolved	GLUETH	1.08443
Drpb9_evolved	GLUETH	1.06631
Drpb9_evolved	GLUETH	1.05812
Drpb9_evolved	GLUETH	1.06644
Drpb9_evolved	GLUETH	1.07154
Drpb9_evolved	GLUETH	1.07693
Drpb9_evolved	GLUETH	0.993214
Drpb9_evolved	GLUETH	1.15034
Drpb9_evolved	GLUETH	0.946843
Drpb9_evolved	GLUETH	1.04934
Drpb9_evolved	GLUETH	1.08926
Drpb9_evolved	GLUETH	1.2505
Drpb9_evolved	GLY	1.13729
Drpb9_evolved	GLY	0.962977
Drpb9_evolved	GLY	1.17056
Drpb9_evolved	GLY	1.11742
Drpb9_evolved	GLY	0.907927
Drpb9_evolved	GLY	0.801382
Drpb9_evolved	GLY	1.24017
Drpb9_evolved	GLY	1.02651
Drpb9_evolved	GLY	0.750808
Drpb9_evolved	GLY	0.955686
Drpb9_evolved	GLY	1.14631
Drpb9_evolved	GLY	0.841297
Drpb9_evolved	GLY	0.829866
Drpb9_evolved	GLY	1.03503
Drpb9_evolved	GLY	1.23071
Drpb9_evolved	GLY	1.23753
Drpb9_evolved	GLY	0.702732
Drpb9_evolved	GLY	0.930136
Drpb9_evolved	GLY	0.857648
Drpb9_evolved	GLY	1.17948
Drpb9_evolved	GLY	1.10978
Drpb9_evolved	GLY	0.920751
Drpb9_evolved	GLY	0.980237
Drpb9_evolved	GLY	0.936321
Drpb9_evolved	GLY	1.02698
Drpb9_evolved	GLY	0.965565
Drpb9_evolved	GLY	0.849715
Drpb9_evolved	GLY	0.990137
Drpb9_evolved	GLY	0.887436
Drpb9_evolved	GLY	1.12193
Drpb9_evolved	GLY	1.00543
Drpb9_evolved	GLY	0.8509
Drpb9_evolved	GLY	1.05798
Drpb9_evolved	GLY	1.12638
Drpb9_evolved	GLY	1.15822
Drpb9_evolved	GLY	0.812774
Drpb9_evolved	GLY	0.98657
Drpb9_evolved	GLY	1.11815
Drpb9_evolved	GLY	1.12713
Drpb9_evolved	GLY	0.815688
Drpb9_evolved	GLY	1.02698
Drpb9_evolved	GLY	1.11294
Drpb9_evolved	GLY	0.948987
Drpb9_evolved	GLY	0.780279
Drpb9_evolved	GLY	1.07027
Drpb9_evolved	GLY	1.15627
Drpb9_evolved	GLY	1.08454
Drpb9_evolved	GLY	0.994612
Drpb9_evolved	GLY	0.760836
Drpb9_evolved	GLY	0.964597
Drpb9_evolved	GLY	1.13161
Drpb9_evolved	GLY	1.08391
Drpb9_evolved	GLY	1.13434
Drpb9_evolved	GLY	0.710439
Drpb9_evolved	GLY	0.953522
Drpb9_evolved	GLY	1.13729
Drpb9_evolved	GLY	1.14382
Drpb9_evolved	GLY	1.14953
Drpb9_evolved	GLY	0.818811
Drpb9_evolved	GLY	0.917372
Drpb9_evolved	GLY	1.1491
Drpb9_evolved	GLY	0.956476
Drpb9_evolved	GLY	0.847758
Drpb9_evolved	GLY	1.09722
Drpb9_evolved	GLY	1.13315
Drpb9_evolved	GLY	0.998979
Drpb9_evolved	GLY	0.781149
Drpb9_evolved	GLY	1.14087
Drpb9_evolved	GLY	1.09389
Drpb9_evolved	GLY	1.07157
Drpb9_evolved	GLY	0.811144
Drpb9_evolved	GLY	0.972037
Drpb9_evolved	GLY	1.08809
Drpb9_evolved	GLY	0.806866
Drpb9_evolved	GLY	1.11024
Drpb9_evolved	GLY	0.803714
Drpb9_evolved	GLY	0.940668
Drpb9_evolved	GLY	1.02768
Drpb9_evolved	GLY	0.871035
Drpb9_evolved	GLY	0.999068
Drpb9_evolved	GLY	0.805651
Drpb9_evolved	GLY	1.14733
Drpb9_evolved	GLY	1.07206
Drpb9_evolved	GLY	0.892237
Drpb9_evolved	GLY	0.83447
Drpb9_evolved	GLY	0.786187
Drpb9_evolved	GLY	1.02722
Drpb9_evolved	GLY	1.18895
Drpb9_evolved	GLY	0.953789
Drpb9_evolved	GLY	0.868348
Drpb9_evolved	GLY	0.970565
Drpb9_evolved	GLY	0.921047
Drpb9_evolved	GLY	0.793172
Drpb9_evolved	GLY	0.783668
Drpb9_evolved	GLY	0.961693
Drpb9_evolved	GLY	1.17168
Drpb9_evolved	GLY	0.781909
Drpb9_evolved	GLY	0.909853
Drpb9_evolved	GLY	0.986896
Drpb9_evolved	GLY	1.1181
Drpb9_evolved	GLY	0.912333
Drpb9_evolved	GLY	1.0833
Drpb9_evolved	HYG	1.12699
Drpb9_evolved	HYG	1.16658
Drpb9_evolved	HYG	1.3238
Drpb9_evolved	HYG	1.22797
Drpb9_evolved	HYG	1.20483
Drpb9_evolved	HYG	1.27885
Drpb9_evolved	HYG	1.29433
Drpb9_evolved	HYG	1.45382
Drpb9_evolved	HYG	1.28938
Drpb9_evolved	HYG	1.31159
Drpb9_evolved	HYG	1.35928
Drpb9_evolved	HYG	1.24417
Drpb9_evolved	HYG	1.2277
Drpb9_evolved	HYG	1.28848
Drpb9_evolved	HYG	1.45348
Drpb9_evolved	HYG	1.4957
Drpb9_evolved	HYG	1.24451
Drpb9_evolved	HYG	1.18786
Drpb9_evolved	HYG	1.28861
Drpb9_evolved	HYG	1.29329
Drpb9_evolved	HYG	1.36684
Drpb9_evolved	HYG	1.30878
Drpb9_evolved	HYG	1.1586
Drpb9_evolved	HYG	1.32364
Drpb9_evolved	HYG	1.38363
Drpb9_evolved	HYG	1.3337
Drpb9_evolved	HYG	1.35589
Drpb9_evolved	HYG	1.19053
Drpb9_evolved	HYG	1.36186
Drpb9_evolved	HYG	1.42323
Drpb9_evolved	HYG	1.36574
Drpb9_evolved	HYG	1.79741
Drpb9_evolved	HYG	1.22622
Drpb9_evolved	HYG	1.31597
Drpb9_evolved	HYG	1.30601
Drpb9_evolved	HYG	1.29015
Drpb9_evolved	HYG	1.37661
Drpb9_evolved	HYG	1.34636
Drpb9_evolved	HYG	1.41081
Drpb9_evolved	HYG	1.27466
Drpb9_evolved	HYG	1.35553
Drpb9_evolved	HYG	1.25949
Drpb9_evolved	HYG	1.37009
Drpb9_evolved	HYG	1.44851
Drpb9_evolved	HYG	1.30497
Drpb9_evolved	HYG	1.28059
Drpb9_evolved	HYG	1.26302
Drpb9_evolved	HYG	1.49226
Drpb9_evolved	HYG	1.48495
Drpb9_evolved	HYG	1.38864
Drpb9_evolved	HYG	1.34574
Drpb9_evolved	HYG	1.32451
Drpb9_evolved	HYG	1.38005
Drpb9_evolved	HYG	1.24008
Drpb9_evolved	HYG	1.26497
Drpb9_evolved	HYG	1.43166
Drpb9_evolved	HYG	1.63779
Drpb9_evolved	HYG	1.47437
Drpb9_evolved	HYG	1.36995
Drpb9_evolved	HYG	1.62838
Drpb9_evolved	HYG	1.44588
Drpb9_evolved	HYG	1.5234
Drpb9_evolved	HYG	1.17411
Drpb9_evolved	HYG	1.13364
Drpb9_evolved	HYG	1.45995
Drpb9_evolved	HYG	1.32429
Drpb9_evolved	HYG	1.15646
Drpb9_evolved	HYG	1.19353
Drpb9_evolved	HYG	1.30067
Drpb9_evolved	HYG	1.23187
Drpb9_evolved	HYG	1.23173
Drpb9_evolved	HYG	1.4229
Drpb9_evolved	HYG	1.45575
Drpb9_evolved	HYG	1.35041
Drpb9_evolved	HYG	1.2755
Drpb9_evolved	HYG	1.23178
Drpb9_evolved	HYG	1.59938
Drpb9_evolved	HYG	1.44421
Drpb9_evolved	HYG	1.29178
Drpb9_evolved	HYG	1.39012
Drpb9_evolved	HYG	1.16295
Drpb9_evolved	HYG	1.40292
Drpb9_evolved	HYG	1.46404
Drpb9_evolved	HYG	1.23904
Drpb9_evolved	HYG	1.2668
Drpb9_evolved	HYG	1.4488
Drpb9_evolved	HYG	1.4698
Drpb9_evolved	HYG	1.33019
Drpb9_evolved	HYG	1.26163
Drpb9_evolved	HYG	1.25192
Drpb9_evolved	HYG	1.33468
Drpb9_evolved	HYG	1.43474
Drpb9_evolved	HYG	1.21017
Drpb9_evolved	HYG	1.39931
Drpb9_evolved	HYG	1.32968
Drpb9_evolved	HYG	1.4788
Drpb9_evolved	HYG	1.18384
Drpb9_evolved	HYG	1.38539
Drpb9_evolved	HYG	1.28869
Drpb9_evolved	HYG	1.29315
Drpb9_evolved	HYG	1.30921
Drpb9_evolved	KAC	1.17538
Drpb9_evolved	KAC	1.07519
Drpb9_evolved	KAC	1.13228
Drpb9_evolved	KAC	1.13912
Drpb9_evolved	KAC	1.12178
Drpb9_evolved	KAC	1.13183
Drpb9_evolved	KAC	1.1435
Drpb9_evolved	KAC	1.18702
Drpb9_evolved	KAC	1.10492
Drpb9_evolved	KAC	1.14356
Drpb9_evolved	KAC	1.16389
Drpb9_evolved	KAC	1.05489
Drpb9_evolved	KAC	1.12761
Drpb9_evolved	KAC	1.154
Drpb9_evolved	KAC	1.10855
Drpb9_evolved	KAC	1.15543
Drpb9_evolved	KAC	1.06133
Drpb9_evolved	KAC	1.13497
Drpb9_evolved	KAC	1.15123
Drpb9_evolved	KAC	1.17275
Drpb9_evolved	KAC	1.1867
Drpb9_evolved	KAC	1.17993
Drpb9_evolved	KAC	1.11668
Drpb9_evolved	KAC	1.10233
Drpb9_evolved	KAC	1.11547
Drpb9_evolved	KAC	1.1284
Drpb9_evolved	KAC	1.12684
Drpb9_evolved	KAC	1.16074
Drpb9_evolved	KAC	1.1187
Drpb9_evolved	KAC	1.11769
Drpb9_evolved	KAC	1.1588
Drpb9_evolved	KAC	1.1325
Drpb9_evolved	KAC	1.27235
Drpb9_evolved	KAC	1.1676
Drpb9_evolved	KAC	1.12916
Drpb9_evolved	KAC	1.12793
Drpb9_evolved	KAC	1.17597
Drpb9_evolved	KAC	1.14568
Drpb9_evolved	KAC	1.1365
Drpb9_evolved	KAC	1.19415
Drpb9_evolved	KAC	1.20725
Drpb9_evolved	KAC	1.08247
Drpb9_evolved	KAC	1.11365
Drpb9_evolved	KAC	1.11699
Drpb9_evolved	KAC	1.11338
Drpb9_evolved	KAC	1.17182
Drpb9_evolved	KAC	1.10652
Drpb9_evolved	KAC	1.15418
Drpb9_evolved	KAC	1.08987
Drpb9_evolved	KAC	1.12065
Drpb9_evolved	KAC	1.1292
Drpb9_evolved	KAC	1.1066
Drpb9_evolved	KAC	1.15992
Drpb9_evolved	KAC	1.11353
Drpb9_evolved	KAC	1.11954
Drpb9_evolved	KAC	1.18984
Drpb9_evolved	KAC	1.13453
Drpb9_evolved	KAC	1.12574
Drpb9_evolved	KAC	1.14714
Drpb9_evolved	KAC	1.15501
Drpb9_evolved	KAC	1.14881
Drpb9_evolved	KAC	1.17631
Drpb9_evolved	KAC	1.1222
Drpb9_evolved	KAC	1.09011
Drpb9_evolved	KAC	1.08606
Drpb9_evolved	KAC	1.17038
Drpb9_evolved	KAC	1.12945
Drpb9_evolved	KAC	1.12283
Drpb9_evolved	KAC	1.07642
Drpb9_evolved	KAC	1.14568
Drpb9_evolved	KAC	1.12044
Drpb9_evolved	KAC	1.13437
Drpb9_evolved	KAC	1.06424
Drpb9_evolved	KAC	1.13632
Drpb9_evolved	KAC	1.10151
Drpb9_evolved	KAC	1.1028
Drpb9_evolved	KAC	1.12084
Drpb9_evolved	KAC	1.12656
Drpb9_evolved	KAC	1.09382
Drpb9_evolved	KAC	1.14654
Drpb9_evolved	KAC	1.14238
Drpb9_evolved	KAC	1.09325
Drpb9_evolved	KAC	1.13037
Drpb9_evolved	KAC	1.09332
Drpb9_evolved	KAC	1.14819
Drpb9_evolved	KAC	1.08255
Drpb9_evolved	KAC	1.13766
Drpb9_evolved	KAC	1.1209
Drpb9_evolved	KAC	1.09433
Drpb9_evolved	KAC	1.03685
Drpb9_evolved	KAC	1.03199
Drpb9_evolved	KAC	1.19763
Drpb9_evolved	KAC	1.15611
Drpb9_evolved	KAC	1.02947
Drpb9_evolved	KAC	1.02266
Drpb9_evolved	KAC	1.07218
Drpb9_evolved	KAC	1.10551
Drpb9_evolved	KAC	1.07433
Drpb9_evolved	KAC	1.07223
Drpb9_evolved	KAC	1.10297
Drpb9_evolved	KAC	1.20423
Drpb9_evolved	KAC	1.16603
Drpb9_evolved	LAC	0.622808
Drpb9_evolved	LAC	0.585565
Drpb9_evolved	LAC	0.611732
Drpb9_evolved	LAC	0.629285
Drpb9_evolved	LAC	0.586951
Drpb9_evolved	LAC	0.578673
Drpb9_evolved	LAC	0.620631
Drpb9_evolved	LAC	0.531624
Drpb9_evolved	LAC	0.60462
Drpb9_evolved	LAC	0.686685
Drpb9_evolved	LAC	0.630088
Drpb9_evolved	LAC	0.608753
Drpb9_evolved	LAC	0.536171
Drpb9_evolved	LAC	0.634596
Drpb9_evolved	LAC	0.650206
Drpb9_evolved	LAC	0.644117
Drpb9_evolved	LAC	0.522543
Drpb9_evolved	LAC	0.571522
Drpb9_evolved	LAC	0.683239
Drpb9_evolved	LAC	0.623248
Drpb9_evolved	LAC	0.695014
Drpb9_evolved	LAC	0.629039
Drpb9_evolved	LAC	0.550563
Drpb9_evolved	LAC	0.631772
Drpb9_evolved	LAC	0.637744
Drpb9_evolved	LAC	0.683265
Drpb9_evolved	LAC	0.630101
Drpb9_evolved	LAC	0.587521
Drpb9_evolved	LAC	0.647744
Drpb9_evolved	LAC	0.612639
Drpb9_evolved	LAC	0.62115
Drpb9_evolved	LAC	0.633249
Drpb9_evolved	LAC	0.575486
Drpb9_evolved	LAC	0.636254
Drpb9_evolved	LAC	0.661528
Drpb9_evolved	LAC	0.60962
Drpb9_evolved	LAC	0.596925
Drpb9_evolved	LAC	0.636189
Drpb9_evolved	LAC	0.664131
Drpb9_evolved	LAC	0.637459
Drpb9_evolved	LAC	0.552286
Drpb9_evolved	LAC	0.593648
Drpb9_evolved	LAC	0.624932
Drpb9_evolved	LAC	0.622588
Drpb9_evolved	LAC	0.48881
Drpb9_evolved	LAC	0.625386
Drpb9_evolved	LAC	0.627497
Drpb9_evolved	LAC	0.631759
Drpb9_evolved	LAC	0.718746
Drpb9_evolved	LAC	0.524369
Drpb9_evolved	LAC	0.514926
Drpb9_evolved	LAC	0.636176
Drpb9_evolved	LAC	0.67535
Drpb9_evolved	LAC	0.682332
Drpb9_evolved	LAC	0.60168
Drpb9_evolved	LAC	0.562273
Drpb9_evolved	LAC	0.701724
Drpb9_evolved	LAC	0.625684
Drpb9_evolved	LAC	0.652291
Drpb9_evolved	LAC	0.659351
Drpb9_evolved	LAC	0.54656
Drpb9_evolved	LAC	0.747478
Drpb9_evolved	LAC	0.666256
Drpb9_evolved	LAC	0.597301
Drpb9_evolved	LAC	0.620813
Drpb9_evolved	LAC	0.685247
Drpb9_evolved	LAC	0.649921
Drpb9_evolved	LAC	0.574735
Drpb9_evolved	LAC	0.602392
Drpb9_evolved	LAC	0.683757
Drpb9_evolved	LAC	0.629376
Drpb9_evolved	LAC	0.664339
Drpb9_evolved	LAC	0.620554
Drpb9_evolved	LAC	0.582741
Drpb9_evolved	LAC	0.638353
Drpb9_evolved	LAC	0.653652
Drpb9_evolved	LAC	0.651346
Drpb9_evolved	LAC	0.598143
Drpb9_evolved	LAC	0.631863
Drpb9_evolved	LAC	0.573919
Drpb9_evolved	LAC	0.684962
Drpb9_evolved	LAC	0.642368
Drpb9_evolved	LAC	0.71258
Drpb9_evolved	LAC	0.575318
Drpb9_evolved	LAC	0.667875
Drpb9_evolved	LAC	0.641708
Drpb9_evolved	LAC	0.62865
Drpb9_evolved	LAC	0.663471
Drpb9_evolved	LAC	0.564113
Drpb9_evolved	LAC	0.640659
Drpb9_evolved	LAC	0.622678
Drpb9_evolved	LAC	0.666204
Drpb9_evolved	LAC	0.622886
Drpb9_evolved	LAC	0.665388
Drpb9_evolved	LAC	0.644623
Drpb9_evolved	LAC	0.649403
Drpb9_evolved	LAC	0.660776
Drpb9_evolved	LAC	0.65838
Drpb9_evolved	LAC	0.616745
Drpb9_evolved	LAC	0.425413
Drpb9_evolved	LAC	0.657149
Drpb9_evolved	LAC	0.69149
Drpb9_evolved	NACL	0.985306
Drpb9_evolved	NACL	1.00039
Drpb9_evolved	NACL	1.05839
Drpb9_evolved	NACL	1.05619
Drpb9_evolved	NACL	1.09822
Drpb9_evolved	NACL	1.01866
Drpb9_evolved	NACL	1.0904
Drpb9_evolved	NACL	1.04668
Drpb9_evolved	NACL	1.09942
Drpb9_evolved	NACL	1.08364
Drpb9_evolved	NACL	1.0305
Drpb9_evolved	NACL	0.956989
Drpb9_evolved	NACL	1.02132
Drpb9_evolved	NACL	1.10471
Drpb9_evolved	NACL	1.13734
Drpb9_evolved	NACL	1.16203
Drpb9_evolved	NACL	1.00838
Drpb9_evolved	NACL	0.753336
Drpb9_evolved	NACL	1.0529
Drpb9_evolved	NACL	1.19276
Drpb9_evolved	NACL	1.04717
Drpb9_evolved	NACL	1.05849
Drpb9_evolved	NACL	1.02957
Drpb9_evolved	NACL	0.92996
Drpb9_evolved	NACL	0.911265
Drpb9_evolved	NACL	1.12401
Drpb9_evolved	NACL	1.11445
Drpb9_evolved	NACL	1.00636
Drpb9_evolved	NACL	0.987987
Drpb9_evolved	NACL	0.938844
Drpb9_evolved	NACL	1.05613
Drpb9_evolved	NACL	1.07954
Drpb9_evolved	NACL	1.08273
Drpb9_evolved	NACL	1.05993
Drpb9_evolved	NACL	1.10535
Drpb9_evolved	NACL	1.07772
Drpb9_evolved	NACL	1.05328
Drpb9_evolved	NACL	0.973364
Drpb9_evolved	NACL	1.17332
Drpb9_evolved	NACL	1.11856
Drpb9_evolved	NACL	1.00582
Drpb9_evolved	NACL	0.989705
Drpb9_evolved	NACL	0.971972
Drpb9_evolved	NACL	1.00807
Drpb9_evolved	NACL	1.00005
Drpb9_evolved	NACL	1.01615
Drpb9_evolved	NACL	0.944875
Drpb9_evolved	NACL	1.02756
Drpb9_evolved	NACL	1.01132
Drpb9_evolved	NACL	0.993262
Drpb9_evolved	NACL	0.924942
Drpb9_evolved	NACL	1.04759
Drpb9_evolved	NACL	1.42703
Drpb9_evolved	NACL	1.05888
Drpb9_evolved	NACL	1.05653
Drpb9_evolved	NACL	1.13024
Drpb9_evolved	NACL	1.04947
Drpb9_evolved	NACL	1.07588
Drpb9_evolved	NACL	1.08952
Drpb9_evolved	NACL	1.18606
Drpb9_evolved	NACL	0.948655
Drpb9_evolved	NACL	0.87915
Drpb9_evolved	NACL	0.976062
Drpb9_evolved	NACL	1.03646
Drpb9_evolved	NACL	1.1361
Drpb9_evolved	NACL	0.935184
Drpb9_evolved	NACL	0.944033
Drpb9_evolved	NACL	1.02971
Drpb9_evolved	NACL	1.04979
Drpb9_evolved	NACL	1.00876
Drpb9_evolved	NACL	1.09473
Drpb9_evolved	NACL	0.91087
Drpb9_evolved	NACL	1.04253
Drpb9_evolved	NACL	1.12421
Drpb9_evolved	NACL	0.994877
Drpb9_evolved	NACL	1.12555
Drpb9_evolved	NACL	0.9923
Drpb9_evolved	NACL	1.0335
Drpb9_evolved	NACL	1.07995
Drpb9_evolved	NACL	1.01137
Drpb9_evolved	NACL	0.99297
Drpb9_evolved	NACL	1.13375
Drpb9_evolved	NACL	1.10421
Drpb9_evolved	NACL	1.06634
Drpb9_evolved	NACL	1.00548
Drpb9_evolved	NACL	1.00266
Drpb9_evolved	NACL	1.17348
Drpb9_evolved	NACL	1.04966
Drpb9_evolved	NACL	1.06416
Drpb9_evolved	NACL	0.930424
Drpb9_evolved	NACL	1.06457
Drpb9_evolved	NACL	1.06833
Drpb9_evolved	NACL	1.21508
Drpb9_evolved	NACL	1.01376
Drpb9_evolved	NACL	1.00498
Drpb9_evolved	NACL	1.08148
Drpb9_evolved	NACL	0.995633
Drpb9_evolved	RAF	1.01885
Drpb9_evolved	RAF	1.04683
Drpb9_evolved	RAF	1.04734
Drpb9_evolved	RAF	1.03341
Drpb9_evolved	RAF	0.923668
Drpb9_evolved	RAF	1.0742
Drpb9_evolved	RAF	1.13828
Drpb9_evolved	RAF	0.928745
Drpb9_evolved	RAF	1.06851
Drpb9_evolved	RAF	1.14741
Drpb9_evolved	RAF	0.831317
Drpb9_evolved	RAF	1.16475
Drpb9_evolved	RAF	1.10621
Drpb9_evolved	RAF	1.16302
Drpb9_evolved	RAF	0.999546
Drpb9_evolved	RAF	0.877673
Drpb9_evolved	RAF	1.08979
Drpb9_evolved	RAF	0.978241
Drpb9_evolved	RAF	1.10707
Drpb9_evolved	RAF	1.1852
Drpb9_evolved	RAF	1.26258
Drpb9_evolved	RAF	1.01027
Drpb9_evolved	RAF	0.930774
Drpb9_evolved	RAF	0.999766
Drpb9_evolved	RAF	1.12364
Drpb9_evolved	RAF	1.07402
Drpb9_evolved	RAF	1.04269
Drpb9_evolved	RAF	0.931446
Drpb9_evolved	RAF	1.12864
Drpb9_evolved	RAF	1.07355
Drpb9_evolved	RAF	0.998797
Drpb9_evolved	RAF	1.11019
Drpb9_evolved	RAF	0.907234
Drpb9_evolved	RAF	1.04537
Drpb9_evolved	RAF	1.05537
Drpb9_evolved	RAF	1.09859
Drpb9_evolved	RAF	1.20134
Drpb9_evolved	RAF	1.05726
Drpb9_evolved	RAF	1.1327
Drpb9_evolved	RAF	1.20475
Drpb9_evolved	RAF	1.15072
Drpb9_evolved	RAF	1.08281
Drpb9_evolved	RAF	1.20793
Drpb9_evolved	RAF	0.897893
Drpb9_evolved	RAF	1.23865
Drpb9_evolved	RAF	1.1421
Drpb9_evolved	RAF	1.19975
Drpb9_evolved	RAF	1.17965
Drpb9_evolved	RAF	0.967182
Drpb9_evolved	RAF	0.845735
Drpb9_evolved	RAF	0.876123
Drpb9_evolved	RAF	1.06014
Drpb9_evolved	RAF	1.03404
Drpb9_evolved	RAF	1.02685
Drpb9_evolved	RAF	0.741381
Drpb9_evolved	RAF	1.07537
Drpb9_evolved	RAF	1.1084
Drpb9_evolved	RAF	1.13497
Drpb9_evolved	RAF	1.12212
Drpb9_evolved	RAF	0.82505
Drpb9_evolved	RAF	1.4146
Drpb9_evolved	RAF	1.00794
Drpb9_evolved	RAF	0.985748
Drpb9_evolved	RAF	1.18103
Drpb9_evolved	RAF	1.12575
Drpb9_evolved	RAF	1.10216
Drpb9_evolved	RAF	1.04054
Drpb9_evolved	RAF	1.01349
Drpb9_evolved	RAF	1.07479
Drpb9_evolved	RAF	0.830335
Drpb9_evolved	RAF	1.16083
Drpb9_evolved	RAF	1.10227
Drpb9_evolved	RAF	1.20937
Drpb9_evolved	RAF	1.16539
Drpb9_evolved	RAF	0.867466
Drpb9_evolved	RAF	1.19802
Drpb9_evolved	RAF	1.18562
Drpb9_evolved	RAF	1.19415
Drpb9_evolved	RAF	1.19314
Drpb9_evolved	RAF	0.829818
Drpb9_evolved	RAF	0.918293
Drpb9_evolved	RAF	1.14036
Drpb9_evolved	RAF	1.1254
Drpb9_evolved	RAF	1.15929
Drpb9_evolved	RAF	1.08236
Drpb9_evolved	RAF	1.0777
Drpb9_evolved	RAF	1.13092
Drpb9_evolved	RAF	1.13296
Drpb9_evolved	RAF	1.07916
Drpb9_evolved	RAF	1.05412
Drpb9_evolved	RAF	1.0426
Drpb9_evolved	RAF	1.23797
Drpb9_evolved	RAF	1.2
Drpb9_evolved	RAF	1.1282
Drpb9_evolved	RAF	1.09067
Drpb9_evolved	RAF	1.11747
Drpb9_evolved	RAF	1.15899
Drpb9_evolved	RAF	1.10168
Drpb9_evolved	RAF	1.07576
Drpb9_evolved	RAF	0.956652
Drpb9_evolved	RAF	1.14063
Drpb9_evolved	RAF	1.2063
Drpb9_Dwhi2	ACE	0.307004
Drpb9_Dwhi2	ACE	0.478509
Drpb9_Dwhi2	ACE	0.366499
Drpb9_Dwhi2	ACE	0.36884
Drpb9_Dwhi2	ACE	0.371867
Drpb9_Dwhi2	ACE	0.453898
Drpb9_Dwhi2	ACE	0.448096
Drpb9_Dwhi2	ACE	0.507465
Drpb9_Dwhi2	ACE	0.543932
Drpb9_Dwhi2	ACE	0.56909
Drpb9_Dwhi2	ACE	0.50291
Drpb9_Dwhi2	ACE	0.525502
Drpb9_Dwhi2	ACE	0.383163
Drpb9_Dwhi2	ACE	0.476099
Drpb9_Dwhi2	ACE	0.377753
Drpb9_Dwhi2	ACE	0.39659
Drpb9_Dwhi2	ACE	0.474543
Drpb9_Dwhi2	ACE	0.587183
Drpb9_Dwhi2	ACE	0.556812
Drpb9_Dwhi2	ACE	0.556518
Drpb9_Dwhi2	ACE	0.450815
Drpb9_Dwhi2	ACE	0.621311
Drpb9_Dwhi2	ACE	0.455608
Drpb9_Dwhi2	ACE	0.430339
Drpb9_Dwhi2	ACE	0.41181
Drpb9_Dwhi2	ACE	0.421117
Drpb9_Dwhi2	ACE	0.634976
Drpb9_Dwhi2	ACE	0.559503
Drpb9_Dwhi2	BEN	0.956887
Drpb9_Dwhi2	BEN	1.08568
Drpb9_Dwhi2	BEN	0.960534
Drpb9_Dwhi2	BEN	1.01616
Drpb9_Dwhi2	BEN	1.00293
Drpb9_Dwhi2	BEN	0.9423
Drpb9_Dwhi2	BEN	1.07176
Drpb9_Dwhi2	BEN	1.01139
Drpb9_Dwhi2	BEN	1.14316
Drpb9_Dwhi2	BEN	1.11768
Drpb9_Dwhi2	BEN	1.07174
Drpb9_Dwhi2	BEN	1.03824
Drpb9_Dwhi2	BEN	1.05652
Drpb9_Dwhi2	BEN	0.968747
Drpb9_Dwhi2	BEN	1.05876
Drpb9_Dwhi2	BEN	1.02275
Drpb9_Dwhi2	BEN	1.09185
Drpb9_Dwhi2	BEN	1.10575
Drpb9_Dwhi2	BEN	1.07847
Drpb9_Dwhi2	BEN	1.13693
Drpb9_Dwhi2	BEN	1.17368
Drpb9_Dwhi2	BEN	1.15805
Drpb9_Dwhi2	BEN	1.00882
Drpb9_Dwhi2	BEN	1.09162
Drpb9_Dwhi2	BEN	1.05675
Drpb9_Dwhi2	BEN	1.12477
Drpb9_Dwhi2	BEN	1.0469
Drpb9_Dwhi2	BEN	1.03204
Drpb9_Dwhi2	BEN	1.00042
Drpb9_Dwhi2	BEN	1.0594
Drpb9_Dwhi2	BEN	1.07693
Drpb9_Dwhi2	CAF	0.689911
Drpb9_Dwhi2	CAF	0.0949728
Drpb9_Dwhi2	CAF	0.591466
Drpb9_Dwhi2	CAF	0.561032
Drpb9_Dwhi2	CAF	0.543942
Drpb9_Dwhi2	CAF	1.09275
Drpb9_Dwhi2	CAF	0.622867
Drpb9_Dwhi2	CAF	0.790018
Drpb9_Dwhi2	CAF	0.846992
Drpb9_Dwhi2	CAF	0.607241
Drpb9_Dwhi2	CAF	0.65211
Drpb9_Dwhi2	CAF	0.503859
Drpb9_Dwhi2	CAF	0.79173
Drpb9_Dwhi2	CAF	0.572913
Drpb9_Dwhi2	CAF	0.13136
Drpb9_Dwhi2	CAF	0.464124
Drpb9_Dwhi2	CAF	0.444901
Drpb9_Dwhi2	CAF	0.430466
Drpb9_Dwhi2	CAF	0.54796
Drpb9_Dwhi2	CAF	0.620263
Drpb9_Dwhi2	CAF	0.43751
Drpb9_Dwhi2	CAF	0.615029
Drpb9_Dwhi2	CAF	0.423397
Drpb9_Dwhi2	CAF	0.555451
Drpb9_Dwhi2	CAF	0.661908
Drpb9_Dwhi2	CAF	0.609622
Drpb9_Dwhi2	CAF	0.735301
Drpb9_Dwhi2	CAF	0.542355
Drpb9_Dwhi2	CYC	0.549747
Drpb9_Dwhi2	CYC	0.534941
Drpb9_Dwhi2	CYC	0.498846
Drpb9_Dwhi2	CYC	1.02629
Drpb9_Dwhi2	CYC	0.458445
Drpb9_Dwhi2	CYC	0.789445
Drpb9_Dwhi2	CYC	0.7219
Drpb9_Dwhi2	CYC	0.488347
Drpb9_Dwhi2	CYC	0.481283
Drpb9_Dwhi2	CYC	0.805122
Drpb9_Dwhi2	CYC	0.291615
Drpb9_Dwhi2	CYC	0.723013
Drpb9_Dwhi2	CYC	0.634178
Drpb9_Dwhi2	CYC	0.613373
Drpb9_Dwhi2	CYC	0.327661
Drpb9_Dwhi2	CYC	0.314791
Drpb9_Dwhi2	CYC	0.286389
Drpb9_Dwhi2	CYC	0.480847
Drpb9_Dwhi2	CYC	1.08619
Drpb9_Dwhi2	CYC	0.45051
Drpb9_Dwhi2	CYC	0.317646
Drpb9_Dwhi2	CYC	0.76293
Drpb9_Dwhi2	CYC	0.468558
Drpb9_Dwhi2	CYC	0.463719
Drpb9_Dwhi2	CYC	0.505185
Drpb9_Dwhi2	ETH	1.15141
Drpb9_Dwhi2	ETH	1.26083
Drpb9_Dwhi2	ETH	1.0865
Drpb9_Dwhi2	ETH	0.910009
Drpb9_Dwhi2	ETH	1.36669
Drpb9_Dwhi2	ETH	1.22989
Drpb9_Dwhi2	ETH	1.01793
Drpb9_Dwhi2	ETH	1.28613
Drpb9_Dwhi2	ETH	1.0092
Drpb9_Dwhi2	ETH	1.51573
Drpb9_Dwhi2	ETH	1.14955
Drpb9_Dwhi2	ETH	1.03182
Drpb9_Dwhi2	ETH	1.0327
Drpb9_Dwhi2	ETH	0.996047
Drpb9_Dwhi2	ETH	1.09672
Drpb9_Dwhi2	ETH	1.04171
Drpb9_Dwhi2	ETH	1.04227
Drpb9_Dwhi2	ETH	1.09589
Drpb9_Dwhi2	ETH	1.11427
Drpb9_Dwhi2	ETH	1.13052
Drpb9_Dwhi2	ETH	1.09573
Drpb9_Dwhi2	ETH	1.16319
Drpb9_Dwhi2	ETH	1.14309
Drpb9_Dwhi2	ETH	1.01946
Drpb9_Dwhi2	ETH	1.05039
Drpb9_Dwhi2	ETH	1.02637
Drpb9_Dwhi2	ETH	1.06837
Drpb9_Dwhi2	ETH	1.05975
Drpb9_Dwhi2	ETH	0.98466
Drpb9_Dwhi2	ETH	1.01386
Drpb9_Dwhi2	ETH	1.06587
Drpb9_Dwhi2	ETHGLY	1.13312
Drpb9_Dwhi2	ETHGLY	1.24997
Drpb9_Dwhi2	ETHGLY	1.00973
Drpb9_Dwhi2	ETHGLY	1.16405
Drpb9_Dwhi2	ETHGLY	1.27767
Drpb9_Dwhi2	ETHGLY	1.14134
Drpb9_Dwhi2	ETHGLY	1.17312
Drpb9_Dwhi2	ETHGLY	1.17413
Drpb9_Dwhi2	ETHGLY	1.1071
Drpb9_Dwhi2	ETHGLY	1.18483
Drpb9_Dwhi2	ETHGLY	1.16807
Drpb9_Dwhi2	ETHGLY	1.13632
Drpb9_Dwhi2	ETHGLY	1.14434
Drpb9_Dwhi2	ETHGLY	1.19898
Drpb9_Dwhi2	ETHGLY	1.12386
Drpb9_Dwhi2	ETHGLY	1.18517
Drpb9_Dwhi2	ETHGLY	1.17474
Drpb9_Dwhi2	ETHGLY	1.16781
Drpb9_Dwhi2	ETHGLY	1.16506
Drpb9_Dwhi2	ETHGLY	1.22693
Drpb9_Dwhi2	ETHGLY	1.22085
Drpb9_Dwhi2	ETHGLY	1.19194
Drpb9_Dwhi2	ETHGLY	1.06327
Drpb9_Dwhi2	ETHGLY	1.19447
Drpb9_Dwhi2	ETHGLY	1.27275
Drpb9_Dwhi2	ETHGLY	1.10675
Drpb9_Dwhi2	ETHGLY	1.16833
Drpb9_Dwhi2	ETHGLY	1.0772
Drpb9_Dwhi2	ETHGLY	1.06836
Drpb9_Dwhi2	ETHGLY	1.1893
Drpb9_Dwhi2	ETHGLY	1.18611
Drpb9_Dwhi2	GLU	1.13907
Drpb9_Dwhi2	GLU	1.09187
Drpb9_Dwhi2	GLU	1.06242
Drpb9_Dwhi2	GLU	1.09988
Drpb9_Dwhi2	GLU	1.09792
Drpb9_Dwhi2	GLU	1.18193
Drpb9_Dwhi2	GLU	1.05951
Drpb9_Dwhi2	GLU	1.13725
Drpb9_Dwhi2	GLU	1.25598
Drpb9_Dwhi2	GLU	1.13138
Drpb9_Dwhi2	GLU	1.09284
Drpb9_Dwhi2	GLU	1.10648
Drpb9_Dwhi2	GLU	1.08066
Drpb9_Dwhi2	GLU	1.07736
Drpb9_Dwhi2	GLU	1.16824
Drpb9_Dwhi2	GLU	1.06393
Drpb9_Dwhi2	GLU	1.13134
Drpb9_Dwhi2	GLU	1.02695
Drpb9_Dwhi2	GLU	1.09378
Drpb9_Dwhi2	GLU	1.10166
Drpb9_Dwhi2	GLU	1.12477
Drpb9_Dwhi2	GLU	1.14902
Drpb9_Dwhi2	GLU	1.06264
Drpb9_Dwhi2	GLU	1.08417
Drpb9_Dwhi2	GLU	1.14249
Drpb9_Dwhi2	GLU	1.08504
Drpb9_Dwhi2	GLU	1.06597
Drpb9_Dwhi2	GLU	1.12038
Drpb9_Dwhi2	GLU	1.14412
Drpb9_Dwhi2	GLU	1.03309
Drpb9_Dwhi2	GLU	1.09823
Drpb9_Dwhi2	GLUETH	1.16626
Drpb9_Dwhi2	GLUETH	1.16953
Drpb9_Dwhi2	GLUETH	1.12515
Drpb9_Dwhi2	GLUETH	1.1572
Drpb9_Dwhi2	GLUETH	1.3009
Drpb9_Dwhi2	GLUETH	1.1168
Drpb9_Dwhi2	GLUETH	1.13156
Drpb9_Dwhi2	GLUETH	1.16129
Drpb9_Dwhi2	GLUETH	1.10356
Drpb9_Dwhi2	GLUETH	1.35904
Drpb9_Dwhi2	GLUETH	1.1915
Drpb9_Dwhi2	GLUETH	1.07575
Drpb9_Dwhi2	GLUETH	1.06889
Drpb9_Dwhi2	GLUETH	1.07167
Drpb9_Dwhi2	GLUETH	1.14747
Drpb9_Dwhi2	GLUETH	1.20695
Drpb9_Dwhi2	GLUETH	1.10528
Drpb9_Dwhi2	GLUETH	1.12731
Drpb9_Dwhi2	GLUETH	1.12751
Drpb9_Dwhi2	GLUETH	1.19754
Drpb9_Dwhi2	GLUETH	1.22501
Drpb9_Dwhi2	GLUETH	1.1997
Drpb9_Dwhi2	GLUETH	1.18824
Drpb9_Dwhi2	GLUETH	1.11716
Drpb9_Dwhi2	GLUETH	1.14973
Drpb9_Dwhi2	GLUETH	1.15209
Drpb9_Dwhi2	GLUETH	1.17518
Drpb9_Dwhi2	GLUETH	1.06997
Drpb9_Dwhi2	GLUETH	1.06676
Drpb9_Dwhi2	GLUETH	1.06195
Drpb9_Dwhi2	GLUETH	1.04386
Drpb9_Dwhi2	GLUETH	1.08899
Drpb9_Dwhi2	GLY	0.886222
Drpb9_Dwhi2	GLY	1.49532
Drpb9_Dwhi2	GLY	0.979586
Drpb9_Dwhi2	GLY	1.3037
Drpb9_Dwhi2	GLY	1.02068
Drpb9_Dwhi2	GLY	1.32513
Drpb9_Dwhi2	GLY	0.988234
Drpb9_Dwhi2	GLY	1.35086
Drpb9_Dwhi2	GLY	0.951088
Drpb9_Dwhi2	GLY	1.27099
Drpb9_Dwhi2	GLY	1.34897
Drpb9_Dwhi2	GLY	1.2728
Drpb9_Dwhi2	GLY	1.23863
Drpb9_Dwhi2	GLY	1.27327
Drpb9_Dwhi2	GLY	1.25235
Drpb9_Dwhi2	GLY	1.2556
Drpb9_Dwhi2	GLY	1.23007
Drpb9_Dwhi2	GLY	1.24356
Drpb9_Dwhi2	GLY	1.28294
Drpb9_Dwhi2	GLY	1.32326
Drpb9_Dwhi2	GLY	1.31992
Drpb9_Dwhi2	GLY	1.32944
Drpb9_Dwhi2	GLY	1.21361
Drpb9_Dwhi2	GLY	0.921475
Drpb9_Dwhi2	GLY	1.35866
Drpb9_Dwhi2	GLY	0.923694
Drpb9_Dwhi2	GLY	1.30268
Drpb9_Dwhi2	GLY	0.801431
Drpb9_Dwhi2	GLY	1.30818
Drpb9_Dwhi2	GLY	0.888809
Drpb9_Dwhi2	GLY	1.33846
Drpb9_Dwhi2	GLY	0.987866
Drpb9_Dwhi2	HYG	1.19334
Drpb9_Dwhi2	HYG	1.24341
Drpb9_Dwhi2	HYG	1.13937
Drpb9_Dwhi2	HYG	1.20274
Drpb9_Dwhi2	HYG	1.18197
Drpb9_Dwhi2	HYG	1.18505
Drpb9_Dwhi2	HYG	1.23602
Drpb9_Dwhi2	HYG	1.3189
Drpb9_Dwhi2	HYG	1.27706
Drpb9_Dwhi2	HYG	1.35076
Drpb9_Dwhi2	HYG	1.32627
Drpb9_Dwhi2	HYG	1.39443
Drpb9_Dwhi2	HYG	1.82829
Drpb9_Dwhi2	HYG	1.36992
Drpb9_Dwhi2	HYG	1.26992
Drpb9_Dwhi2	HYG	1.27829
Drpb9_Dwhi2	HYG	0.635485
Drpb9_Dwhi2	HYG	1.50752
Drpb9_Dwhi2	HYG	1.1042
Drpb9_Dwhi2	HYG	1.40795
Drpb9_Dwhi2	HYG	1.36688
Drpb9_Dwhi2	HYG	0.981773
Drpb9_Dwhi2	HYG	1.49002
Drpb9_Dwhi2	HYG	1.54874
Drpb9_Dwhi2	HYG	1.28865
Drpb9_Dwhi2	HYG	1.08606
Drpb9_Dwhi2	HYG	1.18547
Drpb9_Dwhi2	HYG	1.09745
Drpb9_Dwhi2	HYG	1.12566
Drpb9_Dwhi2	HYG	1.38803
Drpb9_Dwhi2	HYG	1.21148
Drpb9_Dwhi2	HYG	1.43946
Drpb9_Dwhi2	KAC	1.24386
Drpb9_Dwhi2	KAC	1.23551
Drpb9_Dwhi2	KAC	1.17691
Drpb9_Dwhi2	KAC	1.22255
Drpb9_Dwhi2	KAC	1.15869
Drpb9_Dwhi2	KAC	1.21249
Drpb9_Dwhi2	KAC	1.11845
Drpb9_Dwhi2	KAC	1.22413
Drpb9_Dwhi2	KAC	1.1535
Drpb9_Dwhi2	KAC	1.16378
Drpb9_Dwhi2	KAC	1.20234
Drpb9_Dwhi2	KAC	1.18724
Drpb9_Dwhi2	KAC	1.15905
Drpb9_Dwhi2	KAC	1.20879
Drpb9_Dwhi2	KAC	1.19863
Drpb9_Dwhi2	KAC	1.20398
Drpb9_Dwhi2	KAC	1.2842
Drpb9_Dwhi2	KAC	1.2048
Drpb9_Dwhi2	KAC	1.24109
Drpb9_Dwhi2	KAC	1.21386
Drpb9_Dwhi2	KAC	1.2015
Drpb9_Dwhi2	KAC	1.19465
Drpb9_Dwhi2	KAC	1.21759
Drpb9_Dwhi2	KAC	1.20043
Drpb9_Dwhi2	KAC	1.17151
Drpb9_Dwhi2	KAC	1.23351
Drpb9_Dwhi2	KAC	1.19155
Drpb9_Dwhi2	KAC	1.1532
Drpb9_Dwhi2	KAC	1.10963
Drpb9_Dwhi2	KAC	1.19551
Drpb9_Dwhi2	KAC	1.2004
Drpb9_Dwhi2	LAC	1.02119
Drpb9_Dwhi2	LAC	1.00501
Drpb9_Dwhi2	LAC	0.996524
Drpb9_Dwhi2	LAC	0.975963
Drpb9_Dwhi2	LAC	0.958123
Drpb9_Dwhi2	LAC	0.981404
Drpb9_Dwhi2	LAC	0.994404
Drpb9_Dwhi2	LAC	1.04051
Drpb9_Dwhi2	LAC	0.995452
Drpb9_Dwhi2	LAC	0.628076
Drpb9_Dwhi2	LAC	0.98987
Drpb9_Dwhi2	LAC	0.972619
Drpb9_Dwhi2	LAC	0.993662
Drpb9_Dwhi2	LAC	0.980509
Drpb9_Dwhi2	LAC	0.99975
Drpb9_Dwhi2	LAC	1.07397
Drpb9_Dwhi2	LAC	1.00939
Drpb9_Dwhi2	LAC	0.987892
Drpb9_Dwhi2	LAC	0.998761
Drpb9_Dwhi2	LAC	1.00677
Drpb9_Dwhi2	LAC	1.00743
Drpb9_Dwhi2	LAC	1.05981
Drpb9_Dwhi2	LAC	1.01376
Drpb9_Dwhi2	LAC	0.983394
Drpb9_Dwhi2	LAC	0.966048
Drpb9_Dwhi2	LAC	0.974338
Drpb9_Dwhi2	LAC	1.00605
Drpb9_Dwhi2	LAC	0.959513
Drpb9_Dwhi2	LAC	1.01962
Drpb9_Dwhi2	LAC	0.997006
Drpb9_Dwhi2	LAC	1.10038
Drpb9_Dwhi2	NACL	0.751209
Drpb9_Dwhi2	NACL	0.989284
Drpb9_Dwhi2	NACL	0.839105
Drpb9_Dwhi2	NACL	0.948699
Drpb9_Dwhi2	NACL	0.883491
Drpb9_Dwhi2	NACL	1.02377
Drpb9_Dwhi2	NACL	0.804899
Drpb9_Dwhi2	NACL	1.04406
Drpb9_Dwhi2	NACL	0.969091
Drpb9_Dwhi2	NACL	0.900777
Drpb9_Dwhi2	NACL	0.846145
Drpb9_Dwhi2	NACL	0.741806
Drpb9_Dwhi2	NACL	0.81364
Drpb9_Dwhi2	NACL	0.858142
Drpb9_Dwhi2	NACL	0.737708
Drpb9_Dwhi2	NACL	0.714623
Drpb9_Dwhi2	NACL	0.721679
Drpb9_Dwhi2	NACL	0.768147
Drpb9_Dwhi2	NACL	0.959837
Drpb9_Dwhi2	NACL	0.835966
Drpb9_Dwhi2	NACL	0.828893
Drpb9_Dwhi2	NACL	0.938685
Drpb9_Dwhi2	NACL	0.815144
Drpb9_Dwhi2	NACL	0.851284
Drpb9_Dwhi2	NACL	0.719382
Drpb9_Dwhi2	NACL	0.83661
Drpb9_Dwhi2	NACL	0.782937
Drpb9_Dwhi2	NACL	0.918921
Drpb9_Dwhi2	RAF	1.12321
Drpb9_Dwhi2	RAF	1.00319
Drpb9_Dwhi2	RAF	1.08252
Drpb9_Dwhi2	RAF	0.991388
Drpb9_Dwhi2	RAF	1.12474
Drpb9_Dwhi2	RAF	1.101
Drpb9_Dwhi2	RAF	1.20656
Drpb9_Dwhi2	RAF	1.19873
Drpb9_Dwhi2	RAF	1.12058
Drpb9_Dwhi2	RAF	1.18106
Drpb9_Dwhi2	RAF	1.08078
Drpb9_Dwhi2	RAF	1.15592
Drpb9_Dwhi2	RAF	1.09919
Drpb9_Dwhi2	RAF	1.13112
Drpb9_Dwhi2	RAF	1.24743
Drpb9_Dwhi2	RAF	1.03459
Drpb9_Dwhi2	RAF	1.24826
Drpb9_Dwhi2	RAF	1.0168
Drpb9_Dwhi2	RAF	1.27784
Drpb9_Dwhi2	RAF	0.96504
Drpb9_Dwhi2	RAF	0.929955
Drpb9_Dwhi2	RAF	1.17028
Drpb9_Dwhi2	RAF	0.944818
Drpb9_Dwhi2	RAF	1.10919
Drpb9_Dwhi2	RAF	1.22183
Drpb9_Dwhi2	RAF	1.05776
Drpb9_Dwhi2	RAF	1.06388
Drpb9_Dwhi2	RAF	1.15582
Drpb9_Dwhi2	RAF	1.11686
Drpb9_Dwhi2	RAF	1.12704
Drpb9_Dwhi2	RAF	1.15365
Drpb9_Dwhi2	RAF	1.17227
