# Supplementary material for: The Genomic Landscape of Compensatory Evolution
Source: PLoS Biol. 2014 Aug 26;12(8):e1001935. doi: 10.1371/journal.pbio.1001935 (PMC4144845; doi:10.1371/journal.pbio.1001935)
Supplement: Table S9 — Data supporting Figure 8 . Table includes single-gene knockout fitness and relative frequency of suppressing mutations for 3880 non-essential yeast genes. (XLSX) [file pbio.1001935.s014.xlsx]

## Sheet: data_for_figure_8
ORF	Single gene knockout fitness	Relative frequency of suppressing mutations
YBL106C	0.9876	0
YBL100C	0.9975	0
YBL098W	1.0018	0
YBL096C	1.0043	0
YBL095W	1.0285	0
YBL091C	0.9925	0
YBL089W	1.025	0
YBL083C	0.9937	0
YBL082C	0.978	0
YBL072C	0.5654	0.0056101
YBL069W	0.9713	0.000700771
YBL067C	1.0069	0
YBL055C	1.006	0
YBL054W	1.0437	0
YBL051C	0.9065	0.00492958
YBL049W	0.9922	0
YBL046W	1.0738	0
YBL043W	1.0354	0
YBL042C	0.9594	0.000706714
YBL037W	0.9848	0
YBL036C	0.9972	0
YBL032W	1.022	0
YBL031W	0.9301	0.00213523
YBL029W	1.0273	0
YBL028C	1.034	0
YBL021C	0.7946	0.00425834
YBL019W	1.0629	0
YBL017C	0.9448	0.00426136
YBL015W	1.0344	0
YBL013W	1.016	0
YBL011W	0.9992	0
YBL010C	1.0376	0
YBL009W	1.0174	0
YBL008W	0.9847	0
YBL007C	0.7861	0.0115191
YBL005W	1.0095	0
YBL003C	1.0093	0
YBL001C	1.0204	0
YBR006W	1.0136	0
YBR007C	1.0117	0
YBR008C	0.9944	0
YBR009C	0.9223	0.00501792
YBR010W	0.9655	0.00143885
YBR012C	1.0135	0
YBR013C	1.0304	0
YBR014C	1.0438	0
YBR015C	1.0159	0
YBR016W	0.9891	0
YBR018C	1.0038	0
YBR019C	0.9938	0
YBR020W	1.0218	0
YBR022W	1.0684	0
YBR023C	0.9913	0
YBR024W	1.0626	0
YBR028C	0.9778	0
YBR030W	1.015	0
YBR032W	0.9802	0
YBR033W	1.0268	0
YBR040W	1.0912	0
YBR041W	1.0219	0
YBR042C	1.0258	0
YBR043C	1.0049	0
YBR045C	1.0305	0
YBR051W	1.0202	0
YBR052C	1.0094	0
YBR057C	0.9476	0.00142045
YBR058C	1.0083	0
YBR062C	0.9883	0
YBR065C	1.0463	0
YBR071W	1.0781	0
YBR073W	1.0155	0
YBR074W	1.0008	0
YBR075W	1.0263	0
YBR078W	1.1322	0
YBR085W	1.0212	0
YBR086C	0.9648	0
YBR090C-A	1.0286	0
YBR090C	1.0212	0
YBR094W	0.9432	0.000708215
YBR098W	1.0132	0
YBR099C	0.9685	0
YBR105C	0.9737	0.000712758
YBR108W	1.0107	0
YBR118W	0.9138	0.00293686
YBR119W	1.0321	0
YBR125C	1.041	0
YBR131W	0.8352	0.0131195
YBR132C	1.0224	0
YBR134W	1.0626	0
YBR137W	1.032	0
YBR138C	1.0195	0
YBR139W	1.0029	0
YBR147W	1.0152	0
YBR148W	1.0647	0
YBR150C	0.9678	0
YBR158W	1.0032	0
YBR161W	1.0173	0
YBR162C	1.0448	0
YBR162W-A	1.0118	0
YBR165W	1.0081	0
YBR169C	1.0061	0
YBR172C	0.9955	0
YBR174C	0.8067	0.00498221
YBR175W	0.8026	0.00142755
YBR183W	1.0603	0
YBR184W	1.0344	0
YBR188C	1.0287	0
YBR194W	0.95	0.00353357
YBR197C	1.0409	0
YBR199W	1.0678	0
YBR200W	0.715	0.0144404
YBR201W	1.0431	0
YBR203W	1.0509	0
YBR204C	1.0166	0
YBR205W	1.0192	0
YBR206W	1.024	0
YBR207W	1.0477	0
YBR212W	0.9914	0
YBR213W	1.0291	0
YBR216C	0.9666	0
YBR219C	1.0383	0
YBR222C	1.0236	0
YBR223C	1.0472	0
YBR224W	0.8757	0.00632911
YBR225W	0.9607	0
YBR226C	0.902	0.00421644
YBR227C	1.0101	0
YBR228W	1.0337	0
YBR229C	1.0129	0
YBR230C	1.0111	0
YBR231C	0.9087	0.0127298
YBR232C	0.979	0
YBR233W	1.0071	0
YBR235W	1.0266	0
YBR238C	0.9884	0
YBR239C	1.0223	0
YBR240C	1.0139	0
YBR241C	1.0161	0
YBR242W	1.0705	0
YBR244W	1.0329	0
YBR245C	0.9999	0
YBR246W	0.9789	0
YBR249C	1.0421	0
YBR250W	1.0587	0
YBR255W	0.964	0.00422833
YBR258C	0.9748	0
YBR259W	1.0048	0
YBR260C	1.0088	0
YBR261C	0.9791	0
YBR262C	1.0428	0
YBR263W	1.0425	0
YBR264C	1.0254	0
YBR267W	0.5261	0.0141243
YBR266C	0.6033	0.00701262
YBR269C	1.0094	0
YBR270C	1.0495	0
YBR271W	1.0074	0
YBR272C	1.0187	0
YBR273C	1.0395	0
YBR274W	1.0054	0
YBR275C	1.0004	0
YBR276C	1.004	0
YBR277C	1.0112	0
YBR278W	1.0056	0
YBR280C	1.0162	0
YBR281C	1.0255	0
YBR283C	0.9609	0.000708215
YBR284W	0.9935	0
YBR285W	0.9932	0
YBR286W	1.0217	0
YBR287W	1.0208	0
YBR288C	0.9838	0
YBR289W	0.2989	0.0340426
YBR290W	1.0429	0
YBR291C	1.0251	0
YBR292C	0.9374	0
YBR293W	1.0395	0
YBR294W	1.0538	0
YBR295W	1.0228	0
YBR296C	1.0499	0
YBR297W	0.9898	0
YBR298C	0.9781	0.000711238
YBR299W	1.0089	0
YBR300C	0.9826	0
YBR301W	1.0522	0
YCL076W	0.9701	0
YCL075W	0.9644	0
YCL074W	1.0498	0
YCL069W	1.039	0
YCL064C	1.0883	0
YCL063W	0.9379	0.000702247
YCL062W	0.8627	0
YCL061C	0.876	0.00905923
YCL060C	0.973	0
YCL057W	1.0664	0
YCL056C	1.0339	0
YCL055W	0.9898	0
YCL051W	1.0257	0
YCL050C	0.9969	0
YCL049C	1.0058	0
YCL048W	1.0457	0
YCL047C	1.0291	0
YCL045C	1.0415	0
YCL046W	1.0188	0
YCL044C	0.969	0.00210379
YCL042W	1.0056	0
YCL040W	1.0348	0
YCL039W	0.9788	0.000692521
YCL038C	1.0272	0
YCL036W	1.0931	0
YCL035C	1.057	0
YCL034W	1.0344	0
YCL033C	1.0437	0
YCL032W	0.8174	0.00900901
YCL029C	0.975	0
YCL028W	1.0368	0
YCL027W	1.02	0
YCL026C	1.0298	0
YCL026C-A	1.058	0
YCL025C	0.9498	0.00630694
YCL023C	0.9911	0
YCL024W	0.9884	0
YCL022C	1.051	0
YCL016C	0.9483	0.00209059
YCL014W	1.0172	0
YCL013W	1.0108	0
YCL012W	1.0234	0
YCL011C	1.0509	0
YCL010C	0.8279	0.0112202
YCL009C	1.0669	0
YCL006C	1.0481	0
YCL002C	1.021	0
YCL001W	0.9921	0
YCL001W-A	1.0344	0
YCR001W	1.0593	0
YCR005C	1.0722	0
YCR006C	1.0496	0
YCR007C	1.0157	0
YCR008W	0.9179	0.00276434
YCR009C	0.6955	0.0134276
YCR010C	1.0226	0
YCR011C	1.0878	0
YCR014C	1.1195	0
YCR015C	1.0475	0
YCR016W	1.0056	0
YCR017C	1.056	0
YCR019W	1.0463	0
YCR020C	1.077	0
YCR020C-A	1.0316	0
YCR021C	1.0974	0
YCR022C	1.0759	0
YCR023C	1.0397	0
YCR024C-A	0.9938	0
YCR025C	1.0836	0
YCR026C	1.0712	0
YCR027C	1.0416	0
YCR028C-A	0.616	0.00351865
YCR030C	1.0431	0
YCR031C	0.9487	0.000704722
YCR032W	1.003	0
YCR033W	1.0338	0
YCR034W	1.0388	0
YCR036W	1.0637	0
YCR037C	1.0786	0
YCR043C	1.0928	0
YCR044C	1.0464	0
YCR045C	1.0389	0
YCR049C	1.0296	0
YCR048W	1.0133	0
YCR050C	1.0086	0
YCR051W	1.0405	0
YCR053W	0.6947	0.0146956
YCR059C	1.0492	0
YCR060W	1.0516	0
YCR061W	1.0141	0
YCR062W	0.9808	0
YCR063W	0.5126	0.04134
YCR065W	1.0306	0
YCR067C	1.0281	0
YCR068W	0.9672	0.000701754
YCR069W	1.0661	0
YCR073C	1.0335	0
YCR073W-A	1.0261	0
YCR075C	1.0817	0
YCR076C	1.1169	0
YCR077C	0.9307	0.0125611
YCR079W	1.0217	0
YCR082W	1.0609	0
YCR083W	1.0742	0
YCR085W	1.0396	0
YCR086W	0.9365	0.00350631
YCR087W	1.0139	0
YCR087C-A	0.9975	0
YCR088W	1.0122	0
YCR089W	1.0415	0
YCR090C	0.9977	0
YCR091W	0.9832	0
YCR092C	0.9738	0
YCR095C	1.0253	0
YCR098C	1.0287	0
YCR099C	1.0257	0
YCR100C	1.0144	0
YCR101C	1.0111	0
YCR102C	1.0635	0
YCR102W-A	1.0011	0
YCR105W	1.0384	0
YCR106W	0.9991	0
YCR107W	1.0415	0
YDL184C	0.99	0
YDL183C	0.9886	0
YDL182W	0.9375	0
YDL181W	0.972	0
YDL180W	0.8376	0.00913563
YDL179W	0.9712	0.000703235
YDL178W	1.0608	0
YDL177C	1.0152	0
YDL176W	1.0344	0
YDL175C	0.9854	0
YDL174C	1.0433	0
YDL173W	0.9731	0
YDL172C	0.978	0
YDL171C	1.015	0
YDL170W	1.0048	0
YDL169C	1.013	0
YDL168W	1.0094	0
YDL167C	0.9672	0
YDL162C	0.9824	0
YDL161W	1.0085	0
YDL157C	0.9498	0.00142857
YDL156W	0.9601	0
YDL155W	1.0362	0
YDL154W	0.9465	0.000704722
YDL149W	1.0069	0
YDL146W	0.9918	0
YDL144C	1.0141	0
YDL142C	0.8933	0.00356379
YDL138W	1.0271	0
YDL137W	0.979	0
YDL136W	0.8281	0.00576784
YDL135C	1.1158	0
YDL134C	1.0097	0
YDL134C-A	0.9934	0
YDL133C-A	0.962	0.00214746
YDL133W	1.0026	0
YDL131W	1.0034	0
YDL130W-A	1.0524	0
YDL130W	0.7942	0.00212615
YDL129W	1.0137	0
YDL128W	0.9938	0
YDL127W	1.0361	0
YDL125C	1.0566	0
YDL124W	1.0284	0
YDL123W	1.0087	0
YDL122W	1.0036	0
YDL121C	0.9949	0
YDL119C	0.9929	0
YDL118W	0.9878	0
YDL117W	0.8683	0.00496806
YDL114W	0.9966	0
YDL113C	0.9849	0
YDL112W	0.9701	0
YDL110C	1.0059	0
YDL109C	1.019	0
YDL106C	1.0291	0
YDL104C	0.9254	0.00865177
YDL100C	0.9747	0
YDL099W	1.0045	0
YDL096C	0.9889	0
YDL095W	1.0141	0
YDL094C	0.9588	0
YDL093W	0.9899	0
YDL091C	1.0229	0
YDL089W	0.9975	0
YDL088C	0.9923	0
YDL086W	1.0308	0
YDL085W	1.0363	0
YDL083C	0.7178	0.00734754
YDL082W	0.7892	0.00652647
YDL081C	0.515	0.0151406
YDL080C	0.9822	0
YDL079C	1.0052	0
YDL078C	1.0424	0
YDL077C	0.7601	0.0143678
YDL076C	0.9383	0.00562588
YDL074C	0.643	0.00435098
YDL071C	0.9894	0
YDL070W	0.9879	0
YDL066W	1.0444	0
YDL065C	0.863	0.0136006
YDL062W	0.8254	0.00719424
YDL061C	0.6678	0.0121777
YDL059C	1.0365	0
YDL056W	0.9539	0.00285103
YDL054C	1.035	0
YDL053C	0.9948	0
YDL051W	1.0513	0
YDL050C	0.981	0
YDL048C	1.0366	0
YDL039C	1.0422	0
YDL038C	1.0343	0
YDL037C	0.997	0
YDL036C	1.0486	0
YDL033C	0.7382	0.0107143
YDL027C	1.0441	0
YDL026W	1.0052	0
YDL025C	1.0397	0
YDL024C	0.9776	0
YDL023C	0.979	0
YDL020C	0.7902	0.0204529
YDL019C	1.0268	0
YDL018C	1.0069	0
YDL013W	0.5307	0.0275424
YDL012C	1.0228	0
YDL011C	1.0155	0
YDL010W	1.0026	0
YDL006W	0.5528	0.0278771
YDL002C	0.6989	0.00995733
YDL001W	0.9905	0
YDR026C	1.0051	0
YDR029W	1.0025	0
YDR030C	1.0098	0
YDR031W	1.0386	0
YDR032C	1.0743	0
YDR033W	1.0605	0
YDR035W	1.0093	0
YDR036C	1.041	0
YDR042C	1.0289	0
YDR043C	1.0522	0
YDR046C	1.0505	0
YDR242W	1.0178	0
YDR269C	0.9807	0
YDR271C	1.0012	0
YDR290W	0.9139	0.0116189
YDR326C	1.0196	0
YDR423C	1.0302	0
YDR424C	0.9924	0
YDR425W	0.9297	0.00275482
YDR426C	0.9488	0.00137457
YDR428C	1.0203	0
YDR430C	1.0473	0
YDR431W	0.9721	0
YDR435C	0.976	0
YDR436W	1.0247	0
YDR438W	1.0425	0
YDR440W	0.9546	0.00068918
YDR441C	0.9524	0.00136333
YDR444W	1.0117	0
YDR445C	1.0163	0
YDR446W	1.0416	0
YDR447C	0.9068	0.00207612
YDR451C	1.0045	0
YDR452W	1.0261	0
YDR453C	1.0249	0
YDR455C	0.8362	0.00687758
YDR458C	1.0177	0
YDR459C	1.0511	0
YDR463W	0.906	0.00762829
YDR465C	1.0302	0
YDR466W	1.101	0
YDR467C	1.0511	0
YDR469W	0.8754	0.00981079
YDR471W	0.9045	0.00279135
YDR474C	1.0363	0
YDR475C	1.0296	0
YDR476C	1.0087	0
YDR479C	1.0906	0
YDR480W	1.0449	0
YDR481C	1.0494	0
YDR482C	1.0151	0
YDR485C	0.9555	0.00558659
YDR486C	1.0217	0
YDR488C	0.9809	0
YDR490C	1.0073	0
YDR491C	1.0551	0
YDR492W	1.0369	0
YDR493W	0.985	0
YDR494W	1.0404	0
YDR496C	0.8335	0.00280505
YDR497C	1.0232	0
YDR501W	1.0659	0
YDR502C	0.9939	0
YDR503C	1.0309	0
YDR504C	1.0386	0
YDR505C	0.9835	0
YDR506C	0.9828	0
YDR508C	0.9847	0
YDR509W	0.9481	0
YDR511W	1.0308	0
YDR512C	0.7518	0.00632022
YDR513W	1.0031	0
YDR514C	1.0419	0
YDR515W	1.0171	0
YDR516C	1.0085	0
YDR517W	1.0355	0
YDR519W	1.0291	0
YDR520C	0.918	0.00624133
YDR522C	0.9832	0
YDR524C	0.9994	0
YDR525W	0.9733	0
YDR525W-A	0.9809	0
YDR528W	1.0537	0
YDR530C	1.0576	0
YDR532C	0.409	0.0162315
YDR533C	1.035	0
YDR534C	1.0183	0
YDR535C	0.9754	0
YDR536W	1.02	0
YDR537C	0.9905	0
YDR538W	1.0665	0
YDR539W	0.9968	0
YDR540C	1.0103	0
YDR541C	1.0482	0
YER042W	1.0037	0
YER045C	1.0351	0
YER046W	1.0353	0
YER047C	0.9414	0.00140154
YER048C	0.9899	0
YER049W	0.9997	0
YER051W	1.0464	0
YER052C	0.9692	0.00138217
YER053C	1.0469	0
YER054C	1.058	0
YER056C	1.0041	0
YER059W	0.9497	0.00135685
YER060W	1.0131	0
YER061C	0.742	0.0109066
YER062C	1.0148	0
YER063W	1.0499	0
YER064C	1.1041	0
YER065C	1.0306	0
YER066W	1.0136	0
YER067W	1.0073	0
YER071C	1.0105	0
YER072W	0.9589	0
YER073W	1.0422	0
YER074W	0.6357	0.0136612
YER078C	0.9542	0.00137268
YER079W	1.038	0
YER080W	1.0342	0
YER081W	0.9985	0
YER083C	0.7272	0.00412088
YER084W	0.9885	0
YER085C	1.016	0
YER087C-A	1.0072	0
YER088C	1.0716	0
YER089C	1.0561	0
YER090W	0.9754	0
YER091C	0.966	0.000692042
YER091C-A	1.0163	0
YER092W	0.8341	0.00349895
YER093C-A	1.0059	0
YER095W	0.835	0.00759144
YER096W	1.0183	0
YER097W	1.0086	0
YER098W	0.9754	0
YER101C	1.0239	0
YER106W	1.015	0
YER109C	1.0011	0
YER108C	1.0018	0
YER111C	0.9685	0.00206469
YER113C	1.0243	0
YER114C	1.0265	0
YER115C	1.0198	0
YER116C	0.7526	0.00967519
YER118C	0.9837	0
YER119C	1.0452	0
YER119C-A	0.8401	0.00275482
YER120W	0.9471	0.00343643
YER121W	0.9979	0
YER123W	0.984	0
YER124C	1.0181	0
YER128W	1.0384	0
YER129W	1.0345	0
YER130C	1.0293	0
YER131W	0.8847	0.00343171
YER132C	0.9814	0
YER134C	1.0018	0
YER135C	0.9966	0
YER137C	1.0399	0
YER139C	0.925	0.00206469
YER140W	0.9747	0
YER142C	1.0373	0
YER143W	1.0094	0
YER144C	0.9753	0
YER145C	0.9522	0.00210674
YER149C	1.0013	0
YER150W	1.0165	0
YER151C	0.6578	0.00692042
YER152C	1.0409	0
YER153C	0.7197	0.00209059
YER155C	0.8716	0.00704722
YER156C	0.9637	0
YER158C	1.065	0
YER161C	0.9304	0.00140154
YER162C	0.8526	0.00273973
YER163C	1.0605	0
YER164W	0.9617	0.00067981
YER166W	1.0484	0
YER167W	0.9861	0
YER170W	1.0565	0
YER173W	1.0074	0
YER174C	1.0416	0
YER175C	1.0411	0
YER176W	1.0368	0
YER177W	0.8313	0.00629371
YER178W	0.8343	0.00746775
YER179W	1.0108	0
YER180C	1.0211	0
YER181C	0.995	0
YER182W	1.0726	0
YER183C	1.0483	0
YER184C	1.0611	0
YER185W	1.0104	0
YER186C	1.0149	0
YER187W	1.0362	0
YER188W	1.0506	0
YFL056C	1.066	0
YFL055W	1.0541	0
YFL054C	1.0208	0
YFL053W	1.0226	0
YFL052W	1.0128	0
YFL051C	0.9963	0
YFL050C	0.9979	0
YFL049W	0.9839	0
YFL048C	1.0246	0
YFL047W	1.0425	0
YFL046W	1.0366	0
YFL044C	1.0085	0
YFL043C	1.0026	0
YFL042C	1.0271	0
YFL041W	1.0302	0
YFL040W	1.0171	0
YFL036W	0.6256	0.00352113
YFL034C-A	1.0264	0
YFL035C-B	1.0082	0
YFL034W	1.0546	0
YFL033C	0.9584	0.00297619
YFL032W	0.9808	0
YFL031W	0.9893	0
YFL030W	1.071	0
YFL028C	0.9934	0
YFL027C	1.0406	0
YFL025C	1.0276	0
YFL023W	0.7226	0.0102669
YFL021W	1.0102	0
YFL020C	1.0152	0
YFL019C	1.0471	0
YFL015C	1.0387	0
YFL014W	1.0421	0
YFL013W-A	0.8813	0.00415225
YFL013C	0.7626	0.00863309
YFL012W	1.0364	0
YFL011W	1.0485	0
YFL010W-A	1.0239	0
YFL010C	1.0139	0
YFL007W	0.9377	0.00220588
YFL006W	0.9703	0
YFL004W	1.0569	0
YFL003C	0.9803	0
YFL001W	0.7951	0.0205128
YFR006W	0.9794	0
YFR007W	1.0027	0
YFR008W	0.9264	0.0116838
YFR009W	0.9116	0.00205761
YFR010W	0.8078	0.0131761
YFR011C	0.9232	0.00345543
YFR012W	0.9896	0
YFR013W	0.9668	0
YFR014C	1.033	0
YFR015C	1.0062	0
YFR016C	1.0145	0
YFR017C	1.0122	0
YFR018C	1.0453	0
YFR020W	1.0275	0
YFR021W	1.0023	0
YFR022W	1.0592	0
YFR023W	1.0044	0
YFR024C	0.9602	0
YFR024C-A	1.0441	0
YFR026C	1.0146	0
YFR030W	1.0183	0
YFR031C-A	0.9074	0.00279525
YFR032C	1.038	0
YFR032C-A	0.819	0.00416956
YFR033C	1.027	0
YFR034C	1.0286	0
YFR035C	1.0224	0
YFR038W	1.0266	0
YFR039C	0.996	0
YFR040W	0.901	0.0035014
YFR041C	1.0398	0
YFR044C	0.987	0
YFR045W	1.0529	0
YFR046C	1.0226	0
YFR047C	0.9636	0
YFR048W	0.9762	0
YFR049W	1.0479	0
YFR053C	1.0469	0
YFR054C	1.0544	0
YFR056C	1.0003	0
YFR055W	1.0849	0
YFR057W	1.0392	0
YGL263W	1.0386	0
YGL262W	1.0496	0
YGL261C	0.9959	0
YGL260W	1.0463	0
YGL259W	1.062	0
YGL258W	1.0151	0
YGL257C	1.0189	0
YGL256W	1.0524	0
YGL255W	0.8238	0.0132774
YGL254W	0.9814	0
YGL253W	0.933	0.00353607
YGL252C	0.6685	0.0131488
YGL251C	0.9102	0.00139082
YGL249W	0.992	0
YGL248W	1.0225	0
YGL244W	0.6487	0.0228849
YGL243W	1.0523	0
YGL242C	1.0149	0
YGL241W	0.9867	0
YGL237C	0.804	0.00765484
YGL236C	0.9258	0.00140351
YGL235W	0.9399	0.00279525
YGL234W	1.0516	0
YGL232W	1.0457	0
YGL231C	1.0303	0
YGL230C	0.9836	0
YGL229C	1.0103	0
YGL228W	1.0251	0
YGL227W	1.0061	0
YGL226C-A	1.0079	0
YGL226W	0.9433	0.00420757
YGL224C	1.0285	0
YGL222C	1.0103	0
YGL221C	0.9657	0
YGL218W	0.4652	0.0160839
YGL217C	0.9651	0.00138793
YGL216W	0.9821	0
YGL215W	0.9936	0
YGL213C	0.9238	0.00143781
YGL212W	0.6088	0.0142755
YGL211W	0.8727	0.0115108
YGL210W	0.9643	0
YGL209W	0.983	0
YGL208W	0.9976	0
YGL205W	0.9773	0
YGL203C	0.9687	0
YGL202W	0.9417	0.00434783
YGL199C	1.0148	0
YGL198W	1.0298	0
YGL197W	1	0
YGL196W	1.0017	0
YGL195W	0.9459	0.00214746
YGL194C	0.9664	0.000716846
YGL181W	1.0416	0
YGL180W	0.9356	0.00212465
YGL179C	1.0243	0
YGL177W	1.0721	0
YGL176C	1.0517	0
YGL175C	0.9937	0
YGL174W	0.8364	0.0118964
YGL173C	0.5512	0.0258741
YGL170C	1.0045	0
YGL168W	0.5823	0.00978337
YGL167C	0.678	0.0111498
YGL166W	1.0266	0
YGL165C	1.02	0
YGL164C	1.0894	0
YGL163C	0.8934	0.0048951
YGL162W	1.0286	0
YGL161C	1.0364	0
YGL160W	1.0399	0
YGL159W	1.0024	0
YGL158W	1.0426	0
YGL157W	1.0269	0
YGL156W	1.0218	0
YGL153W	0.8614	0.00489168
YGL152C	0.896	0.004158
YGL151W	0.8899	0.0125611
YGL149W	0.8563	0.00789663
YGL148W	0.9074	0.00418702
YGL147C	0.8309	0.00492264
YGL146C	1.014	0
YGL144C	0.9862	0
YGL141W	1.045	0
YGL140C	1.0371	0
YGL139W	1.0226	0
YGL138C	1.0359	0
YGL133W	0.9438	0.00351865
YGL132W	1.0301	0
YGL131C	0.9978	0
YGL126W	0.9875	0
YGL125W	1.0216	0
YGL124C	0.8361	0.00709723
YGL121C	1.0524	0
YGL118C	1.0462	0
YGL117W	1.0046	0
YGL115W	0.8556	0.0212615
YGL114W	1.0131	0
YGL110C	0.9709	0
YGL109W	1.0408	0
YGL108C	1.0241	0
YGL104C	0.9845	0
YGL101W	1.0183	0
YGL096W	1.0488	0
YGL094C	1.1246	0
YGL090W	1.0288	0
YGL089C	1.0969	0
YGL087C	0.9975	0
YGL086W	0.9902	0
YGL085W	0.9971	0
YGL084C	0.8812	0.00795948
YGL083W	1.0333	0
YGL082W	1.0541	0
YGL081W	0.996	0
YGL080W	0.9843	0
YGL079W	0.9887	0
YGL078C	0.6813	0.00712758
YGL077C	0.9975	0
YGL071W	0.7903	0.00150038
YGL067W	1.0041	0
YGL066W	0.7289	0.0141743
YGL063W	0.9965	0
YGL062W	1.0367	0
YGL060W	0.9826	0
YGL059W	1.0443	0
YGL057C	0.9963	0
YGL056C	1.0154	0
YGL054C	1.0027	0
YGL053W	1.027	0
YGL051W	1.0212	0
YGL050W	0.9895	0
YGL046W	0.8596	0.00647017
YGL045W	0.8838	0.00863309
YGL043W	0.8101	0.0174419
YGL042C	0.869	0.00673149
YGL041C	1.0445	0
YGL039W	1.0362	0
YGL037C	1.021	0
YGL036W	0.9798	0
YGL035C	1.0569	0
YGL034C	1.0391	0
YGL032C	1.0219	0
YGL031C	0.8003	0.00629371
YGL029W	0.7245	0.016369
YGL028C	1.0285	0
YGL027C	0.9543	0.00210231
YGL024W	0.398	0.0392432
YGL023C	0.9256	0.00286944
YGL021W	1.0299	0
YGL020C	0.9326	0.0034965
YGL019W	0.817	0.0189076
YGL017W	1.0039	0
YGL016W	0.8803	0.00420168
YGL015C	1.0242	0
YGL014W	0.9832	0
YGL013C	0.981	0
YGL010W	1.0001	0
YGL009C	1.0403	0
YGL007W	0.8793	0.00426743
YGL006W	1.0229	0
YGL005C	0.971	0.0013947
YGL004C	0.9892	0
YGL002W	0.9933	0
YGR001C	1.0017	0
YGR003W	0.9862	0
YGR004W	1.0441	0
YGR007W	1.009	0
YGR008C	1.0249	0
YGR010W	1.0566	0
YGR011W	1.0312	0
YGR012W	1.0325	0
YGR014W	1.0452	0
YGR015C	1.0253	0
YGR016W	1.0221	0
YGR017W	0.9932	0
YGR018C	0.9532	0
YGR019W	1.0226	0
YGR021W	1.0448	0
YGR022C	1.0319	0
YGR023W	1.066	0
YGR025W	1.1209	0
YGR026W	1.0256	0
YGR027C	0.8526	0.00560224
YGR028W	0.9656	0
YGR031W	1.0167	0
YGR032W	1.0132	0
YGR033C	1.0183	0
YGR034W	0.8773	0.00279525
YGR035C	1.0127	0
YGR037C	1.0442	0
YGR038W	0.9884	0
YGR039W	0.9885	0
YGR040W	0.9882	0
YGR041W	0.9866	0
YGR042W	0.9927	0
YGR043C	1.0225	0
YGR044C	1.0608	0
YGR045C	1.0363	0
YGR049W	1.0509	0
YGR050C	1.044	0
YGR051C	1.0854	0
YGR052W	1.0354	0
YGR053C	0.9802	0
YGR054W	0.9794	0
YGR055W	1.0023	0
YGR058W	0.9435	0.00784034
YGR059W	1.0382	0
YGR061C	1.0398	0
YGR066C	1.0438	0
YGR067C	1.0403	0
YGR068C	1.0067	0
YGR069W	1.0172	0
YGR070W	1.0349	0
YGR071C	1.0624	0
YGR072W	1.0028	0
YGR077C	0.8556	0.00497159
YGR079W	0.9725	0
YGR080W	0.9995	0
YGR081C	0.8466	0.00850461
YGR084C	0.9772	0
YGR085C	0.8012	0.00570207
YGR086C	0.992	0
YGR087C	1.0242	0
YGR088W	1.0438	0
YGR089W	0.9605	0.00142755
YGR092W	0.7297	0.0177936
YGR093W	1.0057	0
YGR096W	1.0651	0
YGR097W	0.461	0.0334076
YGR100W	0.9759	0.00142653
YGR101W	0.7386	0.0143678
YGR105W	0.4203	0.0385439
YGR106C	1.0334	0
YGR107W	0.9881	0
YGR108W	1.0069	0
YGR109C	1.0315	0
YGR110W	0.9957	0
YGR111W	1.008	0
YGR117C	1.0081	0
YGR118W	0.8072	0.00422535
YGR121C	1.0659	0
YGR122W	0.8726	0.00814815
YGR122C-A	0.9624	0.000755287
YGR123C	1.0633	0
YGR124W	1.0222	0
YGR125W	0.8663	0.0142045
YGR126W	1.0643	0
YGR127W	1.0151	0
YGR129W	1.0024	0
YGR130C	1.0308	0
YGR131W	1.0659	0
YGR132C	1.0039	0
YGR133W	0.9086	0.00345304
YGR134W	0.9871	0
YGR135W	0.8455	0.0146853
YGR136W	1.0469	0
YGR137W	1.0205	0
YGR138C	1.0093	0
YGR139W	1.0067	0
YGR141W	0.9564	0.000701262
YGR142W	0.9981	0
YGR143W	1.0393	0
YGR144W	1.0566	0
YGR146C	1.0775	0
YGR148C	0.8756	0.0034626
YGR149W	1.0252	0
YGR151C	1.0009	0
YGR152C	1.016	0
YGR153W	1.0074	0
YGR154C	0.9756	0
YGR157W	0.6263	0.018763
YGR161C	1.0262	0
YGR164W	0.9897	0
YGR166W	0.957	0.00273973
YGR169C	1.0345	0
YGR170W	1.0022	0
YGR173W	1.0664	0
YGR174C	0.9668	0.00137741
YGR176W	1.0211	0
YGR177C	1.0569	0
YGR178C	1.0486	0
YGR181W	1.065	0
YGR182C	1.0132	0
YGR183C	0.8291	0.00551724
YGR184C	1.0003	0
YGR187C	0.978	0
YGR189C	1.0101	0
YGR192C	0.9879	0
YGR193C	1.0113	0
YGR194C	1.0123	0
YGR196C	1.064	0
YGR197C	1.0184	0
YGR199W	1.0165	0
YGR200C	0.7878	0.00836237
YGR201C	1.0596	0
YGR202C	1.0338	0
YGR203W	1.0004	0
YGR205W	1.0084	0
YGR206W	1.0278	0
YGR207C	1.0268	0
YGR208W	0.9216	0.00137741
YGR209C	1.0913	0
YGR210C	1.0342	0
YGR212W	1.0532	0
YGR213C	1.0604	0
YGR214W	0.8237	0.00633357
YGR217W	1.0686	0
YGR221C	1.0146	0
YGR223C	0.9864	0
YGR224W	1.002	0
YGR225W	1.0132	0
YGR226C	1.0015	0
YGR227W	1.0157	0
YGR228W	0.9702	0.000696864
YGR229C	0.7777	0.0097629
YGR230W	1.0534	0
YGR231C	0.9679	0
YGR232W	0.9958	0
YGR233C	1.0282	0
YGR234W	1.0521	0
YGR235C	1.0559	0
YGR236C	1.0014	0
YGR237C	0.9223	0.002079
YGR238C	1.0302	0
YGR239C	0.988	0
YGR241C	1.0463	0
YGR242W	0.9988	0
YGR243W	1.056	0
YGR244C	1.0503	0
YGR247W	1.0304	0
YGR248W	1.0396	0
YGR249W	1.0503	0
YGR250C	1.0323	0
YGR254W	1.0225	0
YGR256W	1.0348	0
YGR259C	1.0085	0
YGR260W	0.9801	0.00139958
YGR261C	0.965	0.00070922
YGR263C	1.007	0
YGR266W	1.0907	0
YGR268C	0.9944	0
YGR269W	0.9857	0
YGR270W	0.8066	0.00776836
YGR271W	0.9972	0
YGR273C	1.0221	0
YGR275W	1.0074	0
YGR276C	1.0176	0
YGR279C	1.0327	0
YGR281W	0.9862	0
YGR282C	1.0546	0
YGR283C	0.9717	0
YGR284C	0.9994	0
YGR286C	0.969	0
YGR287C	1.0382	0
YGR288W	1.0181	0
YGR289C	1.0186	0
YGR290W	1.0311	0
YGR291C	1.0605	0
YGR292W	0.9961	0
YHL047C	1.0072	0
YHL046C	1.0162	0
YHL045W	1.0586	0
YHL044W	1.0168	0
YHL043W	1.0003	0
YHL042W	0.9882	0
YHL041W	0.9658	0
YHL040C	0.9754	0
YHL039W	1.0055	0
YHL037C	0.9844	0
YHL036W	0.9919	0
YHL035C	1.0252	0
YHL034C	0.8977	0.00347222
YHL033C	0.8604	0.00341997
YHL032C	1.0265	0
YHL029C	0.9387	0.000693481
YHL028W	0.9747	0
YHL027W	0.7318	0.0132774
YHL026C	0.9894	0
YHL025W	0.4304	0.03391
YHL024W	1.0084	0
YHL023C	0.9106	0.0144529
YHL022C	1.0052	0
YHL021C	0.9968	0
YHL020C	0.9473	0.00417246
YHL019C	0.9797	0
YHL017W	1.004	0
YHL016C	1.0105	0
YHL014C	1.0169	0
YHL013C	0.9362	0
YHL012W	1.019	0
YHL010C	1.0062	0
YHL009C	0.9879	0
YHL008C	1.0075	0
YHL006C	0.9942	0
YHL002W	1.0162	0
YHR001W-A	0.988	0
YHR003C	1.0126	0
YHR004C	0.9408	0.0035014
YHR006W	1.0118	0
YHR008C	0.9974	0
YHR009C	0.9903	0
YHR012W	0.8018	0.0147265
YHR014W	1.005	0
YHR015W	1.0084	0
YHR016C	0.9759	0.000692521
YHR017W	1.0183	0
YHR021C	0.4711	0.018711
YHR021W-A	0.9645	0
YHR022C	0.9916	0
YHR028C	1.0057	0
YHR029C	0.9868	0
YHR030C	0.9667	0.00286944
YHR031C	0.9902	0
YHR032W	1.0365	0
YHR033W	0.984	0
YHR034C	0.8736	0.00143781
YHR035W	1.01	0
YHR037W	1.0101	0
YHR039C	1.0304	0
YHR041C	0.5735	0.0263909
YHR043C	1.0072	0
YHR044C	1.0092	0
YHR045W	1.0167	0
YHR046C	0.9876	0
YHR047C	0.999	0
YHR048W	1.0162	0
YHR049W	1.0012	0
YHR049C-A	1.0125	0
YHR050W	1.0027	0
YHR057C	1.0289	0
YHR059W	0.9857	0
YHR061C	1.0205	0
YHR066W	0.8174	0.004947
YHR067W	0.7847	0.00481762
YHR073W	0.9994	0
YHR075C	0.9959	0
YHR076W	1.0427	0
YHR077C	0.9946	0
YHR078W	1.1005	0
YHR079C	0.9889	0
YHR079C-B	1.0257	0
YHR080C	1.0571	0
YHR081W	0.6387	0.0152144
YHR082C	1.0671	0
YHR086W	1.0216	0
YHR087W	1.0004	0
YHR092C	1.018	0
YHR093W	1.0177	0
YHR094C	1.0236	0
YHR095W	1.0275	0
YHR096C	0.9881	0
YHR097C	0.9974	0
YHR103W	0.9783	0
YHR104W	1.0133	0
YHR105W	1.0298	0
YHR106W	1.038	0
YHR108W	0.9094	0.00414938
YHR109W	1.0084	0
YHR110W	1.0048	0
YHR111W	0.8759	0.00280112
YHR112C	1.0369	0
YHR113W	1.0563	0
YHR114W	1.0096	0
YHR116W	0.7306	0.00631136
YHR117W	1.0847	0
YHR121W	1.0002	0
YHR123W	1.0074	0
YHR124W	0.9676	0
YHR125W	0.9962	0
YHR126C	1.036	0
YHR127W	1.0246	0
YHR129C	0.902	0.0126761
YHR130C	0.9925	0
YHR131C	1.0118	0
YHR132C	0.9903	0
YHR132W-A	1.0175	0
YHR133C	1.0001	0
YHR134W	0.9053	0.00276434
YHR135C	0.9976	0
YHR136C	1.034	0
YHR137W	1.0279	0
YHR138C	1.0301	0
YHR139C	1.0553	0
YHR139C-A	1.0271	0
YHR140W	0.9986	0
YHR142W	1.0053	0
YHR143W	1.046	0
YHR146W	1.0267	0
YHR150W	0.9861	0
YHR151C	1.0204	0
YHR152W	1.0323	0
YHR153C	1.0308	0
YHR154W	1.0055	0
YHR155W	1.0387	0
YHR156C	1.0414	0
YHR157W	0.9549	0.000692042
YHR158C	1.0083	0
YHR159W	1.0355	0
YHR160C	1.0485	0
YHR161C	0.9641	0.000708215
YHR162W	0.9875	0
YHR163W	1.0371	0
YHR167W	0.9943	0
YHR171W	0.9465	0.00211566
YHR176W	1.0144	0
YHR178W	0.7889	0.018974
YHR179W	1.0388	0
YHR180W	0.9884	0
YHR181W	1.0045	0
YHR182W	1.0149	0
YHR184W	0.9835	0
YHR185C	0.9947	0
YHR189W	0.8579	0.00549073
YHR191C	0.8832	0.00550964
YHR193C	0.9587	0.00273598
YHR195W	1.0243	0
YHR198C	0.9715	0
YHR199C	1.0209	0
YHR200W	0.9326	0.00547196
YHR202W	1.0129	0
YHR203C	0.7146	0.00540906
YHR204W	1.0166	0
YHR206W	0.9618	0.00273038
YHR207C	1.0367	0
YHR209W	1.0277	0
YHR210C	1.0111	0
YIL173W	1.0159	0
YIL170W	1.0275	0
YIL168W	0.9851	0
YIL167W	0.9985	0
YIL166C	0.9821	0
YIL165C	1.0582	0
YIL164C	1	0
YIL163C	1.0325	0
YIL162W	1.0416	0
YIL161W	1.0254	0
YIL160C	1.0368	0
YIL159W	1.0043	0
YIL158W	1.0064	0
YIL156W	1.0137	0
YIL155C	1.0364	0
YIL154C	0.9277	0.00558269
YIL153W	0.8925	0.00904033
YIL152W	1.034	0
YIL151C	0.9637	0
YIL149C	0.9985	0
YIL146C	1.0224	0
YIL145C	0.9877	0
YIL141W	1.029	0
YIL140W	1.0198	0
YIL139C	1.0382	0
YIL138C	1.0359	0
YIL137C	1.0112	0
YIL136W	1.0597	0
YIL135C	1.0392	0
YIL134W	0.7029	0.00487465
YIL133C	0.9297	0.00137363
YIL132C	0.9999	0
YIL131C	0.9942	0
YIL130W	1.0783	0
YIL124W	1.0363	0
YIL123W	1.0116	0
YIL122W	0.9221	0.000718391
YIL120W	1.0774	0
YIL119C	1.0666	0
YIL117C	1.0237	0
YIL114C	1.0342	0
YIL113W	1.039	0
YIL112W	0.9535	0
YIL111W	1.0354	0
YIL110W	0.6241	0.00423729
YIL108W	1.0138	0
YIL107C	1.0132	0
YIL105C	1.0409	0
YIL103W	0.982	0
YIL101C	0.9967	0
YIL100W	1.018	0
YIL099W	1.016	0
YIL098C	0.8575	0.00558659
YIL097W	1.0106	0
YIL096C	1.0502	0
YIL095W	1.0712	0
YIL092W	1.0031	0
YIL090W	0.5331	0.0299235
YIL089W	1.0209	0
YIL088C	1.0286	0
YIL087C	1.0503	0
YIL086C	0.9684	0
YIL085C	1.0225	0
YIL084C	0.8659	0.0126139
YIL079C	0.9815	0
YIL077C	0.966	0.00138985
YIL076W	0.6339	0.0042796
YIL074C	1.0239	0
YIL073C	0.9784	0
YIL072W	1.0354	0
YIL071C	1.0401	0
YIL067C	1.0444	0
YIL066C	1.0039	0
YIL065C	0.8907	0.00419287
YIL064W	0.9397	0.00207326
YIL059C	1.0063	0
YIL058W	0.9737	0
YIL057C	1.0536	0
YIL056W	0.9992	0
YIL055C	1.0183	0
YIL054W	1.0156	0
YIL053W	0.967	0.000693001
YIL052C	0.893	0
YIL050W	0.9648	0.000684932
YIL047C	0.9977	0
YIL045W	0.983	0
YIL044C	0.9333	0.00349406
YIL043C	1.0314	0
YIL042C	1.0211	0
YIL041W	1.0049	0
YIL040W	0.8445	0.0126671
YIL038C	0.8676	0.0020979
YIL037C	1.02	0
YIL036W	0.9767	0
YIL035C	0.9705	0
YIL034C	1.0037	0
YIL032C	1.0024	0
YIL030C	1.0444	0
YIL029C	1.051	0
YIL028W	0.9739	0
YIL025C	1.0365	0
YIL024C	0.9943	0
YIL023C	1.0506	0
YIL017C	0.9846	0
YIL016W	1.0296	0
YIL015W	0.99	0
YIL015C-A	0.9738	0
YIL014W	1.0199	0
YIL013C	1.0157	0
YIL012W	1.0375	0
YIL011W	1.0369	0
YIL010W	1.0118	0
YIL009C-A	1.0349	0
YIL008W	0.8285	0.0103235
YIL007C	1.0044	0
YIL005W	0.9898	0
YIL002C	0.9887	0
YIL001W	1.0191	0
YIR001C	1.0129	0
YIR002C	0.9567	0.00142248
YIR003W	1.0308	0
YIR005W	0.8249	0.00903405
YIR007W	0.9869	0
YIR013C	0.9984	0
YIR014W	0.9794	0
YIR016W	0.9751	0
YIR017C	1.0219	0
YIR018W	1.0487	0
YIR019C	0.9684	0
YIR020C	1.0469	0
YIR020W-B	1.0152	0
YIR024C	0.9932	0
YIR025W	0.9844	0
YIR027C	0.9878	0
YIR028W	1.0055	0
YIR029W	1.0434	0
YIR030C	1.0323	0
YIR031C	1.0098	0
YIR032C	1.0314	0
YIR033W	0.8529	0.00833912
YIR035C	1.025	0
YIR036C	1.0036	0
YIR037W	1.0224	0
YIR038C	1.0302	0
YIR039C	1.0238	0
YIR042C	1.0296	0
YIR043C	1.0442	0
YJL218W	1.017	0
YJL217W	1.0058	0
YJL216C	1.014	0
YJL215C	1.0165	0
YJL214W	1.0363	0
YJL213W	1.0001	0
YJL212C	1.0204	0
YJL211C	0.858	0.00424028
YJL210W	0.8714	0.00140154
YJL208C	1.0095	0
YJL206C	0.966	0.000713267
YJL206C-A	0.9825	0
YJL201W	1.0245	0
YJL199C	1.0117	0
YJL198W	1.0199	0
YJL197W	0.994	0
YJL196C	0.9968	0
YJL193W	1.0089	0
YJL192C	1.0214	0
YJL191W	1.0446	0
YJL188C	1.0509	0
YJL187C	1.0315	0
YJL186W	1.0167	0
YJL185C	0.9923	0
YJL183W	0.9793	0
YJL182C	0.9776	0
YJL181W	1.0421	0
YJL178C	1.0209	0
YJL177W	0.8765	0.00145033
YJL172W	1.0146	0
YJL171C	1.0217	0
YJL170C	1.0361	0
YJL169W	1.0135	0
YJL168C	0.9241	0.0055517
YJL165C	0.9166	0
YJL164C	0.9313	0.000704225
YJL163C	1.0081	0
YJL162C	1.0371	0
YJL161W	1.0687	0
YJL160C	1.0359	0
YJL159W	1.08	0
YJL158C	0.9998	0
YJL155C	1.0657	0
YJL154C	0.8078	0.015417
YJL153C	1.0044	0
YJL152W	0.9849	0
YJL151C	0.9728	0
YJL150W	0.9931	0
YJL149W	0.9806	0
YJL148W	0.7984	0.0105337
YJL147C	0.9105	0.00702741
YJL146W	1.0132	0
YJL145W	0.9809	0
YJL144W	1.0647	0
YJL142C	1.0281	0
YJL141C	1.0202	0
YJL139C	0.9879	0
YJL138C	0.87	0.00567779
YJL137C	1.0188	0
YJL136C	0.8477	0.0168776
YJL135W	0.9987	0
YJL134W	1.011	0
YJL133W	1.0424	0
YJL132W	1.0395	0
YJL130C	1.0239	0
YJL128C	0.9783	0
YJL126W	1.0267	0
YJL124C	0.9539	0.00280505
YJL123C	1.0126	0
YJL122W	0.9895	0
YJL121C	0.8918	0.0035137
YJL120W	0.8869	0.00148699
YJL119C	0.9886	0
YJL117W	0.9666	0
YJL116C	1.0158	0
YJL115W	0.735	0.00972222
YJL112W	1.0044	0
YJL110C	1.0199	0
YJL108C	1.0433	0
YJL107C	0.9972	0
YJL106W	1.014	0
YJL105W	1.0266	0
YJL103C	1.0203	0
YJL101C	0.7879	0.00995733
YJL100W	1.0354	0
YJL099W	1.0246	0
YJL098W	1.0312	0
YJL095W	0.9848	0
YJL094C	1.0178	0
YJL093C	0.9854	0
YJL092W	1.0093	0
YJL089W	1.0219	0
YJL084C	1.0292	0
YJL083W	1.0364	0
YJL082W	1.0348	0
YJL078C	0.9556	0.000713267
YJL077C	1.0235	0
YJL073W	1.0211	0
YJL070C	1.0559	0
YJL068C	0.9961	0
YJL067W	1.0598	0
YJL066C	1.0455	0
YJL065C	0.9881	0
YJL064W	0.9852	0
YJL062W	1.0966	0
YJL060W	1.0163	0
YJL059W	1.0164	0
YJL058C	1.0686	0
YJL057C	1.0387	0
YJL055W	1.0694	0
YJL053W	0.8755	0.00911641
YJL051W	1.0643	0
YJL049W	1.0049	0
YJL048C	0.998	0
YJL047C	0.9711	0
YJL046W	0.8159	0.00914849
YJL045W	1.0246	0
YJL044C	0.9997	0
YJL043W	1.0046	0
YJL042W	0.986	0
YJL038C	1.0184	0
YJL037W	1.0484	0
YJL036W	0.8971	0.00908456
YJL030W	1.0457	0
YJL028W	1.0443	0
YJL027C	1.0445	0
YJL024C	0.9616	0.00211566
YJL022W	1.003	0
YJL021C	1	0
YJL020C	1.0217	0
YJL017W	1.0793	0
YJL016W	1.0285	0
YJL013C	0.9542	0
YJL012C	1.0175	0
YJL007C	1.0167	0
YJL004C	0.9637	0.00141643
YJR001W	1.0072	0
YJR003C	1.0212	0
YJR005W	0.9782	0
YJR008W	1.0402	0
YJR009C	1.0448	0
YJR010W	1.0469	0
YJR010C-A	1.04	0
YJR011C	1.0011	0
YJR014W	0.9633	0
YJR015W	1.0342	0
YJR019C	1.0359	0
YJR020W	0.9644	0
YJR021C	1.0172	0
YJR024C	1.0839	0
YJR025C	0.9683	0.000709723
YJR030C	0.9657	0.000710227
YJR031C	0.9897	0
YJR032W	0.6544	0.0213523
YJR033C	0.9508	0.000720981
YJR035W	0.9975	0
YJR036C	1.0537	0
YJR037W	1.0662	0
YJR038C	1.0401	0
YJR039W	1.0071	0
YJR040W	0.9668	0.000709723
YJR043C	0.9122	0.00914849
YJR044C	0.9382	0.00147059
YJR047C	1.0463	0
YJR048W	0.9998	0
YJR050W	0.9981	0
YJR051W	1.0492	0
YJR052W	1.0278	0
YJR053W	0.9798	0
YJR054W	0.8406	0.000698812
YJR058C	0.9918	0
YJR059W	0.8859	0.00279135
YJR060W	0.971	0
YJR061W	1.0135	0
YJR062C	0.9919	0
YJR066W	0.9964	0
YJR069C	0.9797	0
YJR070C	0.926	0.00209937
YJR073C	0.7339	0.00638298
YJR074W	0.8634	0.00625869
YJR075W	0.9924	0
YJR077C	1.0176	0
YJR078W	1.0036	0
YJR079W	0.986	0
YJR080C	1.0114	0
YJR082C	0.9378	0.00139179
YJR083C	0.9978	0
YJR087W	0.8886	0.00901526
YJR088C	0.992	0
YJR091C	1.0105	0
YJR092W	1.0023	0
YJR094C	1.0325	0
YJR094W-A	0.9395	0.00069735
YJR095W	1.0045	0
YJR096W	1.0124	0
YJR097W	0.9992	0
YJR098C	1.0473	0
YJR099W	1.0481	0
YJR100C	1.0536	0
YJR103W	1.0011	0
YJR106W	1.0256	0
YJR107W	1.006	0
YJR108W	0.99	0
YJR110W	1.0422	0
YJR111C	1.064	0
YJR115W	1.03	0
YJR116W	1.0459	0
YJR117W	1.0114	0
YJR119C	1.0166	0
YJR120W	0.9407	0.00411523
YJR124C	1.0167	0
YJR125C	0.9876	0
YJR126C	0.9552	0.000688231
YJR127C	1.0208	0
YJR128W	1	0
YJR129C	1.0308	0
YJR130C	1.0163	0
YJR131W	0.9906	0
YJR133W	1.0071	0
YJR134C	0.9838	0
YJR135C	1.0649	0
YJR137C	0.9919	0
YJR139C	0.7323	0.02814
YJR140C	1.0151	0
YJR142W	1.0218	0
YJR146W	0.997	0
YJR147W	1.069	0
YJR149W	1.0012	0
YJR150C	1.0102	0
YJR152W	1.0399	0
YJR153W	1.0503	0
YJR154W	1.0239	0
YKL222C	1.0013	0
YKL221W	1.0006	0
YKL220C	1.009	0
YKL218C	1.0506	0
YKL217W	1.0268	0
YKL216W	0.9652	0.00068306
YKL215C	0.9909	0
YKL214C	1.0333	0
YKL213C	0.8295	0.0138026
YKL212W	0.5401	0.0171939
YKL211C	0.9808	0
YKL208W	0.7649	0.0102881
YKL207W	1.0416	0
YKL206C	0.9928	0
YKL205W	0.9889	0
YKL202W	1.023	0
YKL201C	1.0764	0
YKL200C	1.0631	0
YKL199C	1.0602	0
YKL198C	1.0196	0
YKL197C	0.8723	0.00972222
YKL191W	0.9613	0
YKL190W	0.9839	0
YKL188C	1.0151	0
YKL187C	1.048	0
YKL185W	1.0616	0
YKL184W	0.5602	0.00892857
YKL183W	1.0335	0
YKL179C	0.8447	0
YKL178C	1.0448	0
YKL177W	0.9981	0
YKL176C	0.8522	0.0112123
YKL175W	0.9844	0
YKL174C	1.0122	0
YKL171W	0.9709	0.00069979
YKL168C	1.0474	0
YKL167C	0.9226	0.00565371
YKL166C	0.979	0
YKL164C	1.0016	0
YKL163W	1.0077	0
YKL162C	1.0034	0
YKL161C	1.0709	0
YKL160W	0.9571	0
YKL159C	1.0359	0
YKL157W	0.9994	0
YKL158W	1.0135	0
YKL156W	0.9612	0.000687285
YKL151C	1.0489	0
YKL150W	1.027	0
YKL149C	0.935	0.001386
YKL148C	0.9667	0.000696864
YKL147C	1.0306	0
YKL146W	1.0574	0
YKL142W	1.0245	0
YKL140W	1.0612	0
YKL137W	0.9332	0.00569395
YKL136W	0.9783	0.000693963
YKL133C	0.9809	0.00069979
YKL132C	1.0407	0
YKL131W	1.0197	0
YKL130C	1.019	0
YKL129C	1.0692	0
YKL128C	1.0069	0
YKL127W	0.9877	0
YKL124W	1.0075	0
YKL123W	1.0021	0
YKL121W	1.0057	0
YKL120W	1.0394	0
YKL117W	1.0282	0
YKL116C	1.0151	0
YKL115C	1.001	0
YKL114C	1.0541	0
YKL113C	0.8108	0.0139567
YKL110C	0.8361	0.00278552
YKL109W	0.8626	0.0113154
YKL107W	1.0152	0
YKL106W	0.9456	0
YKL105C	1.0353	0
YKL103C	1.0479	0
YKL102C	1.0037	0
YKL101W	1.0265	0
YKL100C	1.035	0
YKL098W	1.0167	0
YKL097C	1.0508	0
YKL096W-A	1.054	0
YKL096W	1.0414	0
YKL094W	1.0413	0
YKL093W	0.9933	0
YKL092C	1.0208	0
YKL091C	1.034	0
YKL090W	0.9973	0
YKL087C	0.9278	0.00365497
YKL086W	1.0308	0
YKL085W	1.0206	0
YKL084W	1.0532	0
YKL081W	0.7803	0.0110497
YKL079W	1.0532	0
YKL077W	1.0357	0
YKL076C	0.9289	0.00206044
YKL075C	0.9112	0.000686813
YKL074C	0.9172	0.00141945
YKL073W	1.0077	0
YKL072W	1.0393	0
YKL071W	1.0628	0
YKL070W	1.0121	0
YKL069W	0.7751	0.00825309
YKL068W	0.9796	0
YKL067W	1.0017	0
YKL066W	0.9989	0
YKL065C	0.9918	0
YKL064W	1.0188	0
YKL063C	1.0157	0
YKL062W	1.0578	0
YKL061W	1.057	0
YKL056C	0.8831	0.00356125
YKL055C	0.7618	0.00850461
YKL053C-A	0.8785	0.00705219
YKL051W	0.9987	0
YKL050C	1.038	0
YKL048C	0.8655	0.010661
YKL047W	1.0514	0
YKL046C	1.0063	0
YKL044W	1.0343	0
YKL043W	0.9949	0
YKL041W	0.6432	0.00763889
YKL040C	0.9548	0
YKL039W	1.0106	0
YKL038W	0.9957	0
YKL034W	1.0226	0
YKL033W-A	1.0428	0
YKL032C	0.7537	0.0131215
YKL031W	1.0282	0
YKL030W	1.0675	0
YKL029C	1.0123	0
YKL027W	0.9942	0
YKL026C	1.0461	0
YKL025C	1.0646	0
YKL023W	0.9618	0.000697837
YKL020C	1.0349	0
YKL017C	1.0386	0
YKL015W	1.0286	0
YKL010C	0.9912	0
YKL009W	0.7	0.00415512
YKL008C	1.038	0
YKL007W	1.0018	0
YKL006W	0.6028	0.0285515
YKL005C	1.0064	0
YKL001C	1.0358	0
YKR003W	1.0215	0
YKR005C	1.0231	0
YKR007W	0.7598	0.0179558
YKR009C	1.0132	0
YKR010C	1.0544	0
YKR011C	1.0585	0
YKR012C	1.0544	0
YKR013W	1.0401	0
YKR014C	1.0221	0
YKR015C	1.0346	0
YKR016W	0.9564	0.00281889
YKR017C	1.0293	0
YKR018C	1.0277	0
YKR019C	0.9232	0.0055517
YKR020W	0.7394	0.0118384
YKR021W	1.0575	0
YKR023W	0.9959	0
YKR024C	0.9637	0.00143062
YKR026C	1	0
YKR027W	0.9542	0.00140252
YKR028W	1.0125	0
YKR029C	0.9918	0
YKR030W	1.0036	0
YKR031C	1.0283	0
YKR032W	1.0071	0
YKR033C	0.9946	0
YKR034W	1.0624	0
YKR035C	0.895	0.00069541
YKR035W-A	0.9858	0
YKR036C	1.0165	0
YKR039W	1.0571	0
YKR040C	0.9904	0
YKR041W	1.0385	0
YKR042W	0.8873	0.00274914
YKR043C	1.0854	0
YKR044W	1.0153	0
YKR045C	1.0141	0
YKR046C	1.0769	0
YKR047W	1.0518	0
YKR048C	1.0794	0
YKR049C	1.0173	0
YKR050W	1.0248	0
YKR051W	0.93	0.00212615
YKR052C	1.0284	0
YKR053C	1.0222	0
YKR054C	0.9439	0.000705716
YKR055W	1.0087	0
YKR056W	1.0095	0
YKR057W	0.7909	0.00493305
YKR058W	1.0077	0
YKR059W	0.9038	0.004954
YKR060W	0.9938	0
YKR061W	1.0236	0
YKR064W	1.0103	0
YKR065C	0.9157	0.0062069
YKR066C	1.0321	0
YKR067W	1.0413	0
YKR069W	1.0165	0
YKR070W	1.0372	0
YKR072C	0.9181	0.00206186
YKR074W	0.9227	0.00136612
YKR076W	1.0314	0
YKR077W	1.0414	0
YKR078W	1.0052	0
YKR080W	1.0191	0
YKR082W	0.7882	0.00819113
YKR084C	0.9529	0.000686342
YKR087C	1.0362	0
YKR088C	1.0434	0
YKR089C	1.0055	0
YKR090W	1.0248	0
YKR091W	1.0187	0
YKR092C	0.8478	0.00686342
YKR093W	1.0001	0
YKR094C	0.8106	0.0115962
YKR095W	1.0536	0
YKR096W	1.0299	0
YKR097W	0.9929	0
YKR098C	1.0136	0
YKR099W	0.833	0.00615595
YKR100C	1.0198	0
YKR102W	1.0248	0
YKR103W	1.0217	0
YKR104W	1.0013	0
YKR105C	1.0364	0
YKR106W	1.0312	0
YLL063C	1.0476	0
YLL062C	1.0583	0
YLL061W	1.0447	0
YLL060C	1.0136	0
YLL059C	0.964	0.000704722
YLL058W	1.0331	0
YLL057C	1.0483	0
YLL056C	1.0089	0
YLL055W	1.0128	0
YLL054C	1.0215	0
YLL053C	1.0427	0
YLL052C	1.0394	0
YLL051C	1.0282	0
YLL049W	0.8747	0.0154278
YLL048C	0.9976	0
YLL047W	0.9922	0
YLL046C	1.0211	0
YLL045C	0.9048	0.00622837
YLL043W	0.9236	0.00621547
YLL042C	0.9715	0
YLL041C	0.9667	0.00139958
YLL040C	0.9455	0.00210379
YLL039C	0.6612	0.00556328
YLL038C	0.9462	0.00348432
YLL032C	1.0509	0
YLL029W	0.9386	0.00413508
YLL028W	1.0659	0
YLL026W	1.0417	0
YLL025W	1.025	0
YLL024C	1.0085	0
YLL023C	1.0028	0
YLL021W	1.0295	0
YLL020C	0.9641	0.000696379
YLL019C	1.007	0
YLL017W	1.0267	0
YLL016W	1.0505	0
YLL015W	1.0232	0
YLL014W	1.0176	0
YLL013C	1.0441	0
YLL012W	0.9956	0
YLL010C	1.0638	0
YLL006W	0.8178	0.015625
YLL005C	0.992	0
YLL002W	0.8045	0.0048951
YLL001W	0.9811	0.000702741
YLR001C	1.0473	0
YLR003C	1.0105	0
YLR004C	1.0007	0
YLR006C	1.0155	0
YLR011W	1.0922	0
YLR012C	0.9592	0
YLR013W	1.0129	0
YLR014C	0.9712	0
YLR015W	0.822	0.0141945
YLR016C	1.0227	0
YLR017W	1.0107	0
YLR018C	1.0122	0
YLR019W	1.0174	0
YLR020C	1.018	0
YLR021W	0.944	0.00498575
YLR023C	1.0941	0
YLR024C	0.9643	0.00283286
YLR028C	1.0237	0
YLR030W	1.0047	0
YLR031W	1.035	0
YLR032W	0.9299	0.00142857
YLR034C	0.9607	0
YLR035C	1.0078	0
YLR036C	1.0402	0
YLR037C	1.0574	0
YLR038C	0.7061	0.000718907
YLR039C	0.5832	0.00657895
YLR040C	1.01	0
YLR041W	1.0158	0
YLR042C	1.0163	0
YLR043C	0.9961	0
YLR044C	0.9938	0
YLR046C	1.0009	0
YLR047C	1.0347	0
YLR048W	0.5473	0.0142653
YLR049C	1.028	0
YLR050C	1.0386	0
YLR053C	1.0824	0
YLR054C	1.0485	0
YLR056W	0.7482	0.0164521
YLR057W	1.0143	0
YLR058C	1.0311	0
YLR059C	1.0405	0
YLR061W	0.4773	0.0265614
YLR062C	0.8454	0.00287977
YLR063W	1.0381	0
YLR064W	0.9845	0
YLR065C	0.9308	0.000724638
YLR070C	1.0528	0
YLR072W	1.0116	0
YLR073C	1.0512	0
YLR077W	1.0185	0
YLR079W	0.5518	0.0151734
YLR080W	0.9836	0
YLR081W	1.0774	0
YLR082C	1.0393	0
YLR083C	1.051	0
YLR084C	0.9925	0
YLR085C	0.9455	0.00513573
YLR087C	0.8859	0.0131195
YLR089C	0.8218	0.0191354
YLR090W	1.0007	0
YLR092W	1.0215	0
YLR093C	1.0016	0
YLR094C	1.0674	0
YLR095C	0.9739	0
YLR096W	1.0525	0
YLR097C	1.0686	0
YLR098C	0.9956	0
YLR099C	0.9863	0
YLR102C	1.0272	0
YLR104W	0.9818	0
YLR107W	1.003	0
YLR108C	1.0592	0
YLR109W	1.0218	0
YLR110C	0.9163	0.00213675
YLR111W	0.9314	0.00213068
YLR112W	1.0043	0
YLR113W	0.996	0
YLR114C	0.8857	0.00720981
YLR118C	1.0627	0
YLR119W	0.8453	0.0049435
YLR120C	1.0152	0
YLR121C	1.0362	0
YLR122C	1.025	0
YLR123C	1.0222	0
YLR124W	1.0158	0
YLR125W	1.024	0
YLR126C	1.0504	0
YLR128W	1.0391	0
YLR130C	1.0593	0
YLR131C	1.0858	0
YLR133W	1.0547	0
YLR134W	1.0231	0
YLR135W	1.0359	0
YLR136C	1.0195	0
YLR137W	1.011	0
YLR138W	1.0265	0
YLR142W	1.0423	0
YLR143W	0.9565	0.000700771
YLR144C	1.0202	0
YLR146C	1.0276	0
YLR149C	1.0251	0
YLR150W	0.9304	0.00423729
YLR151C	1.0236	0
YLR152C	1.0257	0
YLR154C	0.969	0
YLR164W	1.0382	0
YLR165C	1.0456	0
YLR168C	1.0022	0
YLR169W	1.0335	0
YLR170C	0.9938	0
YLR171W	0.9995	0
[truncated: 1,881 more rows]
