# Supplementary material for: The Genomic Landscape of Compensatory Evolution
Source: PLoS Biol. 2014 Aug 26;12(8):e1001935. doi: 10.1371/journal.pbio.1001935 (PMC4144845; doi:10.1371/journal.pbio.1001935)
Supplement: Table S10 — Data supporting Figure S1. The table contains data on the fitness trajectories of the evolving strains. Fitness was measured at day 0, 26, 52, 78, and 104. The columns “improved day x-y” show whether there is a statistically significant fitness improvement between day x and y, as assessed by one-sided Wilcoxon tests (with false discovery rate correction, p<0.05 cutoff). (XLSX) [file pbio.1001935.s015.xlsx]

## Sheet: data_for_figure_S1
Name of evolutionary line	systematic gene name	Relative growth rate at day 0	Relative growth rate at day 26	Relative growth rate at day 52	Relative growth rate at day 78	Relative growth rate at day 104	improved day 0-26	improved day 26-52	improved day 52-78	improved day 78-104
YBL099W--C2	YBL099W	0.693507	0.836711	0.781518	1.10031	1.11165	0	0	1	0
YBL099W--E3	YBL099W	0.693507	0.672361	0.855919	0.911223	0.894531	0	0	0	0
YBL099W--G3	YBL099W	0.693507	0.796629	0.798289	0.884206	0.944194	1	0	0	0
YBL099W--H12	YBL099W	0.693507	0.848872	0.580939	0.975048	0.969214	0	0	0	0
YBR026C--A2	YBR026C	0.709649	0.808031	0.847658	0.920239	0.913103	1	0	0	0
YBR026C--C3	YBR026C	0.709649	0.82371	0.841142	1.50556	1.1599	0	0	1	0
YBR026C--E4	YBR026C	0.709649	0.772299	0.8204	0.867425	0.879083	0	0	0	0
YBR026C--G4	YBR026C	0.709649	0.80864	0.814756	0.901445	0.94235	1	0	0	0
YBR106W--B4	YBR106W	0.785271	1.29056	1.23911	1.23294	1.19609	1	0	0	0
YBR106W--D1	YBR106W	0.785271	1.00528	1.04968	1.29142	1.2118	1	0	1	0
YBR106W--F1	YBR106W	0.785271	1.33694	1.27034	1.2402	1.36876	1	0	0	0
YBR106W--H2	YBR106W	0.785271	1.18365	1.35722	1.39706	1.41675	1	0	0	0
YBR163W--D7	YBR163W	0.808826	0.904378	0.913923	0.909004	0.940421	1	0	0	0
YBR163W--F3	YBR163W	0.808826	0.845594	0.82849	1.1706	1.4179	0	0	1	0
YBR173C--D11	YBR173C	0.722786	0.844598	1.04588	0.979283	1.01752	0	0	0	0
YBR173C--F11	YBR173C	0.722786	0.92895	1.22507	0.896804	1.03766	0	0	0	1
YBR173C--H8	YBR173C	0.722786	1.28005	1.33056	1.02242	1.0401	1	0	0	0
YBR179C--B12	YBR179C	0.710573	0.756751	0.72462	0.754202	0.825784	0	0	0	0
YBR181C--E1	YBR181C	0.857029	1.37189	1.63457	1.4466	1.2341	1	0	0	0
YBR181C--F9	YBR181C	0.857029	0.959471	0.885697	0.89858	1.0585	0	0	0	0
YBR189W--A11	YBR189W	0.861845	1.24331	1.28929	1.30559	1.23534	0	0	0	0
YBR189W--D1	YBR189W	0.861845	1.54661	1.2814	1.09107	1.1168	1	0	0	0
YBR189W--F1	YBR189W	0.861845	1.23488	1.62813	1.19064	1.21671	1	0	0	0
YBR189W--H2	YBR189W	0.861845	1.28475	1.37183	1.17544	1.30429	1	0	0	0
YBR200W--C2	YBR200W	0.728254	0.858238	0.915568	1.07936	1.107	1	0	1	0
YBR200W--E2	YBR200W	0.728254	0.861891	0.93279	0.97324	0.942854	1	0	0	0
YBR200W--H11	YBR200W	0.728254	0.954324	1.25557	0.999318	0.974972	1	0	0	0
YBR221C--C3	YBR221C	0.523402	0.931347	0.964468	0.972096	0.978483	1	0	0	0
YBR221C--E3	YBR221C	0.523402	0.825083	0.819621	0.889103	0.930628	1	0	0	0
YBR221C--F11	YBR221C	0.523402	0.845838	0.89224	0.834534	0.98471	0	0	0	0
YBR221C--H12	YBR221C	0.523402	0.927005	0.884228	0.965331	0.953691	1	0	0	0
YBR267W--A2	YBR267W	0.73885	0.896625	1.09491	1.08193	1.06686	1	0	0	0
YBR267W--E4	YBR267W	0.73885	0.786343	1.05176	1.28634	1.34074	0	0	0	0
YBR267W--F12	YBR267W	0.73885	1.66422	1.743	1.46369	1.47686	1	0	0	0
YBR282W--A4	YBR282W	0.756498	0.841992	0.874228	0.838981	0.874124	0	0	0	0
YBR282W--E6	YBR282W	0.756498	0.831577	0.848478	0.840723	0.871533	1	0	0	0
YBR282W--G2	YBR282W	0.756498	0.831976	0.905678	0.961119	0.954893	1	0	0	0
YCR024C--A5	YCR024C	0.714745	0.863305	0.881896	0.858469	0.862231	1	0	0	0
YCR024C--C7	YCR024C	0.714745	0.838709	0.820513	0.843131	0.993366	1	0	0	1
YCR024C--G3	YCR024C	0.714745	0.897266	0.847689	0.878306	0.861627	1	0	0	0
YCR028C--A7	YCR028C	0.772081	0.836299	0.825623	0.879211	0.884759	0	0	0	0
YCR028C--E9	YCR028C	0.772081	0.790355	0.808882	0.884045	0.894651	0	0	0	0
YCR071C--A10	YCR071C	0.752633	0.77531	0.88352	1.07525	1.13997	0	0	1	0
YCR094W--H8	YCR094W	0.849977	0.904831	0.935133	1.019	1.06462	1	0	0	0
YDL006W--B8	YDL006W	0.82806	0.942499	0.997805	1.15917	1.11215	1	0	1	0
YDL006W--H6	YDL006W	0.82806	0.968019	1.0062	1.04234	1.02149	0	0	0	0
YDL047W--D7	YDL047W	0.686363	0.729898	0.761503	0.735535	0.790437	0	0	0	0
YDL047W--F7	YDL047W	0.686363	0.796874	0.737736	1.0127	1.06964	0	0	0	0
YDL082W--C1	YDL082W	0.880545	1.38808	1.33123	1.12223	1.13304	1	0	0	0
YDL082W--E2	YDL082W	0.880545	0.842104	0.984315	1.04364	1.19792	0	0	0	0
YDL115C--B1	YDL115C	0.798098	1.80115	1.47215	1.72281	1.5425	1	0	0	0
YDL115C--C10	YDL115C	0.798098	1.24026	1.09059	1.35199	1.24865	0	0	0	0
YDL115C--E10	YDL115C	0.798098	0.812363	0.989964	1.18149	1.17876	0	0	0	0
YDL115C--G10	YDL115C	0.798098	1.45345	1.54728	1.72887	1.74229	0	0	0	0
YDL130W--B8	YDL130W	0.885633	1.00982	1.05191	1.11098	1.11889	1	0	0	0
YDL130W--D9	YDL130W	0.885633	1.03281	1.06737	1.06284	1.05483	1	0	0	0
YDL130W--F9	YDL130W	0.885633	0.894273	0.924058	0.991963	1.04844	0	0	0	0
YDL151C--B9	YDL151C	0.6752	0.717328	0.77029	0.869327	0.844206	0	0	1	0
YDL151C--D10	YDL151C	0.6752	0.697051	0.814893	0.847686	0.904666	0	0	0	0
YDL151C--F10	YDL151C	0.6752	0.726326	0.760448	0.750627	0.769734	0	0	0	0
YDL160C--F1	YDL160C	0.776126	0.851353	0.877594	0.888484	0.895484	1	0	0	0
YDL160C--H2	YDL160C	0.776126	0.857437	0.861958	0.933007	0.927994	0	0	0	0
YDL198C--F10	YDL198C	0.835569	0.814641	0.879427	0.854654	1.69443	0	0	0	1
YDL198C--H11	YDL198C	0.835569	0.829555	0.893976	2.01842	1.81854	0	0	1	0
YDR017C--C3	YDR017C	0.692814	0.82311	0.876766	1.08718	0.917268	0	0	0	0
YDR017C--E3	YDR017C	0.692814	0.83492	0.900105	0.836299	0.910308	0	0	0	0
YDR017C--F11	YDR017C	0.692814	1.11	0.789595	1.49015	1.70294	1	0	1	0
YDR065W--A4	YDR065W	0.76439	0.761888	0.800983	0.945534	0.956978	0	0	1	0
YDR065W--C6	YDR065W	0.76439	0.779963	0.803866	0.914851	0.940257	0	0	1	0
YDR136C--C8	YDR136C	0.885952	0.992147	0.986986	1.04687	1.05158	1	0	0	0
YDR204W--H2	YDR204W	0.847394	0.849886	1.01878	1.70081	1.71985	0	0	0	0
YDR226W--H4	YDR226W	0.798465	0.897015	1.05519	0.918033	1.01146	0	0	0	0
YDR237W--D8	YDR237W	0.808695	0.890878	0.904371	0.932283	0.922749	1	0	0	0
YDR241W--B9	YDR241W	0.863692	0.975255	1.07387	1.05028	1.09757	1	0	0	0
YDR363W--A8	YDR363W	0.867073	0.957738	0.974686	0.962046	1.02472	0	0	0	0
YDR363W--E10	YDR363W	0.867073	0.926002	1.00391	1.08263	1.0775	0	0	0	0
YDR369C--A9	YDR369C	0.804529	0.853704	0.88314	0.912524	0.915899	0	0	0	0
YDR382W--D2	YDR382W	0.712533	0.707491	0.847772	1.0048	1.04125	0	0	1	0
YDR432W--B7	YDR432W	0.5793	0.660577	0.682562	0.979305	0.953858	0	0	1	0
YDR432W--D7	YDR432W	0.5793	0.66511	0.676797	0.932414	0.93529	0	0	1	0
YDR432W--F7	YDR432W	0.5793	0.674037	0.685794	0.745166	0.761467	0	0	0	0
YDR432W--H4	YDR432W	0.5793	0.674937	0.855511	0.779071	0.732342	0	0	0	0
YDR484W--A4	YDR484W	0.870314	1.02645	1.00914	1.01948	1.03153	1	0	0	0
YDR484W--C5	YDR484W	0.870314	0.969081	0.995992	1.01044	1.00054	0	0	0	0
YDR484W--E6	YDR484W	0.870314	0.983637	1.01703	1.01692	1.05428	1	0	0	0
YDR484W--G2	YDR484W	0.870314	1.00486	0.959418	1.05604	1.05111	1	0	1	0
YER014W--F12	YER014W	0.737916	0.885647	0.868022	1.14441	1.21943	1	0	0	0
YER016W--E1	YER016W	0.853239	0.937646	0.921905	1.00174	1.08102	0	0	0	0
YER016W--G1	YER016W	0.853239	0.941765	1.01449	1.02679	1.04583	1	0	0	0
YER016W--H10	YER016W	0.853239	0.887138	0.984586	1.06997	1.21118	0	0	0	0
YER083C--C2	YER083C	0.847034	1.17457	1.34182	1.04911	1.04973	1	0	0	0
YER083C--G2	YER083C	0.847034	0.985494	1.05254	1.04088	1.03632	1	0	0	0
YER083C--H11	YER083C	0.847034	0.933749	1.09972	1.14709	1.254	1	0	0	0
YER087W--D7	YER087W	0.723188	0.739503	0.734706	0.929916	0.939152	0	0	0	0
YER087W--F7	YER087W	0.723188	0.742773	0.775511	0.775163	0.852028	0	0	0	1
YFR001W--A9	YFR001W	0.66149	0.819226	0.88925	0.941081	0.941289	0	0	0	0
YFR001W--E11	YFR001W	0.66149	0.913299	0.828249	0.859201	0.973829	1	0	0	1
YGL020C--G1	YGL020C	0.885592	0.975255	1.0644	1.02499	1.03763	1	0	0	0
YGL020C--H10	YGL020C	0.885592	0.999162	1.06486	1.11323	1.10125	1	0	0	0
YGL070C--C1	YGL070C	0.529599	0.688168	0.739376	1.11461	1.10842	0	0	1	0
YGL070C--E2	YGL070C	0.529599	0.690075	0.711023	0.899831	0.80939	0	0	0	0
YGL070C--G2	YGL070C	0.529599	0.703759	0.749533	0.844828	0.826429	0	0	0	0
YGL070C--H11	YGL070C	0.529599	0.865452	0.841564	0.890006	0.941779	1	0	0	0
YGL076C--A11	YGL076C	0.855401	1.07763	0.955808	1.00612	1.03705	1	0	0	0
YGL076C--E9	YGL076C	0.855401	0.875765	0.874785	0.967796	0.991067	0	0	0	0
YGL105W--G5	YGL105W	0.828119	1.14896	1.08822	1.42128	1.53832	1	0	0	0
YGL163C--A9	YGL163C	0.854008	0.887254	0.916692	0.966317	0.970424	0	0	0	0
YGL211W--E12	YGL211W	0.839012	1.11471	1.12459	1.08216	1.05362	0	0	0	0
YGL219C--B2	YGL219C	0.788284	1.0003	1.02924	1.02652	1.01604	1	0	0	0
YGL219C--D3	YGL219C	0.788284	1.00172	0.989502	0.991696	0.991661	1	0	0	0
YGL219C--F3	YGL219C	0.788284	1.03618	1.01319	1.01808	1.0124	1	0	0	0
YGL219C--H4	YGL219C	0.788284	1.02867	1.00884	1.03303	1.05803	1	0	0	0
YGL223C--B3	YGL223C	0.587124	0.585273	0.834829	0.832323	0.88246	0	0	0	0
YGL240W--B6	YGL240W	0.466462	0.55934	0.738842	1.37514	1.09232	0	0	1	0
YGL240W--D7	YGL240W	0.466462	0.402844	0.656631	0.899424	0.731644	0	0	0	0
YGR092W--B4	YGR092W	0.787202	0.984759	0.929286	0.947273	0.979628	1	0	0	0
YGR092W--D5	YGR092W	0.787202	0.993706	0.992444	0.91943	0.976858	1	0	0	0
YGR092W--F5	YGR092W	0.787202	1.11195	0.949201	1.00887	1.0202	1	0	0	0
YGR092W--H6	YGR092W	0.787202	1.49106	0.996536	1.14103	1.20272	1	0	0	0
YGR101W--B11	YGR101W	0.747055	0.820821	1.38813	1.73442	1.98327	1	0	0	0
YGR104C--A2	YGR104C	0.622977	0.808985	1.14901	0.959037	0.762111	1	0	0	0
YGR104C--B12	YGR104C	0.622977	1.08361	1.28662	1.28577	1.02718	1	0	0	0
YGR104C--D12	YGR104C	0.622977	1.00166	1.23595	1.16738	1.32787	1	0	0	0
YGR104C--F12	YGR104C	0.622977	0.759733	0.780286	0.80097	0.783593	1	0	0	0
YGR215W--A4	YGR215W	0.767987	0.805443	0.832766	0.870339	0.887714	0	0	0	0
YGR215W--C6	YGR215W	0.767987	0.853286	0.884681	0.877769	0.894374	1	0	0	0
YGR215W--G6	YGR215W	0.767987	0.834976	0.837795	0.910937	0.903868	0	0	0	0
YGR252W--B2	YGR252W	0.786704	0.86289	0.922724	0.945737	0.955512	1	0	0	0
YGR252W--C11	YGR252W	0.786704	0.8628	0.884864	0.920517	0.971417	1	0	0	0
YGR272C--G10	YGR272C	0.648324	0.571849	0.572192	0.686077	0.817294	0	0	0	0
YHL011C--E1	YHL011C	0.803065	0.888657	0.929821	0.915639	0.929828	1	0	0	0
YHR004C--A4	YHR004C	0.770244	0.959751	0.991818	0.965729	0.957441	1	0	0	0
YHR004C--C2	YHR004C	0.770244	0.960253	0.992754	0.977781	0.992825	0	0	0	0
YHR004C--G2	YHR004C	0.770244	0.900571	0.917975	1.0016	0.985238	0	0	0	0
YHR034C--A6	YHR034C	0.882591	0.999431	1.03669	1.09261	1.03597	0	0	0	0
YHR034C--C8	YHR034C	0.882591	1.06485	1.20782	1.05762	1.06868	1	0	0	0
YHR034C--E8	YHR034C	0.882591	1.06368	1.04632	1.02742	1.13499	0	0	0	0
YHR034C--G8	YHR034C	0.882591	0.999478	1.05301	1.00854	1.01279	0	0	0	0
YHR041C--A6	YHR041C	0.755473	0.875761	0.886237	0.949815	0.953237	1	0	0	0
YHR041C--E4	YHR041C	0.755473	0.834369	0.951435	0.934963	0.930153	0	0	0	0
YHR041C--G4	YHR041C	0.755473	0.863709	1.17669	0.916099	0.956233	0	0	0	0
YHR059W--A7	YHR059W	0.668853	1.44486	1.26862	1.38019	1.13599	1	0	0	0
YHR059W--E5	YHR059W	0.668853	1.09182	1.28731	1.19793	1.05273	1	0	0	0
YHR059W--G5	YHR059W	0.668853	1.02026	1.10024	1.26768	1.32524	1	0	0	0
YHR067W--A8	YHR067W	0.619771	0.960856	0.976954	1.00806	1.04389	1	0	0	0
YHR067W--C6	YHR067W	0.619771	0.786099	1.06538	1.38268	1.49529	0	0	0	0
YHR067W--E6	YHR067W	0.619771	0.820684	0.797508	1.03969	1.45732	1	0	1	1
YHR147C--A8	YHR147C	0.812806	0.858525	1.19748	1.0377	1.023	0	0	0	0
YIL008W--A5	YIL008W	0.867151	0.842976	0.861888	1.34048	1.40868	0	0	1	0
YJL029C--B3	YJL029C	0.880545	0.889061	1.01566	0.988825	1.02586	0	0	0	0
YJL029C--G12	YJL029C	0.880545	1.03814	1.01206	1.06567	1.08092	1	0	0	0
YJL046W--B10	YJL046W	0.693786	0.96038	0.923129	0.97531	1.01994	1	0	0	0
YJL046W--D11	YJL046W	0.693786	0.912306	0.888752	0.995665	1.07347	1	0	0	0
YJL046W--H12	YJL046W	0.693786	0.891525	0.868774	1.1806	1.73341	1	0	0	0
YJL047C--D10	YJL047C	0.853115	0.945368	1.00405	1.02728	0.983395	0	0	0	0
YJL047C--H11	YJL047C	0.853115	0.915971	0.958729	1.00054	1.01879	0	0	0	0
YJL062W-A--H8	YJL062W-A	0.848823	0.939159	0.978637	0.981789	1.08011	0	0	0	0
YJL180C--B2	YJL180C	0.538613	0.633942	0.774211	0.773311	0.836047	0	0	0	0
YJL180C--C11	YJL180C	0.538613	0.611674	0.621992	0.599734	0.663544	0	0	0	0
YJL180C--E11	YJL180C	0.538613	0.638601	0.793453	0.810858	1.40936	0	0	0	0
YJL180C--G11	YJL180C	0.538613	0.738089	0.572782	0.743533	0.702633	1	0	0	0
YJR090C--A6	YJR090C	0.738694	0.985008	1.03217	1.03485	1.05339	1	0	0	0
YJR118C--F5	YJR118C	0.848572	0.93971	0.941531	0.96572	0.973437	1	0	0	0
YJR118C--H6	YJR118C	0.848572	0.960445	0.947932	0.996655	1.01527	1	0	0	0
YJR122W--B9	YJR122W	0.814407	0.81732	0.811384	0.949808	0.928702	0	0	0	0
YJR122W--F6	YJR122W	0.814407	0.852735	0.834756	1.07924	1.11409	0	0	1	0
YJR144W--B10	YJR144W	0.863073	0.864058	0.853797	1.28546	1.19571	0	0	1	0
YJR145C--B11	YJR145C	0.845109	0.940283	1.3012	1.17064	1.35521	0	0	0	0
YJR145C--D12	YJR145C	0.845109	1.09903	1.08879	1.13233	1.20362	1	0	0	0
YJR145C--F8	YJR145C	0.845109	0.979709	1.11553	1.32814	1.13708	1	0	0	0
YJR145C--H9	YJR145C	0.845109	0.993017	1.54839	1.54276	1.42006	1	0	0	0
YKL057C--D6	YKL057C	0.712482	0.750369	0.812203	0.855606	0.878282	0	0	0	0
YKL057C--F6	YKL057C	0.712482	0.878125	0.865254	0.847274	0.834488	1	0	0	0
YKL057C--H7	YKL057C	0.712482	0.789425	0.856811	0.865839	0.851792	0	0	0	0
YKL119C--H9	YKL119C	0.726909	0.743779	0.766431	0.813364	0.872115	0	0	0	1
YKL204W--H11	YKL204W	0.792798	0.877301	0.925809	0.940211	1.00515	0	0	0	0
YKL212W--B8	YKL212W	0.727416	0.798685	0.835501	0.798899	0.874761	0	0	0	0
YKL212W--D9	YKL212W	0.727416	0.736277	0.782176	0.888555	0.863783	0	0	0	0
YKL212W--H6	YKL212W	0.727416	1.10651	1.20982	1.18303	1.15645	1	0	0	0
YKR074W--A11	YKR074W	0.843455	0.886529	0.930461	0.953558	0.959384	0	0	0	0
YLL002W--A4	YLL002W	0.729237	0.840169	0.844341	0.88135	0.896026	1	0	0	0
YLR074C--A8	YLR074C	0.716238	0.876151	0.896236	0.913389	0.930355	1	0	0	0
YLR074C--C10	YLR074C	0.716238	0.833464	0.938703	0.927558	0.927832	1	0	0	0
YLR074C--E10	YLR074C	0.716238	0.852103	0.875098	0.875283	0.880871	1	0	0	0
YLR074C--G10	YLR074C	0.716238	0.956388	0.939521	0.931592	0.966572	1	0	0	0
YLR079W--A9	YLR079W	0.790652	0.849373	0.886655	0.89353	0.932512	1	0	0	0
YLR079W--C11	YLR079W	0.790652	0.900169	0.942751	0.931637	0.985566	1	0	0	0
YLR079W--G11	YLR079W	0.790652	0.831649	0.831944	0.939029	0.911134	0	0	0	0
YLR226W--A2	YLR226W	0.597879	1.42141	1.35359	1.38481	1.32623	1	0	0	0
YLR226W--B11	YLR226W	0.597879	0.822691	0.645118	1.2756	1.42511	0	0	0	0
YLR239C--C2	YLR239C	0.828033	0.975984	1.06053	1.03493	1.15707	1	0	0	0
YLR239C--E2	YLR239C	0.828033	1.11673	0.867194	1.09217	1.16152	1	0	0	0
YLR239C--F10	YLR239C	0.828033	1.59626	0.868365	1.36757	1.64188	0	0	0	0
YLR239C--H11	YLR239C	0.828033	1.44477	1.61626	1.50303	1.96229	1	0	0	0
YLR320W--A5	YLR320W	0.679527	0.751005	0.806851	0.856214	0.908812	0	0	1	1
YLR320W--E7	YLR320W	0.679527	0.757208	0.854828	0.888066	0.878231	0	0	0	0
YLR322W--A6	YLR322W	0.754005	0.865288	0.915795	0.922874	0.98902	0	0	0	0
YLR322W--C8	YLR322W	0.754005	0.92434	0.928662	0.980594	0.970679	1	0	0	0
YLR322W--E8	YLR322W	0.754005	0.882433	0.958666	1.04077	1.01918	1	0	1	0
YLR322W--G4	YLR322W	0.754005	0.804943	0.880591	0.847906	0.873503	0	0	0	0
YLR357W--B5	YLR357W	0.767572	0.912476	0.949714	0.998924	1.00339	1	0	0	0
YLR357W--D6	YLR357W	0.767572	0.885069	0.970733	1.05252	1.03482	1	0	1	0
YLR357W--F2	YLR357W	0.767572	0.948175	0.980074	1.06879	1.05469	1	0	0	0
YLR357W--H3	YLR357W	0.767572	0.959989	0.989414	1.03936	1.03428	1	0	0	0
YLR372W--B8	YLR372W	0.779673	0.730417	0.895754	0.845693	0.943759	0	0	0	1
YLR372W--D8	YLR372W	0.779673	0.833542	0.786723	0.942727	0.902427	0	0	0	0
YLR372W--F4	YLR372W	0.779673	0.815607	0.877695	0.883269	0.917598	0	0	0	0
YLR372W--H5	YLR372W	0.779673	0.912966	0.862075	0.872433	0.898175	1	0	0	0
YLR373C--D9	YLR373C	0.857705	0.943078	1.07916	1.09356	1.05318	0	0	0	0
YLR403W--H2	YLR403W	0.57106	0.587424	0.587066	1.54533	1.61002	0	0	1	0
YLR418C--H9	YLR418C	0.711283	1.01551	1.22904	1.35852	1.3132	1	0	0	0
YLR448W--B4	YLR448W	0.846569	1.02786	1.11313	1.06169	1.06005	1	0	0	0
YLR448W--D1	YLR448W	0.846569	0.868179	1.00613	1.01505	1.05594	0	0	0	0
YLR448W--F1	YLR448W	0.846569	0.861187	0.921405	1.21834	1.20318	0	0	1	0
YLR448W--H2	YLR448W	0.846569	0.945225	1.14566	1.20456	1.1749	0	0	0	0
YML032C--A10	YML032C	0.784699	0.846782	0.890819	0.884559	0.913502	0	0	0	0
YML032C--E12	YML032C	0.784699	0.863497	0.865967	0.920173	0.899985	1	0	0	0
YML112W--E6	YML112W	0.798691	0.778741	0.831148	0.876346	0.907812	0	0	0	0
YML112W--G6	YML112W	0.798691	0.795243	0.825259	0.904721	0.943166	0	0	1	0
YMR089C--B3	YMR089C	0.729247	0.880801	0.899171	0.948722	0.938943	1	0	0	0
YMR089C--D4	YMR089C	0.729247	0.775696	0.816436	0.845948	0.850674	0	0	0	0
YMR089C--F4	YMR089C	0.729247	0.833199	0.846112	0.904827	0.860232	1	0	0	0
YMR224C--B4	YMR224C	0.749791	0.850381	0.860133	0.917966	0.915827	1	0	0	0
YMR224C--F4	YMR224C	0.749791	0.813762	0.826154	0.863117	0.857368	1	0	0	0
YMR224C--H5	YMR224C	0.749791	0.836775	0.873693	0.937352	0.941021	0	0	0	0
YNL005C--B10	YNL005C	0.758076	0.820058	0.820873	0.986298	0.99238	0	0	1	0
YNL005C--D11	YNL005C	0.758076	0.784898	0.820232	0.994806	0.996981	0	0	1	0
YNL005C--F11	YNL005C	0.758076	0.777711	0.820425	0.835331	0.863347	0	0	0	0
YNL025C--H9	YNL025C	0.896616	0.933597	0.990726	1.01816	1.01943	1	0	0	0
YNL059C--G12	YNL059C	0.878275	1.10561	0.8889	1.0631	1.38769	1	0	0	0
YNL069C--B4	YNL069C	0.85195	0.776924	1.11742	1.10117	1.08126	0	0	0	0
YNL215W--B5	YNL215W	0.882517	0.911409	0.930134	1.01459	1.05264	0	0	1	0
YNL215W--H3	YNL215W	0.882517	0.965442	1.02136	1.17328	1.13094	0	0	1	0
YNL225C--C3	YNL225C	0.562865	0.553608	0.642406	0.977094	1.02042	0	0	0	0
YNL284C--B5	YNL284C	0.748135	0.802417	0.845486	0.875345	0.880241	0	0	0	0
YNL284C--D6	YNL284C	0.748135	0.814638	0.844384	0.869235	0.850111	0	0	0	0
YNL315C--B6	YNL315C	0.615881	0.71324	0.707187	0.72513	0.837942	1	0	0	0
YNL315C--D7	YNL315C	0.615881	0.674914	0.678385	0.740183	1.44939	0	0	0	1
YNR036C--C1	YNR036C	0.889088	0.90081	1.01889	1.4721	1.70928	0	0	0	0
YNR036C--G2	YNR036C	0.889088	0.917824	0.88924	0.942209	1.31277	0	0	0	0
YNR052C--A8	YNR052C	0.722533	0.784845	1.33738	1.48999	1.51591	0	0	0	0
YNR052C--E10	YNR052C	0.722533	0.642678	0.696028	0.926178	0.945807	0	0	1	0
YOL004W--A10	YOL004W	0.826757	0.804481	0.892337	0.96847	1.00575	0	0	0	0
YOL004W--E8	YOL004W	0.826757	0.777882	0.949484	0.838944	1.07256	0	0	0	0
YOL004W--G8	YOL004W	0.826757	0.757499	1.1478	1.06081	1.04091	0	0	0	0
YOL023W--B1	YOL023W	0.612641	1.07813	1.06408	1.28281	1.43341	0	0	0	0
YOL023W--C10	YOL023W	0.612641	0.984357	1.11786	0.984693	1.20506	0	0	0	0
YOL023W--E10	YOL023W	0.612641	1.14896	1.16414	0.974946	1.50732	0	0	0	0
YOL023W--G10	YOL023W	0.612641	1.25615	1.375	1.55046	1.64201	1	0	0	0
YOL076W--B3	YOL076W	0.662559	0.684775	0.709818	0.749927	0.882481	0	0	0	1
YOL076W--G11	YOL076W	0.662559	0.673496	0.709503	0.799986	0.770269	0	0	0	0
YOL096C--B6	YOL096C	0.884707	0.887575	0.866996	1.07319	1.36702	0	0	1	0
YOR026W--C11	YOR026W	0.817434	1.025	0.800116	0.886527	1.03916	0	0	0	1
YOR026W--E11	YOR026W	0.817434	0.972688	1.28721	1.05026	1.38908	0	0	0	0
YOR096W--C7	YOR096W	0.725412	0.723755	0.752232	0.933087	0.928005	0	0	1	0
YOR182C--A6	YOR182C	0.883695	1.0812	1.05581	1.10412	1.11122	0	0	0	0
YOR182C--C4	YOR182C	0.883695	1.00463	1.12492	1.1092	1.06831	0	0	0	0
YOR182C--E4	YOR182C	0.883695	1.06181	1.17142	1.12945	1.10233	1	0	0	0
YOR182C--G4	YOR182C	0.883695	1.12074	1.0146	1.19499	1.01954	0	0	0	0
YOR183W--A7	YOR183W	0.880865	1.08925	1.11579	1.04596	1.05242	0	0	0	0
YOR183W--E5	YOR183W	0.880865	1.01531	1.03047	1.0612	1.04813	1	0	0	0
YOR183W--G5	YOR183W	0.880865	1.00245	1.17967	1.07013	1.03225	0	0	0	0
YOR241W--A9	YOR241W	0.870776	0.844269	1.06893	1.05057	1.04806	0	0	0	0
YPL024W--D10	YPL024W	0.832532	0.929253	0.921501	0.935626	0.998742	1	0	0	0
YPL042C--E8	YPL042C	0.876813	0.969012	0.963081	0.989641	0.99775	1	0	0	0
YPL045W--B7	YPL045W	0.741481	0.719828	0.776834	1.25581	1.22155	0	0	1	0
YPL045W--H5	YPL045W	0.741481	0.850555	0.852398	1.45759	1.49114	0	0	1	0
YPL086C--C4	YPL086C	0.829123	0.851018	1.02895	1.0929	1.10899	0	0	0	0
YPL106C--H6	YPL106C	0.741961	0.846953	0.88739	0.932294	0.904817	0	0	0	0
YPL161C--B8	YPL161C	0.819871	0.900088	0.953085	0.952161	0.964106	1	0	0	0
YPL161C--D8	YPL161C	0.819871	0.927999	0.983216	0.983184	1.00058	1	0	0	0
YPL161C--H5	YPL161C	0.819871	0.927105	0.978335	0.953407	0.949158	1	0	0	0
YPL180W--F3	YPL180W	0.871692	0.935223	0.96652	0.953668	1.00202	0	0	0	0
YPL271W--B4	YPL271W	0.379177	0.546781	0.653419	0.780386	0.831638	0	0	1	0
YPL271W--G12	YPL271W	0.379177	0.491757	0.582653	0.674174	0.767863	0	0	0	0
YPR043W--B3	YPR043W	0.585903	0.830444	0.89517	1.00701	0.910638	0	0	0	0
YPR043W--C12	YPR043W	0.585903	0.757258	0.803633	0.854352	0.828306	1	0	0	0
YPR043W--E12	YPR043W	0.585903	0.774129	0.810829	0.870614	0.839719	1	0	0	0
YPR043W--G12	YPR043W	0.585903	0.663374	0.805928	1.01843	1.18346	0	0	0	0
YPR070W--B1	YPR070W	0.896128	1.02455	1.1112	1.10346	1.08856	1	0	0	0
YPR070W--F2	YPR070W	0.896128	1.01931	1.05695	1.06521	1.07105	1	0	0	0
YPR070W--H3	YPR070W	0.896128	1.00728	1.06985	1.06274	1.04133	1	0	0	0
YPR100W--D3	YPR100W	0.848509	0.86314	0.910277	0.959232	1.38953	0	0	1	1
YPR101W--B3	YPR101W	0.603994	0.803771	0.878716	0.885582	0.894272	0	0	0	0
YPR101W--D4	YPR101W	0.603994	0.813439	0.839524	0.872783	0.902929	0	0	0	0
YPR101W--F4	YPR101W	0.603994	0.811309	0.869805	0.869244	0.901731	1	0	0	0
YPR134W--B1	YPR134W	0.858725	1.02971	1.04111	0.992123	1.03413	1	0	0	0
YPR134W--D2	YPR134W	0.858725	0.910046	0.909992	0.991223	0.987178	0	0	0	0
YPR134W--F2	YPR134W	0.858725	1.05691	0.966483	1.31859	1.32808	1	0	1	0
YPR134W--H3	YPR134W	0.858725	0.896024	0.992881	1.03645	1.04413	0	0	0	0
