# Supplementary material for: The Genomic Landscape of Compensatory Evolution
Source: PLoS Biol. 2014 Aug 26;12(8):e1001935. doi: 10.1371/journal.pbio.1001935 (PMC4144845; doi:10.1371/journal.pbio.1001935)
Supplement: Table S12 — Data supporting Figure S4. The table contains data on the pleiotropic effects and mechanism of compensation of the deletion strain Δmdm34. (XLSX) [file pbio.1001935.s017.xlsx]

## Sheet: data_for_figure_S4A
genotype	environment	relative_colony_size
Dmdm34_ancestor	acetic_acid	0.83131
Dmdm34_ancestor	acetic_acid	0.78285
Dmdm34_ancestor	acetic_acid	0.80782
Dmdm34_ancestor	acetic_acid	0.70903
Dmdm34_ancestor	acetic_acid	0.75619
Dmdm34_ancestor	acetic_acid	0.75396
Dmdm34_ancestor	acetic_acid	0.78203
Dmdm34_ancestor	acetic_acid	0.74288
Dmdm34_ancestor	acetic_acid	0.80511
Dmdm34_ancestor	acetic_acid	0.66553
Dmdm34_ancestor	acetic_acid	0.72854
Dmdm34_ancestor	acetic_acid	0.70395
Dmdm34_ancestor	acetic_acid	0.708
Dmdm34_ancestor	acetic_acid	0.82572
Dmdm34_ancestor	acetic_acid	0.8575
Dmdm34_ancestor	acetic_acid	0.72277
Dmdm34_ancestor	acetic_acid	0.72562
Dmdm34_ancestor	acetic_acid	0.83948
Dmdm34_ancestor	acetic_acid	0.90776
Dmdm34_ancestor	acetic_acid	0.88453
Dmdm34_ancestor	acetic_acid	0.82318
Dmdm34_ancestor	acetic_acid	0.88499
Dmdm34_ancestor	acetic_acid	0.86343
Dmdm34_ancestor	acetic_acid	0.89577
Dmdm34_ancestor	acetic_acid	0.87405
Dmdm34_ancestor	acetic_acid	0.82639
Dmdm34_ancestor	acetic_acid	0.89667
Dmdm34_ancestor	acetic_acid	0.81558
Dmdm34_ancestor	acetic_acid	0.6034
Dmdm34_ancestor	acetic_acid	0.82692
Dmdm34_ancestor	acetic_acid	0.80135
Dmdm34_ancestor	acetic_acid	0.75921
Dmdm34_ancestor	acetic_acid	0.81456
Dmdm34_ancestor	acetic_acid	0.85216
Dmdm34_ancestor	acetic_acid	0.83671
Dmdm34_ancestor	acetic_acid	0.80768
Dmdm34_ancestor	acetic_acid	0.84928
Dmdm34_ancestor	acetic_acid	0.8871
Dmdm34_ancestor	acetic_acid	0.90202
Dmdm34_ancestor	acetic_acid	0.71096
Dmdm34_ancestor	acetic_acid	0.71285
Dmdm34_ancestor	acetic_acid	0.76127
Dmdm34_ancestor	acetic_acid	0.90465
Dmdm34_ancestor	acetic_acid	0.78288
Dmdm34_ancestor	acetic_acid	0.79907
Dmdm34_ancestor	acetic_acid	0.82509
Dmdm34_ancestor	acetic_acid	0.91537
Dmdm34_ancestor	acetic_acid	0.80036
Dmdm34_ancestor	acetic_acid	0.8265
Dmdm34_ancestor	acetic_acid	0.83044
Dmdm34_ancestor	acetic_acid	0.91182
Dmdm34_ancestor	acetic_acid	0.83916
Dmdm34_ancestor	acetic_acid	0.74963
Dmdm34_ancestor	acetic_acid	0.83625
Dmdm34_ancestor	acetic_acid	0.69235
Dmdm34_ancestor	acetic_acid	0.81725
Dmdm34_ancestor	acetic_acid	0.79878
Dmdm34_ancestor	acetic_acid	0.78037
Dmdm34_ancestor	acetic_acid	0.77526
Dmdm34_ancestor	acetic_acid	0.82348
Dmdm34_ancestor	acetic_acid	0.67692
Dmdm34_ancestor	acetic_acid	0.76472
Dmdm34_ancestor	acetic_acid	0.68455
Dmdm34_ancestor	acetic_acid	0.68614
Dmdm34_ancestor	acetic_acid	0.78195
Dmdm34_ancestor	acetic_acid	0.85763
Dmdm34_ancestor	acetic_acid	0.828
Dmdm34_ancestor	acetic_acid	0.77622
Dmdm34_ancestor	acetic_acid	0.89583
Dmdm34_ancestor	acetic_acid	0.94274
Dmdm34_ancestor	acetic_acid	0.91417
Dmdm34_ancestor	acetic_acid	0.91102
Dmdm34_ancestor	acetic_acid	0.96511
Dmdm34_ancestor	acetic_acid	0.95733
Dmdm34_ancestor	acetic_acid	0.98095
Dmdm34_ancestor	acetic_acid	0.88016
Dmdm34_ancestor	acetic_acid	0.8448
Dmdm34_ancestor	acetic_acid	0.93119
Dmdm34_ancestor	acetic_acid	0.81941
Dmdm34_ancestor	acetic_acid	0.95028
Dmdm34_ancestor	acetic_acid	0.84446
Dmdm34_ancestor	acetic_acid	0.85954
Dmdm34_ancestor	acetic_acid	0.73638
Dmdm34_ancestor	acetic_acid	0.88444
Dmdm34_ancestor	acetic_acid	0.90543
Dmdm34_ancestor	acetic_acid	0.95579
Dmdm34_ancestor	acetic_acid	0.87106
Dmdm34_ancestor	acetic_acid	0.89327
Dmdm34_ancestor	acetic_acid	0.851
Dmdm34_ancestor	acetic_acid	0.87189
Dmdm34_ancestor	acetic_acid	0.89804
Dmdm34_ancestor	acetic_acid	0.85071
Dmdm34_ancestor	acetic_acid	0.79597
Dmdm34_ancestor	acetic_acid	0.87967
Dmdm34_ancestor	acetic_acid	0.79615
Dmdm34_ancestor	acetic_acid	0.82704
Dmdm34_ancestor	acetic_acid	0.83221
Dmdm34_ancestor	acetic_acid	0.91084
Dmdm34_ancestor	acetic_acid	0.77362
Dmdm34_ancestor	acetic_acid	0.80258
Dmdm34_ancestor	acetic_acid	0.81466
Dmdm34_ancestor	acetic_acid	0.86171
Dmdm34_ancestor	acetic_acid	0.87887
Dmdm34_ancestor	acetic_acid	0.77175
Dmdm34_ancestor	acetic_acid	0.86558
Dmdm34_ancestor	acetic_acid	0.8095
Dmdm34_ancestor	acetic_acid	0.8228
Dmdm34_ancestor	acetic_acid	0.83173
Dmdm34_ancestor	acetic_acid	0.88604
Dmdm34_ancestor	acetic_acid	0.86627
Dmdm34_ancestor	acetic_acid	0.76735
Dmdm34_ancestor	acetic_acid	0.84731
Dmdm34_ancestor	acetic_acid	0.73475
Dmdm34_ancestor	acetic_acid	0.82192
Dmdm34_ancestor	acetic_acid	0.80484
Dmdm34_ancestor	acetic_acid	0.74214
Dmdm34_ancestor	acetic_acid	0.94597
Dmdm34_ancestor	acetic_acid	0.82415
Dmdm34_ancestor	acetic_acid	0.75649
Dmdm34_ancestor	acetic_acid	0.92628
Dmdm34_ancestor	acetic_acid	0.9673
Dmdm34_ancestor	acetic_acid	0.91941
Dmdm34_ancestor	acetic_acid	0.92937
Dmdm34_ancestor	acetic_acid	0.95936
Dmdm34_ancestor	acetic_acid	0.92758
Dmdm34_ancestor	acetic_acid	0.88205
Dmdm34_ancestor	acetic_acid	0.88961
Dmdm34_ancestor	acetic_acid	0.87834
Dmdm34_ancestor	acetic_acid	0.88079
Dmdm34_ancestor	acetic_acid	0.84649
Dmdm34_ancestor	acetic_acid	1.12662
Dmdm34_ancestor	acetic_acid	0.7906
Dmdm34_ancestor	acetic_acid	0.80867
Dmdm34_ancestor	acetic_acid	0.7209
Dmdm34_ancestor	acetic_acid	0.83402
Dmdm34_ancestor	acetic_acid	0.84682
Dmdm34_ancestor	acetic_acid	0.93687
Dmdm34_ancestor	acetic_acid	0.85377
Dmdm34_ancestor	acetic_acid	0.87348
Dmdm34_ancestor	acetic_acid	0.89069
Dmdm34_ancestor	acetic_acid	0.89529
Dmdm34_ancestor	acetic_acid	0.81973
Dmdm34_ancestor	acetic_acid	0.82093
Dmdm34_ancestor	acetic_acid	0.76018
Dmdm34_ancestor	acetic_acid	0.78393
Dmdm34_ancestor	acetic_acid	0.73832
Dmdm34_ancestor	acetic_acid	0.78559
Dmdm34_ancestor	acetic_acid	0.74554
Dmdm34_ancestor	acetic_acid	0.86249
Dmdm34_ancestor	acetic_acid	0.70436
Dmdm34_ancestor	acetic_acid	0.73801
Dmdm34_ancestor	acetic_acid	0.76826
Dmdm34_ancestor	acetic_acid	0.80107
Dmdm34_evolved_1	acetic_acid	0.58157
Dmdm34_evolved_1	acetic_acid	0.5494
Dmdm34_evolved_1	acetic_acid	0.5823
Dmdm34_evolved_1	acetic_acid	0.60184
Dmdm34_evolved_1	acetic_acid	0.6657
Dmdm34_evolved_1	acetic_acid	0.60559
Dmdm34_evolved_1	acetic_acid	0.61155
Dmdm34_evolved_1	acetic_acid	0.51741
Dmdm34_evolved_1	acetic_acid	0.57409
Dmdm34_evolved_1	acetic_acid	0.63658
Dmdm34_evolved_1	acetic_acid	0.61142
Dmdm34_evolved_1	acetic_acid	0.60472
Dmdm34_evolved_1	acetic_acid	0.57325
Dmdm34_evolved_1	acetic_acid	0.5797
Dmdm34_evolved_1	acetic_acid	0.61127
Dmdm34_evolved_1	acetic_acid	0.55889
Dmdm34_evolved_1	acetic_acid	0.55124
Dmdm34_evolved_1	acetic_acid	0.5779
Dmdm34_evolved_1	acetic_acid	0.55632
Dmdm34_evolved_1	acetic_acid	0.62373
Dmdm34_evolved_1	acetic_acid	0.60546
Dmdm34_evolved_1	acetic_acid	0.62137
Dmdm34_evolved_1	acetic_acid	0.64224
Dmdm34_evolved_1	acetic_acid	0.66678
Dmdm34_evolved_1	acetic_acid	0.56658
Dmdm34_evolved_1	acetic_acid	0.72106
Dmdm34_evolved_1	acetic_acid	0.57345
Dmdm34_evolved_1	acetic_acid	0.58294
Dmdm34_evolved_1	acetic_acid	0.62458
Dmdm34_evolved_1	acetic_acid	0.52129
Dmdm34_evolved_1	acetic_acid	0.59215
Dmdm34_evolved_1	acetic_acid	0.57113
Dmdm34_evolved_1	acetic_acid	0.55396
Dmdm34_evolved_1	acetic_acid	0.57118
Dmdm34_evolved_1	acetic_acid	0.68117
Dmdm34_evolved_1	acetic_acid	0.60894
Dmdm34_evolved_1	acetic_acid	0.63868
Dmdm34_evolved_1	acetic_acid	0.62685
Dmdm34_evolved_1	acetic_acid	0.57251
Dmdm34_evolved_1	acetic_acid	0.54585
Dmdm34_evolved_1	acetic_acid	0.60911
Dmdm34_evolved_1	acetic_acid	0.55763
Dmdm34_evolved_1	acetic_acid	0.54379
Dmdm34_evolved_1	acetic_acid	0.62714
Dmdm34_evolved_1	acetic_acid	0.66647
Dmdm34_evolved_1	acetic_acid	0.54644
Dmdm34_evolved_1	acetic_acid	0.56562
Dmdm34_evolved_1	acetic_acid	0.55594
Dmdm34_evolved_1	acetic_acid	0.64177
Dmdm34_evolved_1	acetic_acid	0.56384
Dmdm34_evolved_1	acetic_acid	0.63564
Dmdm34_evolved_1	acetic_acid	0.56816
Dmdm34_evolved_1	acetic_acid	0.54351
Dmdm34_evolved_1	acetic_acid	0.61485
Dmdm34_evolved_1	acetic_acid	0.56824
Dmdm34_evolved_1	acetic_acid	0.55556
Dmdm34_evolved_1	acetic_acid	0.50288
Dmdm34_evolved_1	acetic_acid	0.54533
Dmdm34_evolved_1	acetic_acid	0.58021
Dmdm34_evolved_1	acetic_acid	0.54463
Dmdm34_evolved_1	acetic_acid	0.54103
Dmdm34_evolved_1	acetic_acid	0.55192
Dmdm34_evolved_1	acetic_acid	0.519
Dmdm34_evolved_1	acetic_acid	0.54918
Dmdm34_evolved_1	acetic_acid	0.56261
Dmdm34_evolved_1	acetic_acid	0.6117
Dmdm34_evolved_1	acetic_acid	0.57269
Dmdm34_evolved_1	acetic_acid	0.55212
Dmdm34_evolved_1	acetic_acid	0.5253
Dmdm34_evolved_1	acetic_acid	0.57886
Dmdm34_evolved_1	acetic_acid	0.56046
Dmdm34_evolved_1	acetic_acid	0.54339
Dmdm34_evolved_1	acetic_acid	0.51706
Dmdm34_evolved_1	acetic_acid	0.51496
Dmdm34_evolved_1	acetic_acid	0.57458
Dmdm34_evolved_1	acetic_acid	0.55246
Dmdm34_evolved_1	acetic_acid	0.56325
Dmdm34_evolved_1	acetic_acid	0.57708
Dmdm34_evolved_1	acetic_acid	0.59958
Dmdm34_evolved_1	acetic_acid	0.57777
Dmdm34_evolved_1	acetic_acid	0.59962
Dmdm34_evolved_1	acetic_acid	0.67495
Dmdm34_evolved_1	acetic_acid	0.53946
Dmdm34_evolved_1	acetic_acid	0.54411
Dmdm34_evolved_1	acetic_acid	0.64069
Dmdm34_evolved_1	acetic_acid	0.54805
Dmdm34_evolved_1	acetic_acid	0.51645
Dmdm34_evolved_1	acetic_acid	0.5754
Dmdm34_evolved_1	acetic_acid	0.60789
Dmdm34_evolved_1	acetic_acid	0.60691
Dmdm34_evolved_1	acetic_acid	0.58414
Dmdm34_evolved_1	acetic_acid	0.56864
Dmdm34_evolved_1	acetic_acid	0.5962
Dmdm34_evolved_1	acetic_acid	0.67787
Dmdm34_evolved_1	acetic_acid	0.55539
Dmdm34_evolved_1	acetic_acid	0.66079
Dmdm34_evolved_1	acetic_acid	0.62775
Dmdm34_evolved_1	acetic_acid	0.50652
Dmdm34_evolved_1	acetic_acid	0.57637
Dmdm34_evolved_1	acetic_acid	0.58177
Dmdm34_evolved_1	acetic_acid	0.53741
Dmdm34_evolved_1	acetic_acid	0.49756
Dmdm34_evolved_1	acetic_acid	0.53036
Dmdm34_evolved_1	acetic_acid	0.57006
Dmdm34_evolved_1	acetic_acid	0.50355
Dmdm34_evolved_1	acetic_acid	0.52414
Dmdm34_evolved_1	acetic_acid	0.49812
Dmdm34_evolved_1	acetic_acid	0.49924
Dmdm34_evolved_1	acetic_acid	0.53835
Dmdm34_evolved_1	acetic_acid	0.56652
Dmdm34_evolved_1	acetic_acid	0.64029
Dmdm34_evolved_1	acetic_acid	0.55494
Dmdm34_evolved_1	acetic_acid	0.55849
Dmdm34_evolved_1	acetic_acid	0.46415
Dmdm34_evolved_1	acetic_acid	0.5572
Dmdm34_evolved_1	acetic_acid	0.51874
Dmdm34_evolved_1	acetic_acid	0.46485
Dmdm34_evolved_1	acetic_acid	0.52959
Dmdm34_evolved_1	acetic_acid	0.6059
Dmdm34_evolved_1	acetic_acid	0.54426
Dmdm34_evolved_1	acetic_acid	0.55423
Dmdm34_evolved_1	acetic_acid	0.57339
Dmdm34_evolved_1	acetic_acid	0.55186
Dmdm34_evolved_1	acetic_acid	0.60132
Dmdm34_evolved_1	acetic_acid	0.53916
Dmdm34_evolved_1	acetic_acid	0.60829
Dmdm34_evolved_1	acetic_acid	0.69539
Dmdm34_evolved_1	acetic_acid	0.53658
Dmdm34_evolved_1	acetic_acid	0.54485
Dmdm34_evolved_1	acetic_acid	0.66774
Dmdm34_evolved_1	acetic_acid	0.54149
Dmdm34_evolved_1	acetic_acid	0.46704
Dmdm34_evolved_1	acetic_acid	0.61056
Dmdm34_evolved_1	acetic_acid	0.64937
Dmdm34_evolved_2	acetic_acid	0.84435
Dmdm34_evolved_2	acetic_acid	0.96257
Dmdm34_evolved_2	acetic_acid	0.81194
Dmdm34_evolved_2	acetic_acid	0.83649
Dmdm34_evolved_2	acetic_acid	0.86801
Dmdm34_evolved_2	acetic_acid	0.71078
Dmdm34_evolved_2	acetic_acid	0.90471
Dmdm34_evolved_2	acetic_acid	0.83965
Dmdm34_evolved_2	acetic_acid	0.73883
Dmdm34_evolved_2	acetic_acid	0.83278
Dmdm34_evolved_2	acetic_acid	0.88048
Dmdm34_evolved_2	acetic_acid	0.87172
Dmdm34_evolved_2	acetic_acid	0.82541
Dmdm34_evolved_2	acetic_acid	0.89684
Dmdm34_evolved_2	acetic_acid	0.85445
Dmdm34_evolved_2	acetic_acid	0.86134
Dmdm34_evolved_2	acetic_acid	0.86491
Dmdm34_evolved_2	acetic_acid	0.78011
Dmdm34_evolved_2	acetic_acid	0.80591
Dmdm34_evolved_2	acetic_acid	0.88222
Dmdm34_evolved_2	acetic_acid	0.68374
Dmdm34_evolved_2	acetic_acid	0.87773
Dmdm34_evolved_2	acetic_acid	0.87162
Dmdm34_evolved_2	acetic_acid	0.8062
Dmdm34_evolved_2	acetic_acid	0.84273
Dmdm34_evolved_2	acetic_acid	0.85751
Dmdm34_evolved_2	acetic_acid	0.88137
Dmdm34_evolved_2	acetic_acid	0.85989
Dmdm34_evolved_2	acetic_acid	0.89025
Dmdm34_evolved_2	acetic_acid	0.82303
Dmdm34_evolved_2	acetic_acid	0.84203
Dmdm34_evolved_2	acetic_acid	0.7805
Dmdm34_evolved_2	acetic_acid	0.83098
Dmdm34_evolved_2	acetic_acid	0.8303
Dmdm34_evolved_2	acetic_acid	0.94531
Dmdm34_evolved_2	acetic_acid	0.76884
Dmdm34_evolved_2	acetic_acid	0.82361
Dmdm34_evolved_2	acetic_acid	0.82698
Dmdm34_evolved_2	acetic_acid	1.0049
Dmdm34_evolved_2	acetic_acid	0.91643
Dmdm34_evolved_2	acetic_acid	0.92577
Dmdm34_evolved_2	acetic_acid	0.95701
Dmdm34_evolved_2	acetic_acid	0.86738
Dmdm34_evolved_2	acetic_acid	0.87573
Dmdm34_evolved_2	acetic_acid	0.74381
Dmdm34_evolved_3	acetic_acid	0.75986
Dmdm34_evolved_3	acetic_acid	0.85742
Dmdm34_evolved_3	acetic_acid	0.7477
Dmdm34_evolved_3	acetic_acid	0.84946
Dmdm34_evolved_3	acetic_acid	0.83582
Dmdm34_evolved_3	acetic_acid	0.78673
Dmdm34_evolved_3	acetic_acid	0.78021
Dmdm34_evolved_3	acetic_acid	0.8818
Dmdm34_evolved_3	acetic_acid	0.77941
Dmdm34_evolved_3	acetic_acid	0.79528
Dmdm34_evolved_3	acetic_acid	0.81258
Dmdm34_evolved_3	acetic_acid	0.79066
Dmdm34_evolved_3	acetic_acid	0.82515
Dmdm34_evolved_3	acetic_acid	0.7825
Dmdm34_evolved_3	acetic_acid	0.89999
Dmdm34_evolved_3	acetic_acid	0.75531
Dmdm34_evolved_3	acetic_acid	0.80039
Dmdm34_evolved_3	acetic_acid	0.79716
Dmdm34_evolved_3	acetic_acid	0.86144
Dmdm34_evolved_3	acetic_acid	0.87397
Dmdm34_evolved_3	acetic_acid	0.7871
Dmdm34_evolved_3	acetic_acid	0.80701
Dmdm34_evolved_3	acetic_acid	0.92991
Dmdm34_evolved_3	acetic_acid	0.7892
Dmdm34_evolved_3	acetic_acid	0.84426
Dmdm34_evolved_3	acetic_acid	0.89518
Dmdm34_evolved_3	acetic_acid	0.87718
Dmdm34_evolved_3	acetic_acid	0.90507
Dmdm34_evolved_3	acetic_acid	0.8145
Dmdm34_evolved_3	acetic_acid	0.86585
Dmdm34_evolved_3	acetic_acid	0.76449
Dmdm34_evolved_3	acetic_acid	0.87086
Dmdm34_evolved_3	acetic_acid	0.89259
Dmdm34_evolved_3	acetic_acid	0.9602
Dmdm34_evolved_3	acetic_acid	0.85864
Dmdm34_evolved_3	acetic_acid	0.80793
Dmdm34_evolved_3	acetic_acid	0.83515
Dmdm34_evolved_3	acetic_acid	0.89794
Dmdm34_evolved_3	acetic_acid	0.87711
Dmdm34_evolved_3	acetic_acid	0.83599
Dmdm34_evolved_3	acetic_acid	0.93872
Dmdm34_evolved_3	acetic_acid	0.84074
Dmdm34_evolved_3	acetic_acid	0.87234
Dmdm34_evolved_3	acetic_acid	0.91087
Dmdm34_evolved_3	acetic_acid	0.867
Dmdm34_evolved_4	acetic_acid	0.69562
Dmdm34_evolved_4	acetic_acid	0.83455
Dmdm34_evolved_4	acetic_acid	0.7534
Dmdm34_evolved_4	acetic_acid	0.85339
Dmdm34_evolved_4	acetic_acid	0.78243
Dmdm34_evolved_4	acetic_acid	0.68457
Dmdm34_evolved_4	acetic_acid	0.87208
Dmdm34_evolved_4	acetic_acid	0.71875
Dmdm34_evolved_4	acetic_acid	0.61794
Dmdm34_evolved_4	acetic_acid	0.67015
Dmdm34_evolved_4	acetic_acid	0.7463
Dmdm34_evolved_4	acetic_acid	0.80167
Dmdm34_evolved_4	acetic_acid	0.79147
Dmdm34_evolved_4	acetic_acid	0.76564
Dmdm34_evolved_4	acetic_acid	0.72508
Dmdm34_evolved_4	acetic_acid	0.68129
Dmdm34_evolved_4	acetic_acid	0.7104
Dmdm34_evolved_4	acetic_acid	0.80764
Dmdm34_evolved_4	acetic_acid	0.78298
Dmdm34_evolved_4	acetic_acid	0.72877
Dmdm34_evolved_4	acetic_acid	0.7613
Dmdm34_evolved_4	acetic_acid	0.85051
Dmdm34_evolved_4	acetic_acid	0.68557
Dmdm34_evolved_4	acetic_acid	0.66351
Dmdm34_evolved_4	acetic_acid	0.68226
Dmdm34_evolved_4	acetic_acid	0.72757
Dmdm34_evolved_4	acetic_acid	0.81382
Dmdm34_evolved_4	acetic_acid	0.7754
Dmdm34_evolved_4	acetic_acid	0.7547
Dmdm34_evolved_4	acetic_acid	0.69695
Dmdm34_evolved_4	acetic_acid	0.7143
Dmdm34_evolved_4	acetic_acid	0.79934
Dmdm34_evolved_4	acetic_acid	0.8815
Dmdm34_evolved_4	acetic_acid	0.85375
Dmdm34_evolved_4	acetic_acid	0.77187
Dmdm34_evolved_4	acetic_acid	0.82428
Dmdm34_evolved_4	acetic_acid	0.80881
Dmdm34_evolved_4	acetic_acid	0.74854
Dmdm34_evolved_4	acetic_acid	0.79832
Dmdm34_evolved_4	acetic_acid	0.80833
Dmdm34_evolved_4	acetic_acid	0.80684
Dmdm34_evolved_4	acetic_acid	0.89393
Dmdm34_evolved_4	acetic_acid	0.81616
Dmdm34_evolved_4	acetic_acid	0.83691
Dmdm34_evolved_4	acetic_acid	0.7685
Dmdm34_ancestor	benomyl	0.6023
Dmdm34_ancestor	benomyl	0.5934
Dmdm34_ancestor	benomyl	0.59158
Dmdm34_ancestor	benomyl	0.74411
Dmdm34_ancestor	benomyl	0.58594
Dmdm34_ancestor	benomyl	0.74638
Dmdm34_ancestor	benomyl	0.58251
Dmdm34_ancestor	benomyl	0.55509
Dmdm34_ancestor	benomyl	0.57458
Dmdm34_ancestor	benomyl	0.53865
Dmdm34_ancestor	benomyl	0.51279
Dmdm34_ancestor	benomyl	0.49822
Dmdm34_ancestor	benomyl	0.51237
Dmdm34_ancestor	benomyl	0.54521
Dmdm34_ancestor	benomyl	0.51946
Dmdm34_ancestor	benomyl	0.58857
Dmdm34_ancestor	benomyl	0.51935
Dmdm34_ancestor	benomyl	0.57541
Dmdm34_ancestor	benomyl	0.5643
Dmdm34_ancestor	benomyl	0.53916
Dmdm34_ancestor	benomyl	0.60723
Dmdm34_ancestor	benomyl	0.59059
Dmdm34_ancestor	benomyl	0.60434
Dmdm34_ancestor	benomyl	0.6106
Dmdm34_ancestor	benomyl	0.61249
Dmdm34_ancestor	benomyl	0.60589
Dmdm34_ancestor	benomyl	0.60766
Dmdm34_ancestor	benomyl	0.60568
Dmdm34_ancestor	benomyl	0.61144
Dmdm34_ancestor	benomyl	0.60246
Dmdm34_ancestor	benomyl	0.58237
Dmdm34_ancestor	benomyl	0.5645
Dmdm34_ancestor	benomyl	0.5641
Dmdm34_ancestor	benomyl	0.5726
Dmdm34_ancestor	benomyl	0.54448
Dmdm34_ancestor	benomyl	0.53423
Dmdm34_ancestor	benomyl	0.54154
Dmdm34_ancestor	benomyl	0.54229
Dmdm34_ancestor	benomyl	0.58179
Dmdm34_ancestor	benomyl	0.54771
Dmdm34_ancestor	benomyl	0.56008
Dmdm34_ancestor	benomyl	0.58286
Dmdm34_ancestor	benomyl	0.5716
Dmdm34_ancestor	benomyl	0.57499
Dmdm34_ancestor	benomyl	0.5502
Dmdm34_ancestor	benomyl	0.50277
Dmdm34_ancestor	benomyl	0.49615
Dmdm34_ancestor	benomyl	0.51995
Dmdm34_ancestor	benomyl	0.52352
Dmdm34_ancestor	benomyl	0.51343
Dmdm34_ancestor	benomyl	0.55967
Dmdm34_ancestor	benomyl	0.55342
Dmdm34_ancestor	benomyl	0.52439
Dmdm34_ancestor	benomyl	0.6506
Dmdm34_ancestor	benomyl	0.54818
Dmdm34_ancestor	benomyl	0.57987
Dmdm34_ancestor	benomyl	0.47875
Dmdm34_ancestor	benomyl	0.54682
Dmdm34_ancestor	benomyl	0.47035
Dmdm34_ancestor	benomyl	0.48169
Dmdm34_ancestor	benomyl	0.47432
Dmdm34_ancestor	benomyl	0.46738
Dmdm34_ancestor	benomyl	0.52423
Dmdm34_ancestor	benomyl	0.46899
Dmdm34_ancestor	benomyl	0.54398
Dmdm34_ancestor	benomyl	0.55208
Dmdm34_ancestor	benomyl	0.54109
Dmdm34_ancestor	benomyl	0.54526
Dmdm34_ancestor	benomyl	0.50999
Dmdm34_ancestor	benomyl	0.51727
Dmdm34_ancestor	benomyl	0.54631
Dmdm34_ancestor	benomyl	0.5685
Dmdm34_ancestor	benomyl	0.71231
Dmdm34_ancestor	benomyl	0.58502
Dmdm34_ancestor	benomyl	0.58788
Dmdm34_ancestor	benomyl	0.56479
Dmdm34_ancestor	benomyl	0.58482
Dmdm34_ancestor	benomyl	0.58757
Dmdm34_ancestor	benomyl	0.58156
Dmdm34_ancestor	benomyl	0.51475
Dmdm34_ancestor	benomyl	0.54674
Dmdm34_ancestor	benomyl	0.5681
Dmdm34_ancestor	benomyl	0.5178
Dmdm34_ancestor	benomyl	0.53859
Dmdm34_ancestor	benomyl	0.53309
Dmdm34_ancestor	benomyl	0.53151
Dmdm34_ancestor	benomyl	0.49769
Dmdm34_ancestor	benomyl	0.51108
Dmdm34_ancestor	benomyl	0.54056
Dmdm34_ancestor	benomyl	0.51423
Dmdm34_ancestor	benomyl	0.51967
Dmdm34_ancestor	benomyl	0.55909
Dmdm34_ancestor	benomyl	0.53127
Dmdm34_ancestor	benomyl	0.53533
Dmdm34_ancestor	benomyl	0.53001
Dmdm34_ancestor	benomyl	0.49385
Dmdm34_ancestor	benomyl	0.46758
Dmdm34_ancestor	benomyl	0.49103
Dmdm34_ancestor	benomyl	0.48523
Dmdm34_ancestor	benomyl	0.48302
Dmdm34_ancestor	benomyl	0.51614
Dmdm34_ancestor	benomyl	0.48947
Dmdm34_ancestor	benomyl	0.46239
Dmdm34_ancestor	benomyl	0.61187
Dmdm34_ancestor	benomyl	0.50323
Dmdm34_ancestor	benomyl	0.62285
Dmdm34_ancestor	benomyl	0.5023
Dmdm34_ancestor	benomyl	0.47509
Dmdm34_ancestor	benomyl	0.44867
Dmdm34_ancestor	benomyl	0.43361
Dmdm34_ancestor	benomyl	0.46287
Dmdm34_ancestor	benomyl	0.41298
Dmdm34_ancestor	benomyl	0.49235
Dmdm34_ancestor	benomyl	0.41613
Dmdm34_ancestor	benomyl	0.52488
Dmdm34_ancestor	benomyl	0.53015
Dmdm34_ancestor	benomyl	0.49875
Dmdm34_ancestor	benomyl	0.48763
Dmdm34_ancestor	benomyl	0.51632
Dmdm34_ancestor	benomyl	0.5385
Dmdm34_ancestor	benomyl	0.50494
Dmdm34_ancestor	benomyl	0.50727
Dmdm34_ancestor	benomyl	0.53396
Dmdm34_ancestor	benomyl	0.56513
Dmdm34_ancestor	benomyl	0.49702
Dmdm34_ancestor	benomyl	0.56482
Dmdm34_ancestor	benomyl	0.555
Dmdm34_ancestor	benomyl	0.52647
Dmdm34_ancestor	benomyl	0.5334
Dmdm34_ancestor	benomyl	0.50703
Dmdm34_ancestor	benomyl	0.4964
Dmdm34_ancestor	benomyl	0.50299
Dmdm34_ancestor	benomyl	0.50769
Dmdm34_ancestor	benomyl	0.48917
Dmdm34_ancestor	benomyl	0.49044
Dmdm34_ancestor	benomyl	0.48557
Dmdm34_ancestor	benomyl	0.47404
Dmdm34_ancestor	benomyl	0.48713
Dmdm34_ancestor	benomyl	0.46318
Dmdm34_ancestor	benomyl	0.48653
Dmdm34_ancestor	benomyl	0.49387
Dmdm34_ancestor	benomyl	0.47748
Dmdm34_ancestor	benomyl	0.4865
Dmdm34_ancestor	benomyl	0.49349
Dmdm34_ancestor	benomyl	0.47983
Dmdm34_ancestor	benomyl	0.46563
Dmdm34_ancestor	benomyl	0.44988
Dmdm34_ancestor	benomyl	0.46246
Dmdm34_ancestor	benomyl	0.44484
Dmdm34_evolved_1	benomyl	0.89311
Dmdm34_evolved_1	benomyl	0.8693
Dmdm34_evolved_1	benomyl	0.86834
Dmdm34_evolved_1	benomyl	0.73458
Dmdm34_evolved_1	benomyl	0.86862
Dmdm34_evolved_1	benomyl	0.84919
Dmdm34_evolved_1	benomyl	0.8795
Dmdm34_evolved_1	benomyl	0.86957
Dmdm34_evolved_1	benomyl	0.85577
Dmdm34_evolved_1	benomyl	0.91195
Dmdm34_evolved_1	benomyl	0.88907
Dmdm34_evolved_1	benomyl	0.86134
Dmdm34_evolved_1	benomyl	0.89044
Dmdm34_evolved_1	benomyl	0.92076
Dmdm34_evolved_1	benomyl	0.88595
Dmdm34_evolved_1	benomyl	0.88092
Dmdm34_evolved_1	benomyl	0.87346
Dmdm34_evolved_1	benomyl	0.91142
Dmdm34_evolved_1	benomyl	0.87368
Dmdm34_evolved_1	benomyl	0.88148
Dmdm34_evolved_1	benomyl	0.88295
Dmdm34_evolved_1	benomyl	0.8292
Dmdm34_evolved_1	benomyl	0.83072
Dmdm34_evolved_1	benomyl	0.83959
Dmdm34_evolved_1	benomyl	0.86329
Dmdm34_evolved_1	benomyl	0.88202
Dmdm34_evolved_1	benomyl	0.92199
Dmdm34_evolved_1	benomyl	0.89181
Dmdm34_evolved_1	benomyl	0.80756
Dmdm34_evolved_1	benomyl	0.83546
Dmdm34_evolved_1	benomyl	0.89023
Dmdm34_evolved_1	benomyl	0.84249
Dmdm34_evolved_1	benomyl	0.91411
Dmdm34_evolved_1	benomyl	0.86589
Dmdm34_evolved_1	benomyl	0.86909
Dmdm34_evolved_1	benomyl	0.78724
Dmdm34_evolved_1	benomyl	0.85813
Dmdm34_evolved_1	benomyl	1.09061
Dmdm34_evolved_1	benomyl	0.8417
Dmdm34_evolved_1	benomyl	0.89415
Dmdm34_evolved_1	benomyl	0.85089
Dmdm34_evolved_1	benomyl	0.94293
Dmdm34_evolved_1	benomyl	0.86072
Dmdm34_evolved_1	benomyl	0.8774
Dmdm34_evolved_1	benomyl	0.84116
Dmdm34_evolved_1	benomyl	0.85304
Dmdm34_evolved_1	benomyl	0.74467
Dmdm34_evolved_1	benomyl	0.83329
Dmdm34_evolved_1	benomyl	0.78699
Dmdm34_evolved_1	benomyl	0.83493
Dmdm34_evolved_1	benomyl	0.83299
Dmdm34_evolved_1	benomyl	0.82405
Dmdm34_evolved_1	benomyl	0.89764
Dmdm34_evolved_1	benomyl	0.84767
Dmdm34_evolved_1	benomyl	0.84004
Dmdm34_evolved_1	benomyl	0.85058
Dmdm34_evolved_1	benomyl	0.85009
Dmdm34_evolved_1	benomyl	0.85388
Dmdm34_evolved_1	benomyl	0.84878
Dmdm34_evolved_1	benomyl	0.85861
Dmdm34_evolved_1	benomyl	0.86461
Dmdm34_evolved_1	benomyl	0.87136
Dmdm34_evolved_1	benomyl	0.86308
Dmdm34_evolved_1	benomyl	0.8582
Dmdm34_evolved_1	benomyl	0.79606
Dmdm34_evolved_1	benomyl	0.79549
Dmdm34_evolved_1	benomyl	0.82907
Dmdm34_evolved_1	benomyl	0.84275
Dmdm34_evolved_1	benomyl	0.84235
Dmdm34_evolved_1	benomyl	0.87256
Dmdm34_evolved_1	benomyl	0.84957
Dmdm34_evolved_1	benomyl	0.78471
Dmdm34_evolved_1	benomyl	0.77439
Dmdm34_evolved_1	benomyl	0.86232
Dmdm34_evolved_1	benomyl	0.82154
Dmdm34_evolved_1	benomyl	0.82559
Dmdm34_evolved_1	benomyl	0.78855
Dmdm34_evolved_1	benomyl	0.83825
Dmdm34_evolved_1	benomyl	0.75807
Dmdm34_evolved_1	benomyl	0.83852
Dmdm34_evolved_1	benomyl	0.98166
Dmdm34_evolved_1	benomyl	0.85133
Dmdm34_evolved_1	benomyl	0.89407
Dmdm34_evolved_1	benomyl	0.84991
Dmdm34_evolved_1	benomyl	0.87715
Dmdm34_evolved_1	benomyl	0.85424
Dmdm34_evolved_1	benomyl	0.85094
Dmdm34_evolved_1	benomyl	0.82553
Dmdm34_evolved_1	benomyl	0.86734
Dmdm34_evolved_1	benomyl	0.78117
Dmdm34_evolved_1	benomyl	0.7319
Dmdm34_evolved_1	benomyl	0.75737
Dmdm34_evolved_1	benomyl	0.74197
Dmdm34_evolved_1	benomyl	0.76071
Dmdm34_evolved_1	benomyl	0.81015
Dmdm34_evolved_1	benomyl	0.83362
Dmdm34_evolved_1	benomyl	0.94844
Dmdm34_evolved_1	benomyl	0.82142
Dmdm34_evolved_1	benomyl	0.83216
Dmdm34_evolved_1	benomyl	0.81805
Dmdm34_evolved_1	benomyl	0.84435
Dmdm34_evolved_1	benomyl	0.93916
Dmdm34_evolved_1	benomyl	0.8189
Dmdm34_evolved_1	benomyl	0.80951
Dmdm34_evolved_1	benomyl	0.80796
Dmdm34_evolved_1	benomyl	0.78825
Dmdm34_evolved_1	benomyl	0.82488
Dmdm34_evolved_1	benomyl	0.77845
Dmdm34_evolved_1	benomyl	0.8185
Dmdm34_evolved_1	benomyl	0.76976
Dmdm34_evolved_1	benomyl	0.81293
Dmdm34_evolved_1	benomyl	0.78454
Dmdm34_evolved_1	benomyl	0.78755
Dmdm34_evolved_1	benomyl	0.83103
Dmdm34_evolved_1	benomyl	0.79696
Dmdm34_evolved_1	benomyl	0.78474
Dmdm34_evolved_1	benomyl	0.76692
Dmdm34_evolved_1	benomyl	0.86831
Dmdm34_evolved_1	benomyl	0.75336
Dmdm34_evolved_1	benomyl	0.81052
Dmdm34_evolved_1	benomyl	0.80605
Dmdm34_evolved_1	benomyl	0.76324
Dmdm34_evolved_1	benomyl	0.73746
Dmdm34_evolved_1	benomyl	0.82957
Dmdm34_evolved_1	benomyl	0.98235
Dmdm34_evolved_1	benomyl	0.81487
Dmdm34_evolved_1	benomyl	0.86184
Dmdm34_evolved_1	benomyl	0.79437
Dmdm34_evolved_1	benomyl	0.79898
Dmdm34_evolved_1	benomyl	0.80611
Dmdm34_evolved_2	benomyl	0.84256
Dmdm34_evolved_2	benomyl	0.93243
Dmdm34_evolved_2	benomyl	0.86737
Dmdm34_evolved_2	benomyl	0.83396
Dmdm34_evolved_2	benomyl	0.87089
Dmdm34_evolved_2	benomyl	0.84126
Dmdm34_evolved_2	benomyl	0.85471
Dmdm34_evolved_2	benomyl	0.9166
Dmdm34_evolved_2	benomyl	0.91495
Dmdm34_evolved_2	benomyl	0.85912
Dmdm34_evolved_2	benomyl	0.88465
Dmdm34_evolved_2	benomyl	0.87504
Dmdm34_evolved_2	benomyl	0.88227
Dmdm34_evolved_2	benomyl	0.95048
Dmdm34_evolved_2	benomyl	0.83985
Dmdm34_evolved_2	benomyl	0.86684
Dmdm34_evolved_2	benomyl	0.88603
Dmdm34_evolved_2	benomyl	0.82948
Dmdm34_evolved_2	benomyl	0.86601
Dmdm34_evolved_2	benomyl	0.86912
Dmdm34_evolved_2	benomyl	0.8226
Dmdm34_evolved_2	benomyl	0.7944
Dmdm34_evolved_2	benomyl	0.90429
Dmdm34_evolved_2	benomyl	0.91539
Dmdm34_evolved_2	benomyl	0.91209
Dmdm34_evolved_2	benomyl	0.87409
Dmdm34_evolved_2	benomyl	0.85236
Dmdm34_evolved_2	benomyl	0.89544
Dmdm34_evolved_2	benomyl	0.81157
Dmdm34_evolved_2	benomyl	0.78526
Dmdm34_evolved_2	benomyl	0.85011
Dmdm34_evolved_2	benomyl	0.78608
Dmdm34_evolved_2	benomyl	0.845
Dmdm34_evolved_2	benomyl	0.81895
Dmdm34_evolved_2	benomyl	0.80389
Dmdm34_evolved_2	benomyl	0.82325
Dmdm34_evolved_2	benomyl	0.85331
Dmdm34_evolved_2	benomyl	0.84543
Dmdm34_evolved_2	benomyl	0.79733
Dmdm34_evolved_2	benomyl	0.82664
Dmdm34_evolved_2	benomyl	0.79245
Dmdm34_evolved_2	benomyl	0.84195
Dmdm34_evolved_2	benomyl	0.7719
Dmdm34_evolved_3	benomyl	0.78968
Dmdm34_evolved_3	benomyl	0.75305
Dmdm34_evolved_3	benomyl	0.76018
Dmdm34_evolved_3	benomyl	0.82625
Dmdm34_evolved_3	benomyl	0.73123
Dmdm34_evolved_3	benomyl	0.73243
Dmdm34_evolved_3	benomyl	0.71552
Dmdm34_evolved_3	benomyl	0.73187
Dmdm34_evolved_3	benomyl	0.73114
Dmdm34_evolved_3	benomyl	0.69805
Dmdm34_evolved_3	benomyl	0.73074
Dmdm34_evolved_3	benomyl	0.71677
Dmdm34_evolved_3	benomyl	0.72025
Dmdm34_evolved_3	benomyl	0.70751
Dmdm34_evolved_3	benomyl	0.73875
Dmdm34_evolved_3	benomyl	0.7644
Dmdm34_evolved_3	benomyl	0.72281
Dmdm34_evolved_3	benomyl	0.66553
Dmdm34_evolved_3	benomyl	0.75666
Dmdm34_evolved_3	benomyl	0.59621
Dmdm34_evolved_3	benomyl	0.66472
Dmdm34_evolved_3	benomyl	0.70599
Dmdm34_evolved_3	benomyl	0.68797
Dmdm34_evolved_3	benomyl	0.70956
Dmdm34_evolved_3	benomyl	0.70574
Dmdm34_evolved_3	benomyl	0.6896
Dmdm34_evolved_3	benomyl	0.68852
Dmdm34_evolved_3	benomyl	0.65425
Dmdm34_evolved_3	benomyl	0.73072
Dmdm34_evolved_3	benomyl	0.70541
Dmdm34_evolved_3	benomyl	0.7393
Dmdm34_evolved_3	benomyl	0.65646
Dmdm34_evolved_3	benomyl	0.65178
Dmdm34_evolved_3	benomyl	0.6667
Dmdm34_evolved_3	benomyl	0.63659
Dmdm34_evolved_3	benomyl	0.62143
Dmdm34_evolved_3	benomyl	0.6536
Dmdm34_evolved_3	benomyl	0.65343
Dmdm34_evolved_3	benomyl	0.61018
Dmdm34_evolved_3	benomyl	0.66674
Dmdm34_evolved_3	benomyl	0.64163
Dmdm34_evolved_3	benomyl	0.64793
Dmdm34_evolved_3	benomyl	0.62904
Dmdm34_evolved_3	benomyl	0.63209
Dmdm34_evolved_4	benomyl	0.80984
Dmdm34_evolved_4	benomyl	0.86749
Dmdm34_evolved_4	benomyl	0.84794
Dmdm34_evolved_4	benomyl	0.89207
Dmdm34_evolved_4	benomyl	0.82992
Dmdm34_evolved_4	benomyl	0.85474
Dmdm34_evolved_4	benomyl	0.86839
Dmdm34_evolved_4	benomyl	0.83543
Dmdm34_evolved_4	benomyl	0.86674
Dmdm34_evolved_4	benomyl	0.88052
Dmdm34_evolved_4	benomyl	0.80675
Dmdm34_evolved_4	benomyl	1.03219
Dmdm34_evolved_4	benomyl	0.78889
Dmdm34_evolved_4	benomyl	0.7951
Dmdm34_evolved_4	benomyl	0.88177
Dmdm34_evolved_4	benomyl	0.82997
Dmdm34_evolved_4	benomyl	0.83086
Dmdm34_evolved_4	benomyl	0.82851
Dmdm34_evolved_4	benomyl	0.85684
Dmdm34_evolved_4	benomyl	0.78947
Dmdm34_evolved_4	benomyl	0.86374
Dmdm34_evolved_4	benomyl	0.84423
Dmdm34_evolved_4	benomyl	0.81355
Dmdm34_evolved_4	benomyl	0.82636
Dmdm34_evolved_4	benomyl	0.85178
Dmdm34_evolved_4	benomyl	0.81322
Dmdm34_evolved_4	benomyl	0.89644
Dmdm34_evolved_4	benomyl	0.82274
Dmdm34_evolved_4	benomyl	0.81483
Dmdm34_evolved_4	benomyl	0.85912
Dmdm34_evolved_4	benomyl	0.80055
Dmdm34_evolved_4	benomyl	0.78042
Dmdm34_evolved_4	benomyl	0.80211
Dmdm34_evolved_4	benomyl	0.75365
Dmdm34_evolved_4	benomyl	0.76466
Dmdm34_evolved_4	benomyl	0.79559
Dmdm34_evolved_4	benomyl	0.786
Dmdm34_evolved_4	benomyl	0.77945
Dmdm34_evolved_4	benomyl	0.76326
Dmdm34_evolved_4	benomyl	0.79341
Dmdm34_evolved_4	benomyl	0.77168
Dmdm34_evolved_4	benomyl	0.77835
Dmdm34_evolved_4	benomyl	0.73229
Dmdm34_evolved_4	benomyl	0.79367
Dmdm34_ancestor	cycloheximide	0.69992
Dmdm34_ancestor	cycloheximide	0.69237
Dmdm34_ancestor	cycloheximide	0.67474
Dmdm34_ancestor	cycloheximide	0.73913
Dmdm34_ancestor	cycloheximide	0.70464
Dmdm34_ancestor	cycloheximide	0.8031
Dmdm34_ancestor	cycloheximide	0.69517
Dmdm34_ancestor	cycloheximide	0.69527
Dmdm34_ancestor	cycloheximide	0.76276
Dmdm34_ancestor	cycloheximide	0.65339
Dmdm34_ancestor	cycloheximide	0.62109
Dmdm34_ancestor	cycloheximide	0.60344
Dmdm34_ancestor	cycloheximide	0.60242
Dmdm34_ancestor	cycloheximide	0.70543
Dmdm34_ancestor	cycloheximide	0.65474
Dmdm34_ancestor	cycloheximide	0.77257
Dmdm34_ancestor	cycloheximide	0.74766
Dmdm34_ancestor	cycloheximide	0.69286
Dmdm34_ancestor	cycloheximide	0.71057
Dmdm34_ancestor	cycloheximide	0.71346
Dmdm34_ancestor	cycloheximide	0.74633
Dmdm34_ancestor	cycloheximide	0.75578
Dmdm34_ancestor	cycloheximide	0.70765
Dmdm34_ancestor	cycloheximide	0.77237
Dmdm34_ancestor	cycloheximide	0.67628
Dmdm34_ancestor	cycloheximide	0.71445
Dmdm34_ancestor	cycloheximide	0.73995
Dmdm34_ancestor	cycloheximide	0.71559
Dmdm34_ancestor	cycloheximide	0.719
Dmdm34_ancestor	cycloheximide	0.72523
Dmdm34_ancestor	cycloheximide	0.72772
Dmdm34_ancestor	cycloheximide	0.68443
Dmdm34_ancestor	cycloheximide	0.71005
Dmdm34_ancestor	cycloheximide	0.72084
Dmdm34_ancestor	cycloheximide	0.75486
Dmdm34_ancestor	cycloheximide	0.72709
Dmdm34_ancestor	cycloheximide	0.73256
Dmdm34_ancestor	cycloheximide	0.75449
Dmdm34_ancestor	cycloheximide	0.72934
Dmdm34_ancestor	cycloheximide	0.76347
Dmdm34_ancestor	cycloheximide	0.72346
Dmdm34_ancestor	cycloheximide	0.75296
Dmdm34_ancestor	cycloheximide	0.73423
Dmdm34_ancestor	cycloheximide	0.72476
Dmdm34_ancestor	cycloheximide	0.69046
Dmdm34_ancestor	cycloheximide	0.73333
Dmdm34_ancestor	cycloheximide	0.70766
Dmdm34_ancestor	cycloheximide	0.723
Dmdm34_ancestor	cycloheximide	0.72521
Dmdm34_ancestor	cycloheximide	0.70349
Dmdm34_ancestor	cycloheximide	0.72106
Dmdm34_ancestor	cycloheximide	0.71968
Dmdm34_ancestor	cycloheximide	0.70131
Dmdm34_ancestor	cycloheximide	0.69245
Dmdm34_ancestor	cycloheximide	0.66498
Dmdm34_ancestor	cycloheximide	0.71015
Dmdm34_ancestor	cycloheximide	0.8128
Dmdm34_ancestor	cycloheximide	0.68791
Dmdm34_ancestor	cycloheximide	0.68101
Dmdm34_ancestor	cycloheximide	0.72153
Dmdm34_ancestor	cycloheximide	0.67161
Dmdm34_ancestor	cycloheximide	0.62468
Dmdm34_ancestor	cycloheximide	0.62761
Dmdm34_ancestor	cycloheximide	0.63021
Dmdm34_ancestor	cycloheximide	0.69912
Dmdm34_ancestor	cycloheximide	0.6603
Dmdm34_ancestor	cycloheximide	0.7821
Dmdm34_ancestor	cycloheximide	0.74634
Dmdm34_ancestor	cycloheximide	0.7041
Dmdm34_ancestor	cycloheximide	0.71398
Dmdm34_ancestor	cycloheximide	0.73356
Dmdm34_ancestor	cycloheximide	0.74837
Dmdm34_ancestor	cycloheximide	0.72664
Dmdm34_ancestor	cycloheximide	0.70724
Dmdm34_ancestor	cycloheximide	0.73523
Dmdm34_ancestor	cycloheximide	0.68743
Dmdm34_ancestor	cycloheximide	0.69462
Dmdm34_ancestor	cycloheximide	0.73213
Dmdm34_ancestor	cycloheximide	0.70738
Dmdm34_ancestor	cycloheximide	0.70969
Dmdm34_ancestor	cycloheximide	0.72616
Dmdm34_ancestor	cycloheximide	0.73543
Dmdm34_ancestor	cycloheximide	0.71014
Dmdm34_ancestor	cycloheximide	0.75605
Dmdm34_ancestor	cycloheximide	0.72696
Dmdm34_ancestor	cycloheximide	0.7741
Dmdm34_ancestor	cycloheximide	0.73401
Dmdm34_ancestor	cycloheximide	0.74211
Dmdm34_ancestor	cycloheximide	0.74746
Dmdm34_ancestor	cycloheximide	0.75846
Dmdm34_ancestor	cycloheximide	0.73677
Dmdm34_ancestor	cycloheximide	0.68637
Dmdm34_ancestor	cycloheximide	0.72257
Dmdm34_ancestor	cycloheximide	0.75401
Dmdm34_ancestor	cycloheximide	0.70884
Dmdm34_ancestor	cycloheximide	0.69712
Dmdm34_ancestor	cycloheximide	0.71587
Dmdm34_ancestor	cycloheximide	0.70833
Dmdm34_ancestor	cycloheximide	0.70543
Dmdm34_ancestor	cycloheximide	0.70115
Dmdm34_ancestor	cycloheximide	0.71701
Dmdm34_ancestor	cycloheximide	0.7124
Dmdm34_ancestor	cycloheximide	0.74604
Dmdm34_ancestor	cycloheximide	0.72978
Dmdm34_ancestor	cycloheximide	0.74816
Dmdm34_ancestor	cycloheximide	0.78214
Dmdm34_ancestor	cycloheximide	0.75609
Dmdm34_ancestor	cycloheximide	0.87415
Dmdm34_ancestor	cycloheximide	0.73482
Dmdm34_ancestor	cycloheximide	0.72388
Dmdm34_ancestor	cycloheximide	0.72665
Dmdm34_ancestor	cycloheximide	0.71275
Dmdm34_ancestor	cycloheximide	0.69678
Dmdm34_ancestor	cycloheximide	0.68717
Dmdm34_ancestor	cycloheximide	0.70592
Dmdm34_ancestor	cycloheximide	0.71101
Dmdm34_ancestor	cycloheximide	0.72037
Dmdm34_ancestor	cycloheximide	0.78256
Dmdm34_ancestor	cycloheximide	0.73149
Dmdm34_ancestor	cycloheximide	0.75691
Dmdm34_ancestor	cycloheximide	0.78977
Dmdm34_ancestor	cycloheximide	0.80991
Dmdm34_ancestor	cycloheximide	0.7993
Dmdm34_ancestor	cycloheximide	0.77373
Dmdm34_ancestor	cycloheximide	0.73185
Dmdm34_ancestor	cycloheximide	0.7607
Dmdm34_ancestor	cycloheximide	0.73167
Dmdm34_ancestor	cycloheximide	0.76452
Dmdm34_ancestor	cycloheximide	0.783
Dmdm34_ancestor	cycloheximide	0.75254
Dmdm34_ancestor	cycloheximide	0.88487
Dmdm34_ancestor	cycloheximide	0.77276
Dmdm34_ancestor	cycloheximide	0.77574
Dmdm34_ancestor	cycloheximide	0.72572
Dmdm34_ancestor	cycloheximide	0.7865
Dmdm34_ancestor	cycloheximide	0.77711
Dmdm34_ancestor	cycloheximide	0.81337
Dmdm34_ancestor	cycloheximide	0.76849
Dmdm34_ancestor	cycloheximide	0.75958
Dmdm34_ancestor	cycloheximide	0.78016
Dmdm34_ancestor	cycloheximide	0.77554
Dmdm34_ancestor	cycloheximide	0.78023
Dmdm34_ancestor	cycloheximide	0.73738
Dmdm34_ancestor	cycloheximide	0.74576
Dmdm34_ancestor	cycloheximide	0.73154
Dmdm34_ancestor	cycloheximide	0.73343
Dmdm34_ancestor	cycloheximide	0.72855
Dmdm34_ancestor	cycloheximide	0.70364
Dmdm34_ancestor	cycloheximide	0.69631
Dmdm34_ancestor	cycloheximide	0.7347
Dmdm34_ancestor	cycloheximide	0.6891
Dmdm34_ancestor	cycloheximide	0.75173
Dmdm34_ancestor	cycloheximide	0.73815
Dmdm34_evolved_1	cycloheximide	0.80429
Dmdm34_evolved_1	cycloheximide	0.74273
Dmdm34_evolved_1	cycloheximide	0.73534
Dmdm34_evolved_1	cycloheximide	0.7434
Dmdm34_evolved_1	cycloheximide	0.7794
Dmdm34_evolved_1	cycloheximide	0.70797
Dmdm34_evolved_1	cycloheximide	0.72423
Dmdm34_evolved_1	cycloheximide	0.90728
Dmdm34_evolved_1	cycloheximide	0.92073
Dmdm34_evolved_1	cycloheximide	0.80544
Dmdm34_evolved_1	cycloheximide	0.79876
Dmdm34_evolved_1	cycloheximide	0.78255
Dmdm34_evolved_1	cycloheximide	0.77765
Dmdm34_evolved_1	cycloheximide	0.80361
Dmdm34_evolved_1	cycloheximide	0.82131
Dmdm34_evolved_1	cycloheximide	0.7065
Dmdm34_evolved_1	cycloheximide	0.80154
Dmdm34_evolved_1	cycloheximide	0.79547
Dmdm34_evolved_1	cycloheximide	0.79391
Dmdm34_evolved_1	cycloheximide	0.80866
Dmdm34_evolved_1	cycloheximide	0.7921
Dmdm34_evolved_1	cycloheximide	0.77835
Dmdm34_evolved_1	cycloheximide	0.78272
Dmdm34_evolved_1	cycloheximide	0.78269
Dmdm34_evolved_1	cycloheximide	0.78406
Dmdm34_evolved_1	cycloheximide	0.7733
Dmdm34_evolved_1	cycloheximide	0.80749
Dmdm34_evolved_1	cycloheximide	0.83635
Dmdm34_evolved_1	cycloheximide	0.82288
Dmdm34_evolved_1	cycloheximide	0.75795
Dmdm34_evolved_1	cycloheximide	0.78737
Dmdm34_evolved_1	cycloheximide	0.79824
Dmdm34_evolved_1	cycloheximide	0.77673
Dmdm34_evolved_1	cycloheximide	0.77751
Dmdm34_evolved_1	cycloheximide	0.80243
Dmdm34_evolved_1	cycloheximide	0.7205
Dmdm34_evolved_1	cycloheximide	0.70503
Dmdm34_evolved_1	cycloheximide	0.76897
Dmdm34_evolved_1	cycloheximide	0.78006
Dmdm34_evolved_1	cycloheximide	0.80439
Dmdm34_evolved_1	cycloheximide	0.7615
Dmdm34_evolved_1	cycloheximide	0.83307
Dmdm34_evolved_1	cycloheximide	0.77048
Dmdm34_evolved_1	cycloheximide	0.8103
Dmdm34_evolved_1	cycloheximide	0.79021
Dmdm34_evolved_1	cycloheximide	0.79029
Dmdm34_evolved_1	cycloheximide	0.78006
Dmdm34_evolved_1	cycloheximide	0.78063
Dmdm34_evolved_1	cycloheximide	0.79965
Dmdm34_evolved_1	cycloheximide	0.78411
Dmdm34_evolved_1	cycloheximide	0.87683
Dmdm34_evolved_1	cycloheximide	0.76728
Dmdm34_evolved_1	cycloheximide	0.80865
Dmdm34_evolved_1	cycloheximide	0.80758
Dmdm34_evolved_1	cycloheximide	0.78465
Dmdm34_evolved_1	cycloheximide	0.76838
Dmdm34_evolved_1	cycloheximide	0.79629
Dmdm34_evolved_1	cycloheximide	0.81197
Dmdm34_evolved_1	cycloheximide	0.79938
Dmdm34_evolved_1	cycloheximide	0.70255
Dmdm34_evolved_1	cycloheximide	0.82204
Dmdm34_evolved_1	cycloheximide	0.77929
Dmdm34_evolved_1	cycloheximide	0.79728
Dmdm34_evolved_1	cycloheximide	0.80093
Dmdm34_evolved_1	cycloheximide	0.7938
Dmdm34_evolved_1	cycloheximide	0.77792
Dmdm34_evolved_1	cycloheximide	0.78643
Dmdm34_evolved_1	cycloheximide	0.7854
Dmdm34_evolved_1	cycloheximide	0.79103
Dmdm34_evolved_1	cycloheximide	0.78255
Dmdm34_evolved_1	cycloheximide	0.80133
Dmdm34_evolved_1	cycloheximide	0.8368
Dmdm34_evolved_1	cycloheximide	0.80446
Dmdm34_evolved_1	cycloheximide	0.75859
Dmdm34_evolved_1	cycloheximide	0.78585
Dmdm34_evolved_1	cycloheximide	0.80371
Dmdm34_evolved_1	cycloheximide	0.77428
Dmdm34_evolved_1	cycloheximide	0.77041
Dmdm34_evolved_1	cycloheximide	0.84389
Dmdm34_evolved_1	cycloheximide	0.80837
Dmdm34_evolved_1	cycloheximide	0.76733
Dmdm34_evolved_1	cycloheximide	0.77529
Dmdm34_evolved_1	cycloheximide	0.79025
Dmdm34_evolved_1	cycloheximide	0.776
Dmdm34_evolved_1	cycloheximide	0.79409
Dmdm34_evolved_1	cycloheximide	0.75505
Dmdm34_evolved_1	cycloheximide	0.80849
Dmdm34_evolved_1	cycloheximide	0.79254
Dmdm34_evolved_1	cycloheximide	0.90055
Dmdm34_evolved_1	cycloheximide	0.8381
Dmdm34_evolved_1	cycloheximide	0.83286
Dmdm34_evolved_1	cycloheximide	0.84127
Dmdm34_evolved_1	cycloheximide	0.83836
Dmdm34_evolved_1	cycloheximide	0.82341
Dmdm34_evolved_1	cycloheximide	0.83793
Dmdm34_evolved_1	cycloheximide	0.82928
Dmdm34_evolved_1	cycloheximide	0.85511
Dmdm34_evolved_1	cycloheximide	0.88249
Dmdm34_evolved_1	cycloheximide	0.82822
Dmdm34_evolved_1	cycloheximide	0.86556
Dmdm34_evolved_1	cycloheximide	0.83437
Dmdm34_evolved_1	cycloheximide	0.86614
Dmdm34_evolved_1	cycloheximide	0.86379
Dmdm34_evolved_1	cycloheximide	0.78444
Dmdm34_evolved_1	cycloheximide	0.84747
Dmdm34_evolved_1	cycloheximide	0.83783
Dmdm34_evolved_1	cycloheximide	0.85289
Dmdm34_evolved_1	cycloheximide	0.86956
Dmdm34_evolved_1	cycloheximide	0.8216
Dmdm34_evolved_1	cycloheximide	0.85653
Dmdm34_evolved_1	cycloheximide	0.84484
Dmdm34_evolved_1	cycloheximide	0.83758
Dmdm34_evolved_1	cycloheximide	0.85346
Dmdm34_evolved_1	cycloheximide	0.84394
Dmdm34_evolved_1	cycloheximide	0.84185
Dmdm34_evolved_1	cycloheximide	0.88771
Dmdm34_evolved_1	cycloheximide	0.90938
Dmdm34_evolved_1	cycloheximide	0.79613
Dmdm34_evolved_1	cycloheximide	0.84027
Dmdm34_evolved_1	cycloheximide	0.85637
Dmdm34_evolved_1	cycloheximide	0.84899
Dmdm34_evolved_1	cycloheximide	0.82695
Dmdm34_evolved_1	cycloheximide	0.85257
Dmdm34_evolved_1	cycloheximide	0.85003
Dmdm34_evolved_1	cycloheximide	0.83846
Dmdm34_evolved_1	cycloheximide	0.82621
Dmdm34_evolved_1	cycloheximide	0.85432
Dmdm34_evolved_1	cycloheximide	0.79656
Dmdm34_evolved_1	cycloheximide	0.8397
Dmdm34_evolved_1	cycloheximide	0.81743
Dmdm34_evolved_1	cycloheximide	0.82883
Dmdm34_evolved_1	cycloheximide	0.82894
Dmdm34_evolved_2	cycloheximide	1.04445
Dmdm34_evolved_2	cycloheximide	1.07142
Dmdm34_evolved_2	cycloheximide	0.94712
Dmdm34_evolved_2	cycloheximide	0.95674
Dmdm34_evolved_2	cycloheximide	1.00532
Dmdm34_evolved_2	cycloheximide	0.94359
Dmdm34_evolved_2	cycloheximide	1.01773
Dmdm34_evolved_2	cycloheximide	1.00691
Dmdm34_evolved_2	cycloheximide	1.0621
Dmdm34_evolved_2	cycloheximide	0.96448
Dmdm34_evolved_2	cycloheximide	0.97784
Dmdm34_evolved_2	cycloheximide	0.97821
Dmdm34_evolved_2	cycloheximide	0.97055
Dmdm34_evolved_2	cycloheximide	1.03768
Dmdm34_evolved_2	cycloheximide	1.01041
Dmdm34_evolved_2	cycloheximide	0.99638
Dmdm34_evolved_2	cycloheximide	1.03108
Dmdm34_evolved_2	cycloheximide	0.9528
Dmdm34_evolved_2	cycloheximide	0.9664
Dmdm34_evolved_2	cycloheximide	0.99311
Dmdm34_evolved_2	cycloheximide	0.93193
Dmdm34_evolved_2	cycloheximide	0.98074
Dmdm34_evolved_2	cycloheximide	1.03023
Dmdm34_evolved_2	cycloheximide	1.02248
Dmdm34_evolved_2	cycloheximide	0.96187
Dmdm34_evolved_2	cycloheximide	0.96783
Dmdm34_evolved_2	cycloheximide	0.98927
Dmdm34_evolved_2	cycloheximide	0.98467
Dmdm34_evolved_2	cycloheximide	1.01609
Dmdm34_evolved_2	cycloheximide	0.96752
Dmdm34_evolved_2	cycloheximide	0.99293
Dmdm34_evolved_2	cycloheximide	1.05388
Dmdm34_evolved_2	cycloheximide	0.96363
Dmdm34_evolved_2	cycloheximide	0.98284
Dmdm34_evolved_2	cycloheximide	1.02266
Dmdm34_evolved_2	cycloheximide	0.9866
Dmdm34_evolved_2	cycloheximide	0.97334
Dmdm34_evolved_2	cycloheximide	1.01754
Dmdm34_evolved_2	cycloheximide	1.22042
Dmdm34_evolved_2	cycloheximide	1.00471
Dmdm34_evolved_2	cycloheximide	1.00469
Dmdm34_evolved_2	cycloheximide	1.01078
Dmdm34_evolved_2	cycloheximide	0.97076
Dmdm34_evolved_2	cycloheximide	0.9894
Dmdm34_evolved_2	cycloheximide	0.98535
Dmdm34_evolved_3	cycloheximide	0.96124
Dmdm34_evolved_3	cycloheximide	0.80772
Dmdm34_evolved_3	cycloheximide	0.84528
Dmdm34_evolved_3	cycloheximide	0.85576
Dmdm34_evolved_3	cycloheximide	0.8488
Dmdm34_evolved_3	cycloheximide	0.81305
Dmdm34_evolved_3	cycloheximide	0.8101
Dmdm34_evolved_3	cycloheximide	0.80871
Dmdm34_evolved_3	cycloheximide	0.82516
Dmdm34_evolved_3	cycloheximide	0.84225
Dmdm34_evolved_3	cycloheximide	0.80025
Dmdm34_evolved_3	cycloheximide	0.75746
Dmdm34_evolved_3	cycloheximide	0.79783
Dmdm34_evolved_3	cycloheximide	0.83113
Dmdm34_evolved_3	cycloheximide	0.83225
Dmdm34_evolved_3	cycloheximide	0.91005
Dmdm34_evolved_3	cycloheximide	0.80719
Dmdm34_evolved_3	cycloheximide	0.87509
Dmdm34_evolved_3	cycloheximide	0.82625
Dmdm34_evolved_3	cycloheximide	0.8231
Dmdm34_evolved_3	cycloheximide	0.82071
Dmdm34_evolved_3	cycloheximide	0.77871
Dmdm34_evolved_3	cycloheximide	0.78086
Dmdm34_evolved_3	cycloheximide	0.81958
Dmdm34_evolved_3	cycloheximide	0.82069
Dmdm34_evolved_3	cycloheximide	0.80313
Dmdm34_evolved_3	cycloheximide	0.75807
Dmdm34_evolved_3	cycloheximide	0.80182
Dmdm34_evolved_3	cycloheximide	0.80177
Dmdm34_evolved_3	cycloheximide	0.8223
Dmdm34_evolved_3	cycloheximide	0.89679
Dmdm34_evolved_3	cycloheximide	0.85001
Dmdm34_evolved_3	cycloheximide	0.90202
Dmdm34_evolved_3	cycloheximide	0.88978
Dmdm34_evolved_3	cycloheximide	0.87027
Dmdm34_evolved_3	cycloheximide	0.88005
Dmdm34_evolved_3	cycloheximide	0.86896
Dmdm34_evolved_3	cycloheximide	0.85309
Dmdm34_evolved_3	cycloheximide	0.84372
Dmdm34_evolved_3	cycloheximide	0.88253
Dmdm34_evolved_3	cycloheximide	0.86253
Dmdm34_evolved_3	cycloheximide	0.82242
Dmdm34_evolved_3	cycloheximide	0.87115
Dmdm34_evolved_3	cycloheximide	0.84769
Dmdm34_evolved_3	cycloheximide	0.86665
Dmdm34_evolved_4	cycloheximide	0.98057
Dmdm34_evolved_4	cycloheximide	0.98307
Dmdm34_evolved_4	cycloheximide	0.9668
Dmdm34_evolved_4	cycloheximide	1.01863
Dmdm34_evolved_4	cycloheximide	0.98201
Dmdm34_evolved_4	cycloheximide	1.02488
Dmdm34_evolved_4	cycloheximide	1.00833
Dmdm34_evolved_4	cycloheximide	0.97248
Dmdm34_evolved_4	cycloheximide	1.01488
Dmdm34_evolved_4	cycloheximide	1.00273
Dmdm34_evolved_4	cycloheximide	0.90773
Dmdm34_evolved_4	cycloheximide	0.9418
Dmdm34_evolved_4	cycloheximide	0.9626
Dmdm34_evolved_4	cycloheximide	0.96052
Dmdm34_evolved_4	cycloheximide	0.99806
Dmdm34_evolved_4	cycloheximide	0.95294
Dmdm34_evolved_4	cycloheximide	0.97687
Dmdm34_evolved_4	cycloheximide	0.97853
Dmdm34_evolved_4	cycloheximide	0.97892
Dmdm34_evolved_4	cycloheximide	0.95351
Dmdm34_evolved_4	cycloheximide	1.0072
Dmdm34_evolved_4	cycloheximide	0.96177
Dmdm34_evolved_4	cycloheximide	0.96068
Dmdm34_evolved_4	cycloheximide	1.00276
Dmdm34_evolved_4	cycloheximide	0.99507
Dmdm34_evolved_4	cycloheximide	0.94376
Dmdm34_evolved_4	cycloheximide	0.96544
Dmdm34_evolved_4	cycloheximide	0.96103
Dmdm34_evolved_4	cycloheximide	0.96305
Dmdm34_evolved_4	cycloheximide	0.98813
Dmdm34_evolved_4	cycloheximide	0.92635
Dmdm34_evolved_4	cycloheximide	0.95259
Dmdm34_evolved_4	cycloheximide	1.00509
Dmdm34_evolved_4	cycloheximide	0.95568
Dmdm34_evolved_4	cycloheximide	0.90899
Dmdm34_evolved_4	cycloheximide	0.97223
Dmdm34_evolved_4	cycloheximide	0.93403
Dmdm34_evolved_4	cycloheximide	0.94369
Dmdm34_evolved_4	cycloheximide	0.94453
Dmdm34_evolved_4	cycloheximide	0.95657
Dmdm34_evolved_4	cycloheximide	0.96511
Dmdm34_evolved_4	cycloheximide	0.9535
Dmdm34_evolved_4	cycloheximide	0.94329
Dmdm34_evolved_4	cycloheximide	0.97171
Dmdm34_evolved_4	cycloheximide	0.99983
Dmdm34_ancestor	ethanol	0.2424
Dmdm34_ancestor	ethanol	0.20633
Dmdm34_ancestor	ethanol	0.29358
Dmdm34_ancestor	ethanol	0.19565
Dmdm34_ancestor	ethanol	0.17262
Dmdm34_ancestor	ethanol	0.18213
Dmdm34_ancestor	ethanol	0.1775
Dmdm34_ancestor	ethanol	0.2887
Dmdm34_ancestor	ethanol	0.18072
Dmdm34_ancestor	ethanol	0.14049
Dmdm34_ancestor	ethanol	0.28027
Dmdm34_ancestor	ethanol	0.18733
Dmdm34_ancestor	ethanol	0.26853
Dmdm34_ancestor	ethanol	0.17195
Dmdm34_ancestor	ethanol	0.22655
Dmdm34_ancestor	ethanol	0.22268
Dmdm34_ancestor	ethanol	0.2224
Dmdm34_ancestor	ethanol	0.19489
Dmdm34_ancestor	ethanol	0.24601
Dmdm34_ancestor	ethanol	0.2551
Dmdm34_ancestor	ethanol	0.22493
Dmdm34_ancestor	ethanol	0.23114
Dmdm34_ancestor	ethanol	0.2393
Dmdm34_ancestor	ethanol	0.24889
Dmdm34_ancestor	ethanol	0.20175
Dmdm34_ancestor	ethanol	0.22356
Dmdm34_ancestor	ethanol	0.21551
Dmdm34_ancestor	ethanol	0.2476
Dmdm34_ancestor	ethanol	0.17877
Dmdm34_ancestor	ethanol	0.25395
Dmdm34_ancestor	ethanol	0.26295
Dmdm34_ancestor	ethanol	0.25694
Dmdm34_ancestor	ethanol	0.2483
Dmdm34_ancestor	ethanol	0.27223
Dmdm34_ancestor	ethanol	0.27119
Dmdm34_ancestor	ethanol	0.23448
Dmdm34_ancestor	ethanol	0.22385
Dmdm34_ancestor	ethanol	0.27318
Dmdm34_ancestor	ethanol	0.28441
Dmdm34_ancestor	ethanol	0.24962
Dmdm34_ancestor	ethanol	0.3018
Dmdm34_ancestor	ethanol	0.29499
Dmdm34_ancestor	ethanol	0.24331
Dmdm34_ancestor	ethanol	0.28964
Dmdm34_ancestor	ethanol	0.30039
Dmdm34_ancestor	ethanol	0.28315
Dmdm34_ancestor	ethanol	0.23131
Dmdm34_ancestor	ethanol	0.3152
Dmdm34_ancestor	ethanol	0.21289
Dmdm34_ancestor	ethanol	0.20844
Dmdm34_ancestor	ethanol	0.19858
Dmdm34_ancestor	ethanol	0.19645
Dmdm34_ancestor	ethanol	0.34683
Dmdm34_ancestor	ethanol	0.17417
Dmdm34_ancestor	ethanol	0.26444
Dmdm34_ancestor	ethanol	0.20512
Dmdm34_ancestor	ethanol	0.29708
Dmdm34_ancestor	ethanol	0.23161
Dmdm34_ancestor	ethanol	0.26813
Dmdm34_ancestor	ethanol	0.24099
Dmdm34_ancestor	ethanol	0.29423
Dmdm34_ancestor	ethanol	0.28506
Dmdm34_ancestor	ethanol	0.30133
Dmdm34_ancestor	ethanol	0.2535
Dmdm34_ancestor	ethanol	0.28499
Dmdm34_ancestor	ethanol	0.28111
Dmdm34_ancestor	ethanol	0.27228
Dmdm34_ancestor	ethanol	0.26834
Dmdm34_ancestor	ethanol	0.28169
Dmdm34_ancestor	ethanol	0.29489
Dmdm34_ancestor	ethanol	0.25396
Dmdm34_ancestor	ethanol	0.27036
Dmdm34_ancestor	ethanol	0.27518
Dmdm34_ancestor	ethanol	0.31008
Dmdm34_ancestor	ethanol	0.2206
Dmdm34_ancestor	ethanol	0.2808
Dmdm34_ancestor	ethanol	0.30353
Dmdm34_ancestor	ethanol	0.30802
Dmdm34_ancestor	ethanol	0.29382
Dmdm34_ancestor	ethanol	0.30766
Dmdm34_ancestor	ethanol	0.29838
Dmdm34_ancestor	ethanol	0.3029
Dmdm34_ancestor	ethanol	0.34802
Dmdm34_ancestor	ethanol	0.30778
Dmdm34_ancestor	ethanol	0.32374
Dmdm34_ancestor	ethanol	0.34976
Dmdm34_ancestor	ethanol	0.34332
Dmdm34_ancestor	ethanol	0.30561
Dmdm34_ancestor	ethanol	0.32453
Dmdm34_ancestor	ethanol	0.35652
Dmdm34_ancestor	ethanol	0.32227
Dmdm34_ancestor	ethanol	0.32013
Dmdm34_ancestor	ethanol	0.33572
Dmdm34_ancestor	ethanol	0.24917
Dmdm34_ancestor	ethanol	0.3535
Dmdm34_ancestor	ethanol	0.24648
Dmdm34_ancestor	ethanol	0.20685
Dmdm34_ancestor	ethanol	0.24584
Dmdm34_ancestor	ethanol	0.40606
Dmdm34_ancestor	ethanol	0.21452
Dmdm34_ancestor	ethanol	0.33996
Dmdm34_ancestor	ethanol	0.26034
Dmdm34_ancestor	ethanol	0.23503
Dmdm34_ancestor	ethanol	0.27489
Dmdm34_ancestor	ethanol	0.32949
Dmdm34_ancestor	ethanol	0.28461
Dmdm34_ancestor	ethanol	0.3106
Dmdm34_ancestor	ethanol	0.35061
Dmdm34_ancestor	ethanol	0.37209
Dmdm34_ancestor	ethanol	0.28267
Dmdm34_ancestor	ethanol	0.35746
Dmdm34_ancestor	ethanol	0.33142
Dmdm34_ancestor	ethanol	0.33305
Dmdm34_ancestor	ethanol	0.32652
Dmdm34_ancestor	ethanol	0.33208
Dmdm34_ancestor	ethanol	0.30822
Dmdm34_ancestor	ethanol	0.27592
Dmdm34_ancestor	ethanol	0.25301
Dmdm34_ancestor	ethanol	0.29668
Dmdm34_ancestor	ethanol	0.301
Dmdm34_ancestor	ethanol	0.25168
Dmdm34_ancestor	ethanol	0.28813
Dmdm34_ancestor	ethanol	0.3332
Dmdm34_ancestor	ethanol	0.34105
Dmdm34_ancestor	ethanol	0.30519
Dmdm34_ancestor	ethanol	0.32571
Dmdm34_ancestor	ethanol	0.34503
Dmdm34_ancestor	ethanol	0.35318
Dmdm34_ancestor	ethanol	0.37931
Dmdm34_ancestor	ethanol	0.35569
Dmdm34_ancestor	ethanol	0.38277
Dmdm34_ancestor	ethanol	0.37311
Dmdm34_ancestor	ethanol	0.3707
Dmdm34_ancestor	ethanol	0.36599
Dmdm34_ancestor	ethanol	0.39236
Dmdm34_ancestor	ethanol	0.34354
Dmdm34_evolved_1	ethanol	0.84419
Dmdm34_evolved_1	ethanol	0.69498
Dmdm34_evolved_1	ethanol	0.71122
Dmdm34_evolved_1	ethanol	0.75156
Dmdm34_evolved_1	ethanol	0.77109
Dmdm34_evolved_1	ethanol	0.75186
Dmdm34_evolved_1	ethanol	0.7605
Dmdm34_evolved_1	ethanol	0.76169
Dmdm34_evolved_1	ethanol	0.72793
Dmdm34_evolved_1	ethanol	0.73449
Dmdm34_evolved_1	ethanol	0.74501
Dmdm34_evolved_1	ethanol	0.71311
Dmdm34_evolved_1	ethanol	0.70697
Dmdm34_evolved_1	ethanol	0.71767
Dmdm34_evolved_1	ethanol	0.69414
Dmdm34_evolved_1	ethanol	0.73031
Dmdm34_evolved_1	ethanol	0.71889
Dmdm34_evolved_1	ethanol	0.70974
Dmdm34_evolved_1	ethanol	0.69911
Dmdm34_evolved_1	ethanol	0.71998
Dmdm34_evolved_1	ethanol	0.76085
Dmdm34_evolved_1	ethanol	0.77073
Dmdm34_evolved_1	ethanol	0.74829
Dmdm34_evolved_1	ethanol	0.69937
Dmdm34_evolved_1	ethanol	0.68138
Dmdm34_evolved_1	ethanol	0.73169
Dmdm34_evolved_1	ethanol	0.71135
Dmdm34_evolved_1	ethanol	0.64004
Dmdm34_evolved_1	ethanol	0.70726
Dmdm34_evolved_1	ethanol	0.80362
Dmdm34_evolved_1	ethanol	0.63876
Dmdm34_evolved_1	ethanol	0.68591
Dmdm34_evolved_1	ethanol	0.65306
Dmdm34_evolved_1	ethanol	0.7052
Dmdm34_evolved_1	ethanol	0.73999
Dmdm34_evolved_1	ethanol	0.71544
Dmdm34_evolved_1	ethanol	0.75357
Dmdm34_evolved_1	ethanol	0.74036
Dmdm34_evolved_1	ethanol	0.66717
Dmdm34_evolved_1	ethanol	0.64804
Dmdm34_evolved_1	ethanol	0.74992
Dmdm34_evolved_1	ethanol	0.67958
Dmdm34_evolved_1	ethanol	0.65798
Dmdm34_evolved_1	ethanol	0.66865
Dmdm34_evolved_1	ethanol	0.6517
Dmdm34_evolved_1	ethanol	0.88017
Dmdm34_evolved_1	ethanol	0.78399
Dmdm34_evolved_1	ethanol	0.7899
Dmdm34_evolved_1	ethanol	0.79033
Dmdm34_evolved_1	ethanol	0.81988
Dmdm34_evolved_1	ethanol	0.77998
Dmdm34_evolved_1	ethanol	0.79814
Dmdm34_evolved_1	ethanol	0.79974
Dmdm34_evolved_1	ethanol	0.76183
Dmdm34_evolved_1	ethanol	0.78552
Dmdm34_evolved_1	ethanol	0.79285
Dmdm34_evolved_1	ethanol	0.74807
Dmdm34_evolved_1	ethanol	0.73725
Dmdm34_evolved_1	ethanol	0.7513
Dmdm34_evolved_1	ethanol	0.75027
Dmdm34_evolved_1	ethanol	0.75885
Dmdm34_evolved_1	ethanol	0.75
Dmdm34_evolved_1	ethanol	0.7583
Dmdm34_evolved_1	ethanol	0.74066
Dmdm34_evolved_1	ethanol	0.77129
Dmdm34_evolved_1	ethanol	0.77706
Dmdm34_evolved_1	ethanol	0.8058
Dmdm34_evolved_1	ethanol	0.76809
Dmdm34_evolved_1	ethanol	0.77505
Dmdm34_evolved_1	ethanol	0.67678
Dmdm34_evolved_1	ethanol	0.78613
Dmdm34_evolved_1	ethanol	0.78105
Dmdm34_evolved_1	ethanol	0.72188
Dmdm34_evolved_1	ethanol	0.73905
Dmdm34_evolved_1	ethanol	0.82257
Dmdm34_evolved_1	ethanol	0.74386
Dmdm34_evolved_1	ethanol	0.80392
Dmdm34_evolved_1	ethanol	0.72011
Dmdm34_evolved_1	ethanol	0.77016
Dmdm34_evolved_1	ethanol	0.78224
Dmdm34_evolved_1	ethanol	0.77754
Dmdm34_evolved_1	ethanol	0.8246
Dmdm34_evolved_1	ethanol	0.80623
Dmdm34_evolved_1	ethanol	0.73472
Dmdm34_evolved_1	ethanol	0.73068
Dmdm34_evolved_1	ethanol	0.77936
Dmdm34_evolved_1	ethanol	0.75794
Dmdm34_evolved_1	ethanol	0.69695
Dmdm34_evolved_1	ethanol	0.70257
Dmdm34_evolved_1	ethanol	0.77273
Dmdm34_evolved_1	ethanol	0.8672
Dmdm34_evolved_1	ethanol	0.7244
Dmdm34_evolved_1	ethanol	0.77629
Dmdm34_evolved_1	ethanol	0.70864
Dmdm34_evolved_1	ethanol	0.83845
Dmdm34_evolved_1	ethanol	0.83212
Dmdm34_evolved_1	ethanol	0.86215
Dmdm34_evolved_1	ethanol	0.85359
Dmdm34_evolved_1	ethanol	0.79897
Dmdm34_evolved_1	ethanol	0.81859
Dmdm34_evolved_1	ethanol	0.82957
Dmdm34_evolved_1	ethanol	0.77875
Dmdm34_evolved_1	ethanol	0.78914
Dmdm34_evolved_1	ethanol	0.79576
Dmdm34_evolved_1	ethanol	0.76424
Dmdm34_evolved_1	ethanol	0.77948
Dmdm34_evolved_1	ethanol	0.79206
Dmdm34_evolved_1	ethanol	0.76799
Dmdm34_evolved_1	ethanol	0.75702
Dmdm34_evolved_1	ethanol	0.79898
Dmdm34_evolved_1	ethanol	0.80277
Dmdm34_evolved_1	ethanol	0.83458
Dmdm34_evolved_1	ethanol	0.80703
Dmdm34_evolved_1	ethanol	0.79305
Dmdm34_evolved_1	ethanol	0.77324
Dmdm34_evolved_1	ethanol	0.80777
Dmdm34_evolved_1	ethanol	0.81659
Dmdm34_evolved_1	ethanol	0.74321
Dmdm34_evolved_1	ethanol	0.7925
Dmdm34_evolved_1	ethanol	0.87739
Dmdm34_evolved_1	ethanol	0.79095
Dmdm34_evolved_1	ethanol	0.87346
Dmdm34_evolved_1	ethanol	0.75626
Dmdm34_evolved_1	ethanol	0.79281
Dmdm34_evolved_1	ethanol	0.82139
Dmdm34_evolved_1	ethanol	0.83646
Dmdm34_evolved_1	ethanol	0.8614
Dmdm34_evolved_1	ethanol	0.82718
Dmdm34_evolved_1	ethanol	0.76799
Dmdm34_evolved_1	ethanol	0.77032
Dmdm34_evolved_1	ethanol	0.78307
Dmdm34_evolved_1	ethanol	0.78711
Dmdm34_evolved_1	ethanol	0.79356
Dmdm34_evolved_1	ethanol	0.73427
Dmdm34_evolved_1	ethanol	0.82118
Dmdm34_evolved_2	ethanol	0.8957
Dmdm34_evolved_2	ethanol	0.89671
Dmdm34_evolved_2	ethanol	0.86678
Dmdm34_evolved_2	ethanol	0.87227
Dmdm34_evolved_2	ethanol	0.92378
Dmdm34_evolved_2	ethanol	0.78009
Dmdm34_evolved_2	ethanol	0.83147
Dmdm34_evolved_2	ethanol	0.89252
Dmdm34_evolved_2	ethanol	0.87125
Dmdm34_evolved_2	ethanol	0.8826
Dmdm34_evolved_2	ethanol	0.87337
Dmdm34_evolved_2	ethanol	0.88727
Dmdm34_evolved_2	ethanol	0.84197
Dmdm34_evolved_2	ethanol	0.87373
Dmdm34_evolved_2	ethanol	0.81415
Dmdm34_evolved_2	ethanol	0.93897
Dmdm34_evolved_2	ethanol	0.94043
Dmdm34_evolved_2	ethanol	0.93859
Dmdm34_evolved_2	ethanol	0.92573
Dmdm34_evolved_2	ethanol	1.00428
Dmdm34_evolved_2	ethanol	0.8169
Dmdm34_evolved_2	ethanol	0.90761
Dmdm34_evolved_2	ethanol	0.90351
Dmdm34_evolved_2	ethanol	0.91743
Dmdm34_evolved_2	ethanol	0.89586
Dmdm34_evolved_2	ethanol	0.88652
Dmdm34_evolved_2	ethanol	0.90587
Dmdm34_evolved_2	ethanol	0.92381
Dmdm34_evolved_2	ethanol	0.92217
Dmdm34_evolved_2	ethanol	0.85288
Dmdm34_evolved_2	ethanol	0.96392
Dmdm34_evolved_2	ethanol	0.97086
Dmdm34_evolved_2	ethanol	0.92753
Dmdm34_evolved_2	ethanol	0.88906
Dmdm34_evolved_2	ethanol	0.92411
Dmdm34_evolved_2	ethanol	0.84093
Dmdm34_evolved_2	ethanol	0.93921
Dmdm34_evolved_2	ethanol	0.94875
Dmdm34_evolved_2	ethanol	0.95241
Dmdm34_evolved_2	ethanol	0.95431
Dmdm34_evolved_2	ethanol	0.94179
Dmdm34_evolved_2	ethanol	0.92236
Dmdm34_evolved_2	ethanol	0.94977
Dmdm34_evolved_2	ethanol	0.96991
Dmdm34_evolved_2	ethanol	0.92418
Dmdm34_evolved_3	ethanol	0.47958
Dmdm34_evolved_3	ethanol	0.42751
Dmdm34_evolved_3	ethanol	0.40546
Dmdm34_evolved_3	ethanol	0.44342
Dmdm34_evolved_3	ethanol	0.41109
Dmdm34_evolved_3	ethanol	0.43409
Dmdm34_evolved_3	ethanol	0.29504
Dmdm34_evolved_3	ethanol	0.38471
Dmdm34_evolved_3	ethanol	0.37682
Dmdm34_evolved_3	ethanol	0.4424
Dmdm34_evolved_3	ethanol	0.37437
Dmdm34_evolved_3	ethanol	0.25546
Dmdm34_evolved_3	ethanol	0.42531
Dmdm34_evolved_3	ethanol	0.29589
Dmdm34_evolved_3	ethanol	0.42903
Dmdm34_evolved_3	ethanol	0.47133
Dmdm34_evolved_3	ethanol	0.44932
Dmdm34_evolved_3	ethanol	0.48158
Dmdm34_evolved_3	ethanol	0.52645
Dmdm34_evolved_3	ethanol	0.48588
Dmdm34_evolved_3	ethanol	0.44876
Dmdm34_evolved_3	ethanol	0.40055
Dmdm34_evolved_3	ethanol	0.45589
Dmdm34_evolved_3	ethanol	0.45687
Dmdm34_evolved_3	ethanol	0.43867
Dmdm34_evolved_3	ethanol	0.48457
Dmdm34_evolved_3	ethanol	0.28479
Dmdm34_evolved_3	ethanol	0.43436
Dmdm34_evolved_3	ethanol	0.35009
Dmdm34_evolved_3	ethanol	0.48527
Dmdm34_evolved_3	ethanol	0.53517
Dmdm34_evolved_3	ethanol	0.51392
Dmdm34_evolved_3	ethanol	0.60103
Dmdm34_evolved_3	ethanol	0.60866
Dmdm34_evolved_3	ethanol	0.55127
Dmdm34_evolved_3	ethanol	0.53011
Dmdm34_evolved_3	ethanol	0.48435
Dmdm34_evolved_3	ethanol	0.48756
Dmdm34_evolved_3	ethanol	0.56116
Dmdm34_evolved_3	ethanol	0.49932
Dmdm34_evolved_3	ethanol	0.56817
Dmdm34_evolved_3	ethanol	0.47031
Dmdm34_evolved_3	ethanol	0.49927
Dmdm34_evolved_3	ethanol	0.49709
Dmdm34_evolved_3	ethanol	0.50006
Dmdm34_evolved_4	ethanol	0.62046
Dmdm34_evolved_4	ethanol	0.6793
Dmdm34_evolved_4	ethanol	0.7157
Dmdm34_evolved_4	ethanol	0.76209
Dmdm34_evolved_4	ethanol	0.66511
Dmdm34_evolved_4	ethanol	0.71972
Dmdm34_evolved_4	ethanol	0.76218
Dmdm34_evolved_4	ethanol	0.72632
Dmdm34_evolved_4	ethanol	0.67597
Dmdm34_evolved_4	ethanol	0.67703
Dmdm34_evolved_4	ethanol	0.69753
Dmdm34_evolved_4	ethanol	0.74083
Dmdm34_evolved_4	ethanol	0.71773
Dmdm34_evolved_4	ethanol	0.71379
Dmdm34_evolved_4	ethanol	0.74871
Dmdm34_evolved_4	ethanol	0.65602
Dmdm34_evolved_4	ethanol	0.72101
Dmdm34_evolved_4	ethanol	0.76209
Dmdm34_evolved_4	ethanol	0.76477
Dmdm34_evolved_4	ethanol	0.66905
Dmdm34_evolved_4	ethanol	0.7759
Dmdm34_evolved_4	ethanol	0.74222
Dmdm34_evolved_4	ethanol	0.71563
Dmdm34_evolved_4	ethanol	0.75131
Dmdm34_evolved_4	ethanol	0.74231
Dmdm34_evolved_4	ethanol	0.70843
Dmdm34_evolved_4	ethanol	0.72387
Dmdm34_evolved_4	ethanol	0.70843
Dmdm34_evolved_4	ethanol	0.74897
Dmdm34_evolved_4	ethanol	0.78167
Dmdm34_evolved_4	ethanol	0.67379
Dmdm34_evolved_4	ethanol	0.72262
Dmdm34_evolved_4	ethanol	0.81556
Dmdm34_evolved_4	ethanol	0.7965
Dmdm34_evolved_4	ethanol	0.70595
Dmdm34_evolved_4	ethanol	0.81045
Dmdm34_evolved_4	ethanol	0.82438
Dmdm34_evolved_4	ethanol	0.75125
Dmdm34_evolved_4	ethanol	0.74743
Dmdm34_evolved_4	ethanol	0.76659
Dmdm34_evolved_4	ethanol	0.72087
Dmdm34_evolved_4	ethanol	0.7596
Dmdm34_evolved_4	ethanol	0.73728
Dmdm34_evolved_4	ethanol	0.7971
Dmdm34_evolved_4	ethanol	0.80258
Dmdm34_ancestor	ethanol+glicerol	0.36301
Dmdm34_ancestor	ethanol+glicerol	0.30809
Dmdm34_ancestor	ethanol+glicerol	0.37952
Dmdm34_ancestor	ethanol+glicerol	0.31448
Dmdm34_ancestor	ethanol+glicerol	0.36007
Dmdm34_ancestor	ethanol+glicerol	0.3478
Dmdm34_ancestor	ethanol+glicerol	0.34125
Dmdm34_ancestor	ethanol+glicerol	0.43238
Dmdm34_ancestor	ethanol+glicerol	0.44261
Dmdm34_ancestor	ethanol+glicerol	0.34824
Dmdm34_ancestor	ethanol+glicerol	0.33415
Dmdm34_ancestor	ethanol+glicerol	0.37755
Dmdm34_ancestor	ethanol+glicerol	0.38138
Dmdm34_ancestor	ethanol+glicerol	0.34931
Dmdm34_ancestor	ethanol+glicerol	0.34245
Dmdm34_ancestor	ethanol+glicerol	0.35837
Dmdm34_ancestor	ethanol+glicerol	0.33737
Dmdm34_ancestor	ethanol+glicerol	0.32579
Dmdm34_ancestor	ethanol+glicerol	0.3521
Dmdm34_ancestor	ethanol+glicerol	0.31683
Dmdm34_ancestor	ethanol+glicerol	0.38725
Dmdm34_ancestor	ethanol+glicerol	0.41008
Dmdm34_ancestor	ethanol+glicerol	0.39792
Dmdm34_ancestor	ethanol+glicerol	0.39419
Dmdm34_ancestor	ethanol+glicerol	0.35165
Dmdm34_ancestor	ethanol+glicerol	0.37422
Dmdm34_ancestor	ethanol+glicerol	0.34206
Dmdm34_ancestor	ethanol+glicerol	0.32299
Dmdm34_ancestor	ethanol+glicerol	0.31342
Dmdm34_ancestor	ethanol+glicerol	0.27903
Dmdm34_ancestor	ethanol+glicerol	0.34208
Dmdm34_ancestor	ethanol+glicerol	0.3145
Dmdm34_ancestor	ethanol+glicerol	0.35947
Dmdm34_ancestor	ethanol+glicerol	0.34147
Dmdm34_ancestor	ethanol+glicerol	0.3142
Dmdm34_ancestor	ethanol+glicerol	0.33788
Dmdm34_ancestor	ethanol+glicerol	0.33857
Dmdm34_ancestor	ethanol+glicerol	0.38116
Dmdm34_ancestor	ethanol+glicerol	0.37148
Dmdm34_ancestor	ethanol+glicerol	0.3665
Dmdm34_ancestor	ethanol+glicerol	0.39828
Dmdm34_ancestor	ethanol+glicerol	0.40468
Dmdm34_ancestor	ethanol+glicerol	0.39554
Dmdm34_ancestor	ethanol+glicerol	0.38224
Dmdm34_ancestor	ethanol+glicerol	0.36078
Dmdm34_ancestor	ethanol+glicerol	0.32525
Dmdm34_ancestor	ethanol+glicerol	0.37196
Dmdm34_ancestor	ethanol+glicerol	0.34881
Dmdm34_ancestor	ethanol+glicerol	0.33721
Dmdm34_ancestor	ethanol+glicerol	0.41108
Dmdm34_ancestor	ethanol+glicerol	0.36078
Dmdm34_ancestor	ethanol+glicerol	0.40833
Dmdm34_ancestor	ethanol+glicerol	0.41764
Dmdm34_ancestor	ethanol+glicerol	0.3624
Dmdm34_ancestor	ethanol+glicerol	0.40327
Dmdm34_ancestor	ethanol+glicerol	0.38589
Dmdm34_ancestor	ethanol+glicerol	0.42127
Dmdm34_ancestor	ethanol+glicerol	0.39558
Dmdm34_ancestor	ethanol+glicerol	0.37807
Dmdm34_ancestor	ethanol+glicerol	0.33969
Dmdm34_ancestor	ethanol+glicerol	0.3756
Dmdm34_ancestor	ethanol+glicerol	0.40334
Dmdm34_ancestor	ethanol+glicerol	0.40117
Dmdm34_ancestor	ethanol+glicerol	0.36877
Dmdm34_ancestor	ethanol+glicerol	0.35749
Dmdm34_ancestor	ethanol+glicerol	0.36636
Dmdm34_ancestor	ethanol+glicerol	0.36213
Dmdm34_ancestor	ethanol+glicerol	0.36198
Dmdm34_ancestor	ethanol+glicerol	0.40923
Dmdm34_ancestor	ethanol+glicerol	0.41396
Dmdm34_ancestor	ethanol+glicerol	0.39985
Dmdm34_ancestor	ethanol+glicerol	0.42012
Dmdm34_ancestor	ethanol+glicerol	0.40153
Dmdm34_ancestor	ethanol+glicerol	0.39255
Dmdm34_ancestor	ethanol+glicerol	0.40987
Dmdm34_ancestor	ethanol+glicerol	0.39463
Dmdm34_ancestor	ethanol+glicerol	0.36942
Dmdm34_ancestor	ethanol+glicerol	0.35191
Dmdm34_ancestor	ethanol+glicerol	0.34237
Dmdm34_ancestor	ethanol+glicerol	0.36192
Dmdm34_ancestor	ethanol+glicerol	0.34673
Dmdm34_ancestor	ethanol+glicerol	0.39782
Dmdm34_ancestor	ethanol+glicerol	0.41176
Dmdm34_ancestor	ethanol+glicerol	0.34795
Dmdm34_ancestor	ethanol+glicerol	0.35228
Dmdm34_ancestor	ethanol+glicerol	0.3636
Dmdm34_ancestor	ethanol+glicerol	0.39901
Dmdm34_ancestor	ethanol+glicerol	0.41922
Dmdm34_ancestor	ethanol+glicerol	0.37371
Dmdm34_ancestor	ethanol+glicerol	0.43155
Dmdm34_ancestor	ethanol+glicerol	0.42563
Dmdm34_ancestor	ethanol+glicerol	0.43048
Dmdm34_ancestor	ethanol+glicerol	0.41947
Dmdm34_ancestor	ethanol+glicerol	0.39668
Dmdm34_ancestor	ethanol+glicerol	0.34473
Dmdm34_ancestor	ethanol+glicerol	0.38674
Dmdm34_ancestor	ethanol+glicerol	0.36701
Dmdm34_ancestor	ethanol+glicerol	0.36429
Dmdm34_ancestor	ethanol+glicerol	0.45097
Dmdm34_ancestor	ethanol+glicerol	0.38218
Dmdm34_ancestor	ethanol+glicerol	0.45123
Dmdm34_ancestor	ethanol+glicerol	0.49166
Dmdm34_ancestor	ethanol+glicerol	0.40423
Dmdm34_ancestor	ethanol+glicerol	0.42674
Dmdm34_ancestor	ethanol+glicerol	0.45421
Dmdm34_ancestor	ethanol+glicerol	0.40182
Dmdm34_ancestor	ethanol+glicerol	0.44791
Dmdm34_ancestor	ethanol+glicerol	0.37718
Dmdm34_ancestor	ethanol+glicerol	0.35089
Dmdm34_ancestor	ethanol+glicerol	0.40467
Dmdm34_ancestor	ethanol+glicerol	0.42351
Dmdm34_ancestor	ethanol+glicerol	0.44979
Dmdm34_ancestor	ethanol+glicerol	0.37597
Dmdm34_ancestor	ethanol+glicerol	0.33396
Dmdm34_ancestor	ethanol+glicerol	0.37486
Dmdm34_ancestor	ethanol+glicerol	0.35718
Dmdm34_ancestor	ethanol+glicerol	0.32128
Dmdm34_ancestor	ethanol+glicerol	0.42265
Dmdm34_ancestor	ethanol+glicerol	0.43185
Dmdm34_ancestor	ethanol+glicerol	0.43289
Dmdm34_ancestor	ethanol+glicerol	0.43563
Dmdm34_ancestor	ethanol+glicerol	0.42289
Dmdm34_ancestor	ethanol+glicerol	0.41994
Dmdm34_ancestor	ethanol+glicerol	0.43823
Dmdm34_ancestor	ethanol+glicerol	0.42804
Dmdm34_ancestor	ethanol+glicerol	0.39496
Dmdm34_ancestor	ethanol+glicerol	0.36656
Dmdm34_ancestor	ethanol+glicerol	0.39409
Dmdm34_ancestor	ethanol+glicerol	0.36538
Dmdm34_ancestor	ethanol+glicerol	0.37373
Dmdm34_ancestor	ethanol+glicerol	0.40784
Dmdm34_ancestor	ethanol+glicerol	0.42544
Dmdm34_ancestor	ethanol+glicerol	0.36984
Dmdm34_ancestor	ethanol+glicerol	0.39558
Dmdm34_ancestor	ethanol+glicerol	0.34518
Dmdm34_ancestor	ethanol+glicerol	0.44834
Dmdm34_ancestor	ethanol+glicerol	0.40279
Dmdm34_ancestor	ethanol+glicerol	0.38872
Dmdm34_ancestor	ethanol+glicerol	0.41948
Dmdm34_ancestor	ethanol+glicerol	0.44053
Dmdm34_ancestor	ethanol+glicerol	0.43043
Dmdm34_ancestor	ethanol+glicerol	0.43339
Dmdm34_ancestor	ethanol+glicerol	0.36627
Dmdm34_ancestor	ethanol+glicerol	0.32864
Dmdm34_ancestor	ethanol+glicerol	0.40753
Dmdm34_ancestor	ethanol+glicerol	0.3693
Dmdm34_ancestor	ethanol+glicerol	0.3728
Dmdm34_evolved_1	ethanol+glicerol	0.71997
Dmdm34_evolved_1	ethanol+glicerol	0.73527
Dmdm34_evolved_1	ethanol+glicerol	0.65397
Dmdm34_evolved_1	ethanol+glicerol	0.59776
Dmdm34_evolved_1	ethanol+glicerol	0.74577
Dmdm34_evolved_1	ethanol+glicerol	0.77216
Dmdm34_evolved_1	ethanol+glicerol	0.75371
Dmdm34_evolved_1	ethanol+glicerol	0.83025
Dmdm34_evolved_1	ethanol+glicerol	0.79632
Dmdm34_evolved_1	ethanol+glicerol	0.76128
Dmdm34_evolved_1	ethanol+glicerol	0.84198
Dmdm34_evolved_1	ethanol+glicerol	0.82183
Dmdm34_evolved_1	ethanol+glicerol	0.76723
Dmdm34_evolved_1	ethanol+glicerol	0.73974
Dmdm34_evolved_1	ethanol+glicerol	0.68936
Dmdm34_evolved_1	ethanol+glicerol	0.69479
Dmdm34_evolved_1	ethanol+glicerol	0.72008
Dmdm34_evolved_1	ethanol+glicerol	0.69235
Dmdm34_evolved_1	ethanol+glicerol	0.74678
Dmdm34_evolved_1	ethanol+glicerol	0.74735
Dmdm34_evolved_1	ethanol+glicerol	0.76427
Dmdm34_evolved_1	ethanol+glicerol	0.68033
Dmdm34_evolved_1	ethanol+glicerol	0.71289
Dmdm34_evolved_1	ethanol+glicerol	0.66923
Dmdm34_evolved_1	ethanol+glicerol	0.70138
Dmdm34_evolved_1	ethanol+glicerol	0.70209
Dmdm34_evolved_1	ethanol+glicerol	0.7432
Dmdm34_evolved_1	ethanol+glicerol	0.71977
Dmdm34_evolved_1	ethanol+glicerol	0.70604
Dmdm34_evolved_1	ethanol+glicerol	0.63448
Dmdm34_evolved_1	ethanol+glicerol	0.74307
Dmdm34_evolved_1	ethanol+glicerol	0.64095
Dmdm34_evolved_1	ethanol+glicerol	0.73802
Dmdm34_evolved_1	ethanol+glicerol	0.72512
Dmdm34_evolved_1	ethanol+glicerol	0.7481
Dmdm34_evolved_1	ethanol+glicerol	0.59634
Dmdm34_evolved_1	ethanol+glicerol	0.76718
Dmdm34_evolved_1	ethanol+glicerol	0.60201
Dmdm34_evolved_1	ethanol+glicerol	0.73648
Dmdm34_evolved_1	ethanol+glicerol	0.67904
Dmdm34_evolved_1	ethanol+glicerol	0.69412
Dmdm34_evolved_1	ethanol+glicerol	0.69469
Dmdm34_evolved_1	ethanol+glicerol	0.73726
Dmdm34_evolved_1	ethanol+glicerol	0.73154
Dmdm34_evolved_1	ethanol+glicerol	0.68141
Dmdm34_evolved_1	ethanol+glicerol	0.61944
Dmdm34_evolved_1	ethanol+glicerol	0.71156
Dmdm34_evolved_1	ethanol+glicerol	0.7488
Dmdm34_evolved_1	ethanol+glicerol	0.74878
Dmdm34_evolved_1	ethanol+glicerol	0.83286
Dmdm34_evolved_1	ethanol+glicerol	0.76107
Dmdm34_evolved_1	ethanol+glicerol	0.76327
Dmdm34_evolved_1	ethanol+glicerol	0.76635
Dmdm34_evolved_1	ethanol+glicerol	0.77524
Dmdm34_evolved_1	ethanol+glicerol	0.74081
Dmdm34_evolved_1	ethanol+glicerol	0.77211
Dmdm34_evolved_1	ethanol+glicerol	0.746
Dmdm34_evolved_1	ethanol+glicerol	0.78237
Dmdm34_evolved_1	ethanol+glicerol	0.75615
Dmdm34_evolved_1	ethanol+glicerol	0.73964
Dmdm34_evolved_1	ethanol+glicerol	0.76344
Dmdm34_evolved_1	ethanol+glicerol	0.79995
Dmdm34_evolved_1	ethanol+glicerol	0.72941
Dmdm34_evolved_1	ethanol+glicerol	0.71067
Dmdm34_evolved_1	ethanol+glicerol	0.66256
Dmdm34_evolved_1	ethanol+glicerol	0.73454
Dmdm34_evolved_1	ethanol+glicerol	0.69788
Dmdm34_evolved_1	ethanol+glicerol	0.76098
Dmdm34_evolved_1	ethanol+glicerol	0.76737
Dmdm34_evolved_1	ethanol+glicerol	0.71776
Dmdm34_evolved_1	ethanol+glicerol	0.69366
Dmdm34_evolved_1	ethanol+glicerol	0.69732
Dmdm34_evolved_1	ethanol+glicerol	0.74188
Dmdm34_evolved_1	ethanol+glicerol	0.71953
Dmdm34_evolved_1	ethanol+glicerol	0.65368
Dmdm34_evolved_1	ethanol+glicerol	0.64229
Dmdm34_evolved_1	ethanol+glicerol	0.63795
Dmdm34_evolved_1	ethanol+glicerol	0.66252
Dmdm34_evolved_1	ethanol+glicerol	0.82098
Dmdm34_evolved_1	ethanol+glicerol	0.62317
Dmdm34_evolved_1	ethanol+glicerol	0.73446
Dmdm34_evolved_1	ethanol+glicerol	0.66658
Dmdm34_evolved_1	ethanol+glicerol	0.72779
Dmdm34_evolved_1	ethanol+glicerol	0.70469
Dmdm34_evolved_1	ethanol+glicerol	0.77075
Dmdm34_evolved_1	ethanol+glicerol	0.74692
Dmdm34_evolved_1	ethanol+glicerol	0.67626
Dmdm34_evolved_1	ethanol+glicerol	0.65322
Dmdm34_evolved_1	ethanol+glicerol	0.75986
Dmdm34_evolved_1	ethanol+glicerol	0.77879
Dmdm34_evolved_1	ethanol+glicerol	0.78895
Dmdm34_evolved_1	ethanol+glicerol	0.83342
Dmdm34_evolved_1	ethanol+glicerol	0.74829
Dmdm34_evolved_1	ethanol+glicerol	0.78893
Dmdm34_evolved_1	ethanol+glicerol	0.7449
Dmdm34_evolved_1	ethanol+glicerol	0.75423
Dmdm34_evolved_1	ethanol+glicerol	0.73373
Dmdm34_evolved_1	ethanol+glicerol	0.74874
Dmdm34_evolved_1	ethanol+glicerol	0.73786
Dmdm34_evolved_1	ethanol+glicerol	0.76075
Dmdm34_evolved_1	ethanol+glicerol	0.77646
Dmdm34_evolved_1	ethanol+glicerol	0.7441
Dmdm34_evolved_1	ethanol+glicerol	0.81493
Dmdm34_evolved_1	ethanol+glicerol	0.74173
Dmdm34_evolved_1	ethanol+glicerol	0.72252
Dmdm34_evolved_1	ethanol+glicerol	0.73771
Dmdm34_evolved_1	ethanol+glicerol	0.7863
Dmdm34_evolved_1	ethanol+glicerol	0.70744
Dmdm34_evolved_1	ethanol+glicerol	0.73567
Dmdm34_evolved_1	ethanol+glicerol	0.67415
Dmdm34_evolved_1	ethanol+glicerol	0.75747
Dmdm34_evolved_1	ethanol+glicerol	0.78468
Dmdm34_evolved_1	ethanol+glicerol	0.76346
Dmdm34_evolved_1	ethanol+glicerol	0.73587
Dmdm34_evolved_1	ethanol+glicerol	0.71839
Dmdm34_evolved_1	ethanol+glicerol	0.74346
Dmdm34_evolved_1	ethanol+glicerol	0.74247
Dmdm34_evolved_1	ethanol+glicerol	0.71366
Dmdm34_evolved_1	ethanol+glicerol	0.71045
Dmdm34_evolved_1	ethanol+glicerol	0.69326
Dmdm34_evolved_1	ethanol+glicerol	0.68086
Dmdm34_evolved_1	ethanol+glicerol	0.85759
Dmdm34_evolved_1	ethanol+glicerol	0.65662
Dmdm34_evolved_1	ethanol+glicerol	0.77031
Dmdm34_evolved_1	ethanol+glicerol	0.73502
Dmdm34_evolved_1	ethanol+glicerol	0.75722
Dmdm34_evolved_1	ethanol+glicerol	0.68038
Dmdm34_evolved_2	ethanol+glicerol	0.84155
Dmdm34_evolved_2	ethanol+glicerol	0.9332
Dmdm34_evolved_2	ethanol+glicerol	0.81928
Dmdm34_evolved_2	ethanol+glicerol	0.79179
Dmdm34_evolved_2	ethanol+glicerol	0.8577
Dmdm34_evolved_2	ethanol+glicerol	0.8307
Dmdm34_evolved_2	ethanol+glicerol	0.93594
Dmdm34_evolved_2	ethanol+glicerol	0.88314
Dmdm34_evolved_2	ethanol+glicerol	0.93823
Dmdm34_evolved_2	ethanol+glicerol	0.87978
Dmdm34_evolved_2	ethanol+glicerol	0.89848
Dmdm34_evolved_2	ethanol+glicerol	0.90444
Dmdm34_evolved_2	ethanol+glicerol	0.89568
Dmdm34_evolved_2	ethanol+glicerol	0.97382
Dmdm34_evolved_2	ethanol+glicerol	0.83087
Dmdm34_evolved_2	ethanol+glicerol	0.88381
Dmdm34_evolved_2	ethanol+glicerol	0.92289
Dmdm34_evolved_2	ethanol+glicerol	0.84912
Dmdm34_evolved_2	ethanol+glicerol	0.82591
Dmdm34_evolved_2	ethanol+glicerol	0.91492
Dmdm34_evolved_2	ethanol+glicerol	0.93018
Dmdm34_evolved_2	ethanol+glicerol	0.96127
Dmdm34_evolved_2	ethanol+glicerol	0.87663
Dmdm34_evolved_2	ethanol+glicerol	0.84886
Dmdm34_evolved_2	ethanol+glicerol	0.85387
Dmdm34_evolved_2	ethanol+glicerol	0.92004
Dmdm34_evolved_2	ethanol+glicerol	0.90138
Dmdm34_evolved_2	ethanol+glicerol	0.90236
Dmdm34_evolved_2	ethanol+glicerol	0.96445
Dmdm34_evolved_2	ethanol+glicerol	0.84741
Dmdm34_evolved_2	ethanol+glicerol	0.91608
Dmdm34_evolved_2	ethanol+glicerol	0.9656
Dmdm34_evolved_2	ethanol+glicerol	0.83951
Dmdm34_evolved_2	ethanol+glicerol	0.79581
Dmdm34_evolved_2	ethanol+glicerol	0.92518
Dmdm34_evolved_2	ethanol+glicerol	0.9433
Dmdm34_evolved_2	ethanol+glicerol	0.9397
Dmdm34_evolved_2	ethanol+glicerol	0.90451
Dmdm34_evolved_2	ethanol+glicerol	0.9371
Dmdm34_evolved_2	ethanol+glicerol	0.90171
Dmdm34_evolved_2	ethanol+glicerol	0.89507
Dmdm34_evolved_2	ethanol+glicerol	0.88478
Dmdm34_evolved_2	ethanol+glicerol	0.89073
Dmdm34_evolved_2	ethanol+glicerol	0.98791
Dmdm34_evolved_2	ethanol+glicerol	0.87888
Dmdm34_evolved_3	ethanol+glicerol	0.57921
Dmdm34_evolved_3	ethanol+glicerol	0.51982
Dmdm34_evolved_3	ethanol+glicerol	0.47115
Dmdm34_evolved_3	ethanol+glicerol	0.5595
Dmdm34_evolved_3	ethanol+glicerol	0.49336
Dmdm34_evolved_3	ethanol+glicerol	0.4696
Dmdm34_evolved_3	ethanol+glicerol	0.48763
Dmdm34_evolved_3	ethanol+glicerol	0.50006
Dmdm34_evolved_3	ethanol+glicerol	0.47518
Dmdm34_evolved_3	ethanol+glicerol	0.43659
Dmdm34_evolved_3	ethanol+glicerol	0.52219
Dmdm34_evolved_3	ethanol+glicerol	0.53232
Dmdm34_evolved_3	ethanol+glicerol	0.52248
Dmdm34_evolved_3	ethanol+glicerol	0.45465
Dmdm34_evolved_3	ethanol+glicerol	0.60268
Dmdm34_evolved_3	ethanol+glicerol	0.53489
Dmdm34_evolved_3	ethanol+glicerol	0.53541
Dmdm34_evolved_3	ethanol+glicerol	0.50312
Dmdm34_evolved_3	ethanol+glicerol	0.49371
Dmdm34_evolved_3	ethanol+glicerol	0.4856
Dmdm34_evolved_3	ethanol+glicerol	0.54269
Dmdm34_evolved_3	ethanol+glicerol	0.5567
[truncated: 463 more rows]

## Sheet: data_for_figure_S4B
genotype	TUB1_relative_concentration	OLE1_relative_concentration
Dmdm34	0.852547	0.833737
Dmdm34	0.907958	0.905284
Dmdm34	0.96697	0.789209
Dmdm34	0.827075	0.808453
Dmdm34	0.864214	1.17152
Dmdm34	1.28324	1.01154
Dmdm34 mga2-1	1.0583	1.4836
Dmdm34 mga2-1	0.898471	1.44344
Dmdm34 mga2-1	0.817492	1.84784
Dmdm34 mga2-1	0.968994	1.61091
Dmdm34 mga2-1	0.999987	1.49381
Dmdm34 mga2-1	0.848969	1.54595
Dmdm34 evolved 1	0.989367	2.02786
Dmdm34 evolved 1	1.06929	2.3668
Dmdm34 evolved 1	1.00074	1.951
Dmdm34 evolved 1	0.747499	1.4616
Dmdm34 evolved 1	1.00553	1.35876
Dmdm34 evolved 1	0.91496	1.84919

## Sheet: data_for_figure_S4C
	Fitness
genotype	oleic acid	stearic acid	DMSO
Dmdm34		0.735832
Dmdm34		0.736222
Dmdm34			1.00357
Dmdm34			0.95339
Dmdm34	1.16933
Dmdm34	1.01068
Dmdm34		1.02196
Dmdm34		0.988351
Dmdm34			1.00182
Dmdm34	1.23451
Dmdm34		0.92554
Dmdm34			0.983792
Dmdm34	1.12041
Dmdm34			0.936769
Dmdm34	1.13395
Dmdm34			0.979832
Dmdm34			0.983453
Dmdm34			0.961283
Dmdm34	1.34625
Dmdm34		0.933903
Dmdm34		0.926061
Dmdm34			1.02448
Dmdm34			0.855565
Dmdm34	1.16352
Dmdm34	1.13268
Dmdm34			0.997626
Dmdm34			1.02626
Dmdm34			1.03441
Dmdm34			0.967979
Dmdm34		0.879038
Dmdm34			0.9716
Dmdm34		1.00825
Dmdm34			1.02443
Dmdm34			0.947007
Dmdm34			0.974752
Dmdm34			0.930725
Dmdm34			1.01448
Dmdm34	1.14594
Dmdm34		1.0225
Dmdm34	1.21912
Dmdm34	1.1864
Dmdm34			1.03095
Dmdm34			1.03959
Dmdm34			1.00338
Dmdm34	1.16998
Dmdm34			1.00192
Dmdm34		1.05838
Dmdm34			0.93161
Dmdm34	1.18762
Dmdm34			1.04236
Dmdm34			1.028
Dmdm34	1.21612
Dmdm34			1.01792
Dmdm34	1.34271
Dmdm34		0.91004
Dmdm34		1.00964
Dmdm34		0.907226
Dmdm34	1.11861
Dmdm34			1.02381
Dmdm34			0.995046
Dmdm34			0.970662
Dmdm34			1.10465
Dmdm34	1.24827
Dmdm34			0.956959
Dmdm34			0.984652
Dmdm34		1.02376
Dmdm34			1.03436
Dmdm34		1.0881
Dmdm34			0.977618
Dmdm34			0.950654
Dmdm34	1.20734
Dmdm34		0.997886
Dmdm34		0.870988
Dmdm34			1.01909
Dmdm34	1.11017
Dmdm34	1.11965
Dmdm34	1.2502
Dmdm34			0.991816
Dmdm34			1.0254
Dmdm34			1.08399
Dmdm34	1.17824
Dmdm34			0.974101
Dmdm34	1.24837
Dmdm34			1.01279
Dmdm34			1.0063
Dmdm34			1.01036
Dmdm34		1.03379
Dmdm34		0.985355
Dmdm34			1.02196
Dmdm34		0.975742
Dmdm34			0.96566
Dmdm34	1.20633
Dmdm34			1.0923
Dmdm34	1.21458
Dmdm34	1.26903
Dmdm34			0.911342
Dmdm34		1.02618
Dmdm34		0.975377
Dmdm34		1.00971
Dmdm34			1.02756
Dmdm34			1.05129
Dmdm34	1.19452
Dmdm34			1.07328
Dmdm34			1.01857
Dmdm34			0.964019
Dmdm34			1.08281
Dmdm34		1.04233
Dmdm34		1.0539
Dmdm34		1.02795
Dmdm34 mga2-1	0.903084
Dmdm34 mga2-1			0.927353
Dmdm34 mga2-1	0.907395
Dmdm34 mga2-1			0.955952
Dmdm34 mga2-1		1.10573
Dmdm34 mga2-1		1.17281
Dmdm34 mga2-1			0.962398
Dmdm34 mga2-1			0.964614
Dmdm34 mga2-1		0.990499
Dmdm34 mga2-1	1.02497
Dmdm34 mga2-1	1.26446
Dmdm34 mga2-1			0.964893
Dmdm34 mga2-1			0.965252
Dmdm34 mga2-1			0.965831
Dmdm34 mga2-1		0.955713
Dmdm34 mga2-1		1.04901
Dmdm34 mga2-1	0.978923
Dmdm34 mga2-1		1.09107
Dmdm34 mga2-1		1.02065
Dmdm34 mga2-1		0.994929
Dmdm34 mga2-1	0.909012
Dmdm34 mga2-1			0.966669
Dmdm34 mga2-1			0.968945
Dmdm34 mga2-1		1.05816
Dmdm34 mga2-1		1.03435
Dmdm34 mga2-1	1.05159
Dmdm34 mga2-1			0.971
Dmdm34 mga2-1	0.823074
Dmdm34 mga2-1	1.1954
Dmdm34 mga2-1		1.17215
Dmdm34 mga2-1			0.97124
Dmdm34 mga2-1			0.973435
Dmdm34 mga2-1			0.97593
Dmdm34 mga2-1			0.976189
Dmdm34 mga2-1			0.976309
Dmdm34 mga2-1	0.984571
Dmdm34 mga2-1	1.03676
Dmdm34 mga2-1			0.976528
Dmdm34 mga2-1	1.03538
Dmdm34 mga2-1	0.95222
Dmdm34 mga2-1	1.08338
Dmdm34 mga2-1		0.993233
Dmdm34 mga2-1	1.05209
Dmdm34 mga2-1	0.959764
Dmdm34 mga2-1	0.936952
Dmdm34 mga2-1	0.990379
Dmdm34 mga2-1			0.978365
Dmdm34 mga2-1	1.24081
Dmdm34 mga2-1	0.922762
Dmdm34 mga2-1		1.12875
Dmdm34 mga2-1	1.0108
Dmdm34 mga2-1	1.02137
Dmdm34 mga2-1			0.980839
Dmdm34 mga2-1			0.983873
Dmdm34 mga2-1			0.983873
Dmdm34 mga2-1			0.984013
Dmdm34 mga2-1	1.10414
Dmdm34 mga2-1		1.01872
Dmdm34 mga2-1	1.16088
Dmdm34 mga2-1			0.98525
Dmdm34 mga2-1			0.98537
Dmdm34 mga2-1			0.985789
Dmdm34 mga2-1	1.00555
Dmdm34 mga2-1			0.986008
Dmdm34 mga2-1		1.05484
Dmdm34 mga2-1	0.875064
Dmdm34 mga2-1			0.988164
Dmdm34 mga2-1	0.922303
Dmdm34 mga2-1	1.07777
Dmdm34 mga2-1		1.00164
Dmdm34 mga2-1			0.989381
Dmdm34 mga2-1			0.993872
Dmdm34 mga2-1			0.994231
Dmdm34 mga2-1			0.995289
Dmdm34 mga2-1		1.04524
Dmdm34 mga2-1			0.996785
Dmdm34 mga2-1			0.996945
Dmdm34 mga2-1		1.00315
Dmdm34 mga2-1			0.997284
Dmdm34 mga2-1			0.998542
Dmdm34 mga2-1			0.999899
Dmdm34 mga2-1		1.01956
Dmdm34 mga2-1			1.0002
Dmdm34 mga2-1			1.00189
Dmdm34 mga2-1		0.987266
Dmdm34 mga2-1			1.00543
Dmdm34 mga2-1			1.01008
Dmdm34 mga2-1			1.01052
Dmdm34 mga2-1			1.01062
Dmdm34 mga2-1			1.01756
Dmdm34 mga2-1			1.01864
Dmdm34 mga2-1			1.02221
Dmdm34 mga2-1			1.027
Dmdm34 mga2-1			1.02878
Dmdm34 mga2-1			1.03053
Dmdm34 mga2-1			1.03067
Dmdm34 mga2-1			1.04095
Dmdm34 mga2-1			1.05323
Dmdm34 mga2-1			1.05802
Dmdm34 mga2-1			1.05917
Dmdm34 mga2-1			1.06059
Dmdm34 mga2-1		1.03149
Dmdm34 mga2-1		1.01395
Dmdm34 mga2-1			1.07616
Dmdm34 mga2-1		0.958407
Dmdm34 mga2-1		1.07943
Dmdm34 mga2-1		1.02427
Dmdm34 mga2-1			1.077
Dmdm34 mga2-1			1.09474
Dmdm34 mga2-1		0.970461
Dmdm34 mga2-1		0.99477
Dmdm34 mga2-1		1.07943
Dmdm34 evolved1	0.967628
Dmdm34 evolved1	1.20762
Dmdm34 evolved1			1.05606
Dmdm34 evolved1	1.24388
Dmdm34 evolved1			1.0026
Dmdm34 evolved1			0.98443
Dmdm34 evolved1			0.974279
Dmdm34 evolved1	0.944506
Dmdm34 evolved1	1.02211
Dmdm34 evolved1	0.916962
Dmdm34 evolved1	0.989608
Dmdm34 evolved1	0.867051
Dmdm34 evolved1			0.98139
Dmdm34 evolved1		1.00667
Dmdm34 evolved1	0.956242
Dmdm34 evolved1	0.922968
Dmdm34 evolved1			0.947435
Dmdm34 evolved1			0.98841
Dmdm34 evolved1	0.927482
Dmdm34 evolved1			0.98817
Dmdm34 evolved1	1.05265
Dmdm34 evolved1			0.971497
Dmdm34 evolved1			0.99683
Dmdm34 evolved1			0.999206
Dmdm34 evolved1		1.02561
Dmdm34 evolved1			0.944082
Dmdm34 evolved1	0.850654
Dmdm34 evolved1	1.00481
Dmdm34 evolved1			0.942755
Dmdm34 evolved1	0.971626
Dmdm34 evolved1	0.968199
Dmdm34 evolved1			0.983085
Dmdm34 evolved1			0.995724
Dmdm34 evolved1	0.929822
Dmdm34 evolved1		1.02502
Dmdm34 evolved1		0.982514
Dmdm34 evolved1		0.988981
Dmdm34 evolved1			1.00494
Dmdm34 evolved1			1.04342
Dmdm34 evolved1			0.997014
Dmdm34 evolved1			1.09116
Dmdm34 evolved1			1.05557
Dmdm34 evolved1	0.944929
Dmdm34 evolved1		1.03511
Dmdm34 evolved1			1.03184
Dmdm34 evolved1			0.952889
Dmdm34 evolved1			1.02752
Dmdm34 evolved1		1.00588
Dmdm34 evolved1		0.992168
Dmdm34 evolved1			0.994195
Dmdm34 evolved1		0.997198
Dmdm34 evolved1		0.995448
Dmdm34 evolved1			0.973376
Dmdm34 evolved1	1.16664
Dmdm34 evolved1	1.10968
Dmdm34 evolved1			1.03101
Dmdm34 evolved1			0.974758
Dmdm34 evolved1			0.987986
Dmdm34 evolved1			0.976913
Dmdm34 evolved1			0.964109
Dmdm34 evolved1		1.01096
Dmdm34 evolved1			1.0108
Dmdm34 evolved1			1.00184
Dmdm34 evolved1	0.957716
Dmdm34 evolved1	0.987231
Dmdm34 evolved1			1.08928
Dmdm34 evolved1			0.957108
Dmdm34 evolved1	1.04941
Dmdm34 evolved1		1.13433
Dmdm34 evolved1		1.09976
Dmdm34 evolved1	0.854247
Dmdm34 evolved1		1.01168
Dmdm34 evolved1			0.990916
Dmdm34 evolved1			1.0315
Dmdm34 evolved1	1.09214
Dmdm34 evolved1	0.964348
Dmdm34 evolved1		0.94983
Dmdm34 evolved1		1.02176
Dmdm34 evolved1			0.962248
Dmdm34 evolved1		0.974481
Dmdm34 evolved1			1.0026
Dmdm34 evolved1			0.961179
Dmdm34 evolved1			0.985904
Dmdm34 evolved1			0.984559
Dmdm34 evolved1			1.01212
Dmdm34 evolved1		0.961419
Dmdm34 evolved1			1.02997
Dmdm34 evolved1			0.984817
Dmdm34 evolved1			0.982938
Dmdm34 evolved1		0.996111
Dmdm34 evolved1		0.969673
Dmdm34 evolved1			0.979935
Dmdm34 evolved1		0.982883
Dmdm34 evolved1			1.08591
Dmdm34 evolved1		1.11603
Dmdm34 evolved1			1.03757
Dmdm34 evolved1	1.08141
Dmdm34 evolved1		1.10542
Dmdm34 evolved1			0.991763
Dmdm34 evolved1		1.04681
Dmdm34 evolved1			1.06868
Dmdm34 evolved1			1.0047
Dmdm34 evolved1			0.968199
Dmdm34 evolved1		1.06936
Dmdm34 evolved1		1.01109
Dmdm34 evolved1		1.00809
Dmdm34 evolved1			0.98537
Dmdm34 evolved1			0.988244
Dmdm34 evolved1	0.996885
Dmdm34 evolved1			1.08298
Dmdm34 evolved1			0.956223
Dmdm34 evolved1		1.14161

## Sheet: data_for_figure_S4D
genotype	environment	relative_colony_size
Dmdm34_ancestor	acetic_acid	0.83131
Dmdm34_ancestor	acetic_acid	0.78285
Dmdm34_ancestor	acetic_acid	0.80782
Dmdm34_ancestor	acetic_acid	0.70903
Dmdm34_ancestor	acetic_acid	0.75619
Dmdm34_ancestor	acetic_acid	0.75396
Dmdm34_ancestor	acetic_acid	0.78203
Dmdm34_ancestor	acetic_acid	0.74288
Dmdm34_ancestor	acetic_acid	0.80511
Dmdm34_ancestor	acetic_acid	0.66553
Dmdm34_ancestor	acetic_acid	0.72854
Dmdm34_ancestor	acetic_acid	0.70395
Dmdm34_ancestor	acetic_acid	0.708
Dmdm34_ancestor	acetic_acid	0.82572
Dmdm34_ancestor	acetic_acid	0.8575
Dmdm34_ancestor	acetic_acid	0.72277
Dmdm34_ancestor	acetic_acid	0.72562
Dmdm34_ancestor	acetic_acid	0.83948
Dmdm34_ancestor	acetic_acid	0.90776
Dmdm34_ancestor	acetic_acid	0.88453
Dmdm34_ancestor	acetic_acid	0.82318
Dmdm34_ancestor	acetic_acid	0.88499
Dmdm34_ancestor	acetic_acid	0.86343
Dmdm34_ancestor	acetic_acid	0.89577
Dmdm34_ancestor	acetic_acid	0.87405
Dmdm34_ancestor	acetic_acid	0.82639
Dmdm34_ancestor	acetic_acid	0.89667
Dmdm34_ancestor	acetic_acid	0.81558
Dmdm34_ancestor	acetic_acid	0.6034
Dmdm34_ancestor	acetic_acid	0.82692
Dmdm34_ancestor	acetic_acid	0.80135
Dmdm34_ancestor	acetic_acid	0.75921
Dmdm34_ancestor	acetic_acid	0.81456
Dmdm34_ancestor	acetic_acid	0.85216
Dmdm34_ancestor	acetic_acid	0.83671
Dmdm34_ancestor	acetic_acid	0.80768
Dmdm34_ancestor	acetic_acid	0.84928
Dmdm34_ancestor	acetic_acid	0.8871
Dmdm34_ancestor	acetic_acid	0.90202
Dmdm34_ancestor	acetic_acid	0.71096
Dmdm34_ancestor	acetic_acid	0.71285
Dmdm34_ancestor	acetic_acid	0.76127
Dmdm34_ancestor	acetic_acid	0.90465
Dmdm34_ancestor	acetic_acid	0.78288
Dmdm34_ancestor	acetic_acid	0.79907
Dmdm34_ancestor	acetic_acid	0.82509
Dmdm34_ancestor	acetic_acid	0.91537
Dmdm34_ancestor	acetic_acid	0.80036
Dmdm34_ancestor	acetic_acid	0.8265
Dmdm34_ancestor	acetic_acid	0.83044
Dmdm34_ancestor	acetic_acid	0.91182
Dmdm34_ancestor	acetic_acid	0.83916
Dmdm34_ancestor	acetic_acid	0.74963
Dmdm34_ancestor	acetic_acid	0.83625
Dmdm34_ancestor	acetic_acid	0.69235
Dmdm34_ancestor	acetic_acid	0.81725
Dmdm34_ancestor	acetic_acid	0.79878
Dmdm34_ancestor	acetic_acid	0.78037
Dmdm34_ancestor	acetic_acid	0.77526
Dmdm34_ancestor	acetic_acid	0.82348
Dmdm34_ancestor	acetic_acid	0.67692
Dmdm34_ancestor	acetic_acid	0.76472
Dmdm34_ancestor	acetic_acid	0.68455
Dmdm34_ancestor	acetic_acid	0.68614
Dmdm34_ancestor	acetic_acid	0.78195
Dmdm34_ancestor	acetic_acid	0.85763
Dmdm34_ancestor	acetic_acid	0.828
Dmdm34_ancestor	acetic_acid	0.77622
Dmdm34_ancestor	acetic_acid	0.89583
Dmdm34_ancestor	acetic_acid	0.94274
Dmdm34_ancestor	acetic_acid	0.91417
Dmdm34_ancestor	acetic_acid	0.91102
Dmdm34_ancestor	acetic_acid	0.96511
Dmdm34_ancestor	acetic_acid	0.95733
Dmdm34_ancestor	acetic_acid	0.98095
Dmdm34_ancestor	acetic_acid	0.88016
Dmdm34_ancestor	acetic_acid	0.8448
Dmdm34_ancestor	acetic_acid	0.93119
Dmdm34_ancestor	acetic_acid	0.81941
Dmdm34_ancestor	acetic_acid	0.95028
Dmdm34_ancestor	acetic_acid	0.84446
Dmdm34_ancestor	acetic_acid	0.85954
Dmdm34_ancestor	acetic_acid	0.73638
Dmdm34_ancestor	acetic_acid	0.88444
Dmdm34_ancestor	acetic_acid	0.90543
Dmdm34_ancestor	acetic_acid	0.95579
Dmdm34_ancestor	acetic_acid	0.87106
Dmdm34_ancestor	acetic_acid	0.89327
Dmdm34_ancestor	acetic_acid	0.851
Dmdm34_ancestor	acetic_acid	0.87189
Dmdm34_ancestor	acetic_acid	0.89804
Dmdm34_ancestor	acetic_acid	0.85071
Dmdm34_ancestor	acetic_acid	0.79597
Dmdm34_ancestor	acetic_acid	0.87967
Dmdm34_ancestor	acetic_acid	0.79615
Dmdm34_ancestor	acetic_acid	0.82704
Dmdm34_ancestor	acetic_acid	0.83221
Dmdm34_ancestor	acetic_acid	0.91084
Dmdm34_ancestor	acetic_acid	0.77362
Dmdm34_ancestor	acetic_acid	0.80258
Dmdm34_ancestor	acetic_acid	0.81466
Dmdm34_ancestor	acetic_acid	0.86171
Dmdm34_ancestor	acetic_acid	0.87887
Dmdm34_ancestor	acetic_acid	0.77175
Dmdm34_ancestor	acetic_acid	0.86558
Dmdm34_ancestor	acetic_acid	0.8095
Dmdm34_ancestor	acetic_acid	0.8228
Dmdm34_ancestor	acetic_acid	0.83173
Dmdm34_ancestor	acetic_acid	0.88604
Dmdm34_ancestor	acetic_acid	0.86627
Dmdm34_ancestor	acetic_acid	0.76735
Dmdm34_ancestor	acetic_acid	0.84731
Dmdm34_ancestor	acetic_acid	0.73475
Dmdm34_ancestor	acetic_acid	0.82192
Dmdm34_ancestor	acetic_acid	0.80484
Dmdm34_ancestor	acetic_acid	0.74214
Dmdm34_ancestor	acetic_acid	0.94597
Dmdm34_ancestor	acetic_acid	0.82415
Dmdm34_ancestor	acetic_acid	0.75649
Dmdm34_ancestor	acetic_acid	0.92628
Dmdm34_ancestor	acetic_acid	0.9673
Dmdm34_ancestor	acetic_acid	0.91941
Dmdm34_ancestor	acetic_acid	0.92937
Dmdm34_ancestor	acetic_acid	0.95936
Dmdm34_ancestor	acetic_acid	0.92758
Dmdm34_ancestor	acetic_acid	0.88205
Dmdm34_ancestor	acetic_acid	0.88961
Dmdm34_ancestor	acetic_acid	0.87834
Dmdm34_ancestor	acetic_acid	0.88079
Dmdm34_ancestor	acetic_acid	0.84649
Dmdm34_ancestor	acetic_acid	1.12662
Dmdm34_ancestor	acetic_acid	0.7906
Dmdm34_ancestor	acetic_acid	0.80867
Dmdm34_ancestor	acetic_acid	0.7209
Dmdm34_ancestor	acetic_acid	0.83402
Dmdm34_ancestor	acetic_acid	0.84682
Dmdm34_ancestor	acetic_acid	0.93687
Dmdm34_ancestor	acetic_acid	0.85377
Dmdm34_ancestor	acetic_acid	0.87348
Dmdm34_ancestor	acetic_acid	0.89069
Dmdm34_ancestor	acetic_acid	0.89529
Dmdm34_ancestor	acetic_acid	0.81973
Dmdm34_ancestor	acetic_acid	0.82093
Dmdm34_ancestor	acetic_acid	0.76018
Dmdm34_ancestor	acetic_acid	0.78393
Dmdm34_ancestor	acetic_acid	0.73832
Dmdm34_ancestor	acetic_acid	0.78559
Dmdm34_ancestor	acetic_acid	0.74554
Dmdm34_ancestor	acetic_acid	0.86249
Dmdm34_ancestor	acetic_acid	0.70436
Dmdm34_ancestor	acetic_acid	0.73801
Dmdm34_ancestor	acetic_acid	0.76826
Dmdm34_ancestor	acetic_acid	0.80107
Dmdm34_evolved_1	acetic_acid	0.58157
Dmdm34_evolved_1	acetic_acid	0.5494
Dmdm34_evolved_1	acetic_acid	0.5823
Dmdm34_evolved_1	acetic_acid	0.60184
Dmdm34_evolved_1	acetic_acid	0.6657
Dmdm34_evolved_1	acetic_acid	0.60559
Dmdm34_evolved_1	acetic_acid	0.61155
Dmdm34_evolved_1	acetic_acid	0.51741
Dmdm34_evolved_1	acetic_acid	0.57409
Dmdm34_evolved_1	acetic_acid	0.63658
Dmdm34_evolved_1	acetic_acid	0.61142
Dmdm34_evolved_1	acetic_acid	0.60472
Dmdm34_evolved_1	acetic_acid	0.57325
Dmdm34_evolved_1	acetic_acid	0.5797
Dmdm34_evolved_1	acetic_acid	0.61127
Dmdm34_evolved_1	acetic_acid	0.55889
Dmdm34_evolved_1	acetic_acid	0.55124
Dmdm34_evolved_1	acetic_acid	0.5779
Dmdm34_evolved_1	acetic_acid	0.55632
Dmdm34_evolved_1	acetic_acid	0.62373
Dmdm34_evolved_1	acetic_acid	0.60546
Dmdm34_evolved_1	acetic_acid	0.62137
Dmdm34_evolved_1	acetic_acid	0.64224
Dmdm34_evolved_1	acetic_acid	0.66678
Dmdm34_evolved_1	acetic_acid	0.56658
Dmdm34_evolved_1	acetic_acid	0.72106
Dmdm34_evolved_1	acetic_acid	0.57345
Dmdm34_evolved_1	acetic_acid	0.58294
Dmdm34_evolved_1	acetic_acid	0.62458
Dmdm34_evolved_1	acetic_acid	0.52129
Dmdm34_evolved_1	acetic_acid	0.59215
Dmdm34_evolved_1	acetic_acid	0.57113
Dmdm34_evolved_1	acetic_acid	0.55396
Dmdm34_evolved_1	acetic_acid	0.57118
Dmdm34_evolved_1	acetic_acid	0.68117
Dmdm34_evolved_1	acetic_acid	0.60894
Dmdm34_evolved_1	acetic_acid	0.63868
Dmdm34_evolved_1	acetic_acid	0.62685
Dmdm34_evolved_1	acetic_acid	0.57251
Dmdm34_evolved_1	acetic_acid	0.54585
Dmdm34_evolved_1	acetic_acid	0.60911
Dmdm34_evolved_1	acetic_acid	0.55763
Dmdm34_evolved_1	acetic_acid	0.54379
Dmdm34_evolved_1	acetic_acid	0.62714
Dmdm34_evolved_1	acetic_acid	0.66647
Dmdm34_evolved_1	acetic_acid	0.54644
Dmdm34_evolved_1	acetic_acid	0.56562
Dmdm34_evolved_1	acetic_acid	0.55594
Dmdm34_evolved_1	acetic_acid	0.64177
Dmdm34_evolved_1	acetic_acid	0.56384
Dmdm34_evolved_1	acetic_acid	0.63564
Dmdm34_evolved_1	acetic_acid	0.56816
Dmdm34_evolved_1	acetic_acid	0.54351
Dmdm34_evolved_1	acetic_acid	0.61485
Dmdm34_evolved_1	acetic_acid	0.56824
Dmdm34_evolved_1	acetic_acid	0.55556
Dmdm34_evolved_1	acetic_acid	0.50288
Dmdm34_evolved_1	acetic_acid	0.54533
Dmdm34_evolved_1	acetic_acid	0.58021
Dmdm34_evolved_1	acetic_acid	0.54463
Dmdm34_evolved_1	acetic_acid	0.54103
Dmdm34_evolved_1	acetic_acid	0.55192
Dmdm34_evolved_1	acetic_acid	0.519
Dmdm34_evolved_1	acetic_acid	0.54918
Dmdm34_evolved_1	acetic_acid	0.56261
Dmdm34_evolved_1	acetic_acid	0.6117
Dmdm34_evolved_1	acetic_acid	0.57269
Dmdm34_evolved_1	acetic_acid	0.55212
Dmdm34_evolved_1	acetic_acid	0.5253
Dmdm34_evolved_1	acetic_acid	0.57886
Dmdm34_evolved_1	acetic_acid	0.56046
Dmdm34_evolved_1	acetic_acid	0.54339
Dmdm34_evolved_1	acetic_acid	0.51706
Dmdm34_evolved_1	acetic_acid	0.51496
Dmdm34_evolved_1	acetic_acid	0.57458
Dmdm34_evolved_1	acetic_acid	0.55246
Dmdm34_evolved_1	acetic_acid	0.56325
Dmdm34_evolved_1	acetic_acid	0.57708
Dmdm34_evolved_1	acetic_acid	0.59958
Dmdm34_evolved_1	acetic_acid	0.57777
Dmdm34_evolved_1	acetic_acid	0.59962
Dmdm34_evolved_1	acetic_acid	0.67495
Dmdm34_evolved_1	acetic_acid	0.53946
Dmdm34_evolved_1	acetic_acid	0.54411
Dmdm34_evolved_1	acetic_acid	0.64069
Dmdm34_evolved_1	acetic_acid	0.54805
Dmdm34_evolved_1	acetic_acid	0.51645
Dmdm34_evolved_1	acetic_acid	0.5754
Dmdm34_evolved_1	acetic_acid	0.60789
Dmdm34_evolved_1	acetic_acid	0.60691
Dmdm34_evolved_1	acetic_acid	0.58414
Dmdm34_evolved_1	acetic_acid	0.56864
Dmdm34_evolved_1	acetic_acid	0.5962
Dmdm34_evolved_1	acetic_acid	0.67787
Dmdm34_evolved_1	acetic_acid	0.55539
Dmdm34_evolved_1	acetic_acid	0.66079
Dmdm34_evolved_1	acetic_acid	0.62775
Dmdm34_evolved_1	acetic_acid	0.50652
Dmdm34_evolved_1	acetic_acid	0.57637
Dmdm34_evolved_1	acetic_acid	0.58177
Dmdm34_evolved_1	acetic_acid	0.53741
Dmdm34_evolved_1	acetic_acid	0.49756
Dmdm34_evolved_1	acetic_acid	0.53036
Dmdm34_evolved_1	acetic_acid	0.57006
Dmdm34_evolved_1	acetic_acid	0.50355
Dmdm34_evolved_1	acetic_acid	0.52414
Dmdm34_evolved_1	acetic_acid	0.49812
Dmdm34_evolved_1	acetic_acid	0.49924
Dmdm34_evolved_1	acetic_acid	0.53835
Dmdm34_evolved_1	acetic_acid	0.56652
Dmdm34_evolved_1	acetic_acid	0.64029
Dmdm34_evolved_1	acetic_acid	0.55494
Dmdm34_evolved_1	acetic_acid	0.55849
Dmdm34_evolved_1	acetic_acid	0.46415
Dmdm34_evolved_1	acetic_acid	0.5572
Dmdm34_evolved_1	acetic_acid	0.51874
Dmdm34_evolved_1	acetic_acid	0.46485
Dmdm34_evolved_1	acetic_acid	0.52959
Dmdm34_evolved_1	acetic_acid	0.6059
Dmdm34_evolved_1	acetic_acid	0.54426
Dmdm34_evolved_1	acetic_acid	0.55423
Dmdm34_evolved_1	acetic_acid	0.57339
Dmdm34_evolved_1	acetic_acid	0.55186
Dmdm34_evolved_1	acetic_acid	0.60132
Dmdm34_evolved_1	acetic_acid	0.53916
Dmdm34_evolved_1	acetic_acid	0.60829
Dmdm34_evolved_1	acetic_acid	0.69539
Dmdm34_evolved_1	acetic_acid	0.53658
Dmdm34_evolved_1	acetic_acid	0.54485
Dmdm34_evolved_1	acetic_acid	0.66774
Dmdm34_evolved_1	acetic_acid	0.54149
Dmdm34_evolved_1	acetic_acid	0.46704
Dmdm34_evolved_1	acetic_acid	0.61056
Dmdm34_evolved_1	acetic_acid	0.64937
Dmdm34_mga2-1	acetic_acid	0.52069
Dmdm34_mga2-1	acetic_acid	0.61277
Dmdm34_mga2-1	acetic_acid	0.63904
Dmdm34_mga2-1	acetic_acid	0.54825
Dmdm34_mga2-1	acetic_acid	0.56016
Dmdm34_mga2-1	acetic_acid	0.60265
Dmdm34_mga2-1	acetic_acid	0.58484
Dmdm34_mga2-1	acetic_acid	0.61219
Dmdm34_mga2-1	acetic_acid	0.60408
Dmdm34_mga2-1	acetic_acid	0.53613
Dmdm34_mga2-1	acetic_acid	0.58591
Dmdm34_mga2-1	acetic_acid	0.59674
Dmdm34_mga2-1	acetic_acid	0.51859
Dmdm34_mga2-1	acetic_acid	0.60665
Dmdm34_mga2-1	acetic_acid	0.57867
Dmdm34_mga2-1	acetic_acid	0.57986
Dmdm34_mga2-1	acetic_acid	0.5796
Dmdm34_mga2-1	acetic_acid	0.50169
Dmdm34_mga2-1	acetic_acid	0.62179
Dmdm34_mga2-1	acetic_acid	0.58096
Dmdm34_mga2-1	acetic_acid	0.58883
Dmdm34_mga2-1	acetic_acid	0.5561
Dmdm34_mga2-1	acetic_acid	0.6037
Dmdm34_mga2-1	acetic_acid	0.57655
Dmdm34_mga2-1	acetic_acid	0.6576
Dmdm34_mga2-1	acetic_acid	0.63137
Dmdm34_mga2-1	acetic_acid	0.55412
Dmdm34_mga2-1	acetic_acid	0.58157
Dmdm34_mga2-1	acetic_acid	0.66601
Dmdm34_mga2-1	acetic_acid	0.63317
Dmdm34_mga2-1	acetic_acid	0.6564
Dmdm34_mga2-1	acetic_acid	0.65507
Dmdm34_mga2-1	acetic_acid	0.57681
Dmdm34_mga2-1	acetic_acid	0.59262
Dmdm34_mga2-1	acetic_acid	0.56369
Dmdm34_mga2-1	acetic_acid	0.617
Dmdm34_mga2-1	acetic_acid	0.56996
Dmdm34_mga2-1	acetic_acid	0.62083
Dmdm34_mga2-1	acetic_acid	0.56614
Dmdm34_mga2-1	acetic_acid	0.60037
Dmdm34_mga2-1	acetic_acid	0.58549
Dmdm34_mga2-1	acetic_acid	0.64591
Dmdm34_mga2-1	acetic_acid	0.57354
Dmdm34_mga2-1	acetic_acid	0.66165
Dmdm34_mga2-1	acetic_acid	0.60316
Dmdm34_mga2-1	acetic_acid	0.63838
Dmdm34_mga2-1	acetic_acid	0.57642
Dmdm34_mga2-1	acetic_acid	0.61715
Dmdm34_mga2-1	acetic_acid	0.57045
Dmdm34_mga2-1	acetic_acid	0.58353
Dmdm34_mga2-1	acetic_acid	0.61319
Dmdm34_mga2-1	acetic_acid	0.57467
Dmdm34_mga2-1	acetic_acid	0.59718
Dmdm34_mga2-1	acetic_acid	0.55107
Dmdm34_mga2-1	acetic_acid	0.60276
Dmdm34_mga2-1	acetic_acid	0.59322
Dmdm34_mga2-1	acetic_acid	0.55413
Dmdm34_mga2-1	acetic_acid	0.60332
Dmdm34_mga2-1	acetic_acid	0.53949
Dmdm34_mga2-1	acetic_acid	0.56619
Dmdm34_mga2-1	acetic_acid	0.56675
Dmdm34_mga2-1	acetic_acid	0.58817
Dmdm34_mga2-1	acetic_acid	0.57596
Dmdm34_mga2-1	acetic_acid	0.57785
Dmdm34_mga2-1	acetic_acid	0.59232
Dmdm34_mga2-1	acetic_acid	0.57498
Dmdm34_mga2-1	acetic_acid	0.68196
Dmdm34_mga2-1	acetic_acid	0.62489
Dmdm34_mga2-1	acetic_acid	0.58301
Dmdm34_mga2-1	acetic_acid	0.60792
Dmdm34_mga2-1	acetic_acid	0.52225
Dmdm34_mga2-1	acetic_acid	0.51864
Dmdm34_mga2-1	acetic_acid	0.6254
Dmdm34_mga2-1	acetic_acid	0.58138
Dmdm34_mga2-1	acetic_acid	0.57925
Dmdm34_mga2-1	acetic_acid	0.5869
Dmdm34_mga2-1	acetic_acid	0.58789
Dmdm34_mga2-1	acetic_acid	0.58455
Dmdm34_mga2-1	acetic_acid	0.56416
Dmdm34_mga2-1	acetic_acid	0.55194
Dmdm34_mga2-1	acetic_acid	0.61802
Dmdm34_mga2-1	acetic_acid	0.54012
Dmdm34_mga2-1	acetic_acid	0.56777
Dmdm34_mga2-1	acetic_acid	0.60176
Dmdm34_mga2-1	acetic_acid	0.68783
Dmdm34_mga2-1	acetic_acid	0.61252
Dmdm34_mga2-1	acetic_acid	0.62158
Dmdm34_mga2-1	acetic_acid	0.65007
Dmdm34_mga2-1	acetic_acid	0.57453
Dmdm34_mga2-1	acetic_acid	0.58016
Dmdm34_mga2-1	acetic_acid	0.57271
Dmdm34_mga2-1	acetic_acid	0.58332
Dmdm34_mga2-1	acetic_acid	0.61822
Dmdm34_mga2-1	acetic_acid	0.57119
Dmdm34_mga2-1	acetic_acid	0.61331
Dmdm34_mga2-1	acetic_acid	0.55917
Dmdm34_mga2-1	acetic_acid	0.56443
Dmdm34_mga2-1	acetic_acid	0.58359
Dmdm34_mga2-1	acetic_acid	0.57827
Dmdm34_mga2-1	acetic_acid	0.55343
Dmdm34_mga2-1	acetic_acid	0.61822
Dmdm34_mga2-1	acetic_acid	0.62147
Dmdm34_mga2-1	acetic_acid	0.56925
Dmdm34_mga2-1	acetic_acid	0.62408
Dmdm34_mga2-1	acetic_acid	0.58097
Dmdm34_mga2-1	acetic_acid	0.57278
Dmdm34_mga2-1	acetic_acid	0.56446
Dmdm34_mga2-1	acetic_acid	0.57428
Dmdm34_mga2-1	acetic_acid	0.60291
Dmdm34_mga2-1	acetic_acid	0.57874
Dmdm34_mga2-1	acetic_acid	0.53857
Dmdm34_mga2-1	acetic_acid	0.54665
Dmdm34_mga2-1	acetic_acid	0.60236
Dmdm34_mga2-1	acetic_acid	0.62275
Dmdm34_mga2-1	acetic_acid	0.59765
Dmdm34_mga2-1	acetic_acid	0.54375
Dmdm34_mga2-1	acetic_acid	0.64619
Dmdm34_mga2-1	acetic_acid	0.60726
Dmdm34_mga2-1	acetic_acid	0.63061
Dmdm34_mga2-1	acetic_acid	0.60521
Dmdm34_mga2-1	acetic_acid	0.58937
Dmdm34_mga2-1	acetic_acid	0.6438
Dmdm34_mga2-1	acetic_acid	0.60096
Dmdm34_mga2-1	acetic_acid	0.55763
Dmdm34_mga2-1	acetic_acid	0.58836
Dmdm34_mga2-1	acetic_acid	0.58607
Dmdm34_mga2-1	acetic_acid	0.55711
Dmdm34_mga2-1	acetic_acid	0.53048
Dmdm34_mga2-1	acetic_acid	0.53818
Dmdm34_mga2-1	acetic_acid	0.58353
Dmdm34_mga2-1	acetic_acid	0.58007
Dmdm34_mga2-1	acetic_acid	0.62017
Dmdm34_mga2-1	acetic_acid	0.5803
Dmdm34_mga2-1	acetic_acid	0.55673
Dmdm34_mga2-1	acetic_acid	0.57999
Dmdm34_mga2-1	acetic_acid	0.60244
Dmdm34_mga2-1	acetic_acid	0.57699
Dmdm34_mga2-1	acetic_acid	0.57652
Dmdm34_mga2-1	acetic_acid	0.65911
Dmdm34_mga2-1	acetic_acid	0.52169
Dmdm34_mga2-1	acetic_acid	0.58591
Dmdm34_mga2-1	acetic_acid	0.59335
Dmdm34_mga2-1	acetic_acid	0.60514
Dmdm34_mga2-1	acetic_acid	0.51136
Dmdm34_mga2-1	acetic_acid	0.57688
Dmdm34_mga2-1	acetic_acid	0.59419
Dmdm34_mga2-1	acetic_acid	0.55112
Dmdm34_mga2-1	acetic_acid	0.54734
Dmdm34_mga2-1	acetic_acid	0.57288
Dmdm34_mga2-1	acetic_acid	0.55827
Dmdm34_mga2-1	acetic_acid	0.6104
Dmdm34_mga2-1	acetic_acid	0.55538
Dmdm34_mga2-1	acetic_acid	0.59818
Dmdm34_mga2-1	acetic_acid	0.54864
Dmdm34_mga2-1	acetic_acid	0.56737
Dmdm34_mga2-1	acetic_acid	0.53985
Dmdm34_mga2-1	acetic_acid	0.56528
Dmdm34_mga2-1	acetic_acid	0.56853
Dmdm34_mga2-1	acetic_acid	0.55439
Dmdm34_mga2-1	acetic_acid	0.53313
Dmdm34_mga2-1	acetic_acid	0.53125
Dmdm34_mga2-1	acetic_acid	0.56036
Dmdm34_mga2-1	acetic_acid	0.58003
Dmdm34_mga2-1	acetic_acid	0.55486
Dmdm34_mga2-1	acetic_acid	0.51118
Dmdm34_mga2-1	acetic_acid	0.59038
Dmdm34_mga2-1	acetic_acid	0.52428
Dmdm34_mga2-1	acetic_acid	0.60265
Dmdm34_mga2-1	acetic_acid	0.5452
Dmdm34_mga2-1	acetic_acid	0.54249
Dmdm34_mga2-1	acetic_acid	0.56343
Dmdm34_mga2-1	acetic_acid	0.64155
Dmdm34_mga2-1	acetic_acid	0.59068
Dmdm34_mga2-1	acetic_acid	0.61891
Dmdm34_mga2-1	acetic_acid	0.61568
Dmdm34_mga2-1	acetic_acid	0.59785
Dmdm34_mga2-1	acetic_acid	0.53738
Dmdm34_mga2-1	acetic_acid	0.55133
Dmdm34_mga2-1	acetic_acid	0.58943
Dmdm34_mga2-1	acetic_acid	0.55242
Dmdm34_mga2-1	acetic_acid	0.5797
Dmdm34_mga2-1	acetic_acid	0.56149
Dmdm34_mga2-1	acetic_acid	0.59561
Dmdm34_mga2-1	acetic_acid	0.60794
Dmdm34_mga2-1	acetic_acid	0.56499
Dmdm34_mga2-1	acetic_acid	0.57113
Dmdm34_mga2-1	acetic_acid	0.59801
Dmdm34_mga2-1	acetic_acid	0.56596
Dmdm34_mga2-1	acetic_acid	0.59687
Dmdm34_mga2-1	acetic_acid	0.56842
Dmdm34_mga2-1	acetic_acid	0.59276
Dmdm34_mga2-1	acetic_acid	0.55667
Dmdm34_mga2-1	acetic_acid	0.55346
Dmdm34_mga2-1	acetic_acid	0.63277
Dmdm34_mga2-1	acetic_acid	0.59935
Dmdm34_mga2-1	acetic_acid	0.5669
Dmdm34_mga2-1	acetic_acid	0.53151
Dmdm34_mga2-1	acetic_acid	0.57493
Dmdm34_mga2-1	acetic_acid	0.59099
Dmdm34_mga2-1	acetic_acid	0.5611
Dmdm34_mga2-1	acetic_acid	0.56613
Dmdm34_mga2-1	acetic_acid	0.52458
Dmdm34_mga2-1	acetic_acid	0.5282
Dmdm34_mga2-1	acetic_acid	0.64798
Dmdm34_mga2-1	acetic_acid	0.52135
Dmdm34_mga2-1	acetic_acid	0.54639
Dmdm34_mga2-1	acetic_acid	0.56648
Dmdm34_mga2-1	acetic_acid	0.57273
Dmdm34_mga2-1	acetic_acid	0.54087
Dmdm34_mga2-1	acetic_acid	0.57689
Dmdm34_mga2-1	acetic_acid	0.62741
Dmdm34_mga2-1	acetic_acid	0.64874
Dmdm34_mga2-1	acetic_acid	0.56127
Dmdm34_mga2-1	acetic_acid	0.48227
Dmdm34_mga2-1	acetic_acid	0.51883
Dmdm34_mga2-1	acetic_acid	0.58747
Dmdm34_mga2-1	acetic_acid	0.59096
Dmdm34_mga2-1	acetic_acid	0.5788
Dmdm34_mga2-1	acetic_acid	0.57537
Dmdm34_mga2-1	acetic_acid	0.57919
Dmdm34_mga2-1	acetic_acid	0.56524
Dmdm34_mga2-1	acetic_acid	0.56392
Dmdm34_mga2-1	acetic_acid	0.56929
Dmdm34_mga2-1	acetic_acid	0.58029
Dmdm34_mga2-1	acetic_acid	0.55427
Dmdm34_mga2-1	acetic_acid	0.59101
Dmdm34_mga2-1	acetic_acid	0.61589
Dmdm34_mga2-1	acetic_acid	0.63384
Dmdm34_mga2-1	acetic_acid	0.61854
Dmdm34_mga2-1	acetic_acid	0.58974
Dmdm34_mga2-1	acetic_acid	0.62208
Dmdm34_mga2-1	acetic_acid	0.57976
Dmdm34_mga2-1	acetic_acid	0.57871
Dmdm34_mga2-1	acetic_acid	0.55209
Dmdm34_mga2-1	acetic_acid	0.57792
Dmdm34_mga2-1	acetic_acid	0.53969
Dmdm34_mga2-1	acetic_acid	0.54109
Dmdm34_mga2-1	acetic_acid	0.5879
Dmdm34_mga2-1	acetic_acid	0.53764
Dmdm34_mga2-1	acetic_acid	0.56266
Dmdm34_mga2-1	acetic_acid	0.55909
Dmdm34_mga2-1	acetic_acid	0.55156
Dmdm34_mga2-1	acetic_acid	0.54123
Dmdm34_mga2-1	acetic_acid	0.55683
Dmdm34_mga2-1	acetic_acid	0.57586
Dmdm34_mga2-1	acetic_acid	0.52602
Dmdm34_mga2-1	acetic_acid	0.61632
Dmdm34_mga2-1	acetic_acid	0.56156
Dmdm34_mga2-1	acetic_acid	0.57488
Dmdm34_mga2-1	acetic_acid	0.55965
Dmdm34_mga2-1	acetic_acid	0.62431
Dmdm34_mga2-1	acetic_acid	0.60572
Dmdm34_mga2-1	acetic_acid	0.57351
Dmdm34_mga2-1	acetic_acid	0.54755
Dmdm34_mga2-1	acetic_acid	0.51475
Dmdm34_mga2-1	acetic_acid	0.53761
Dmdm34_mga2-1	acetic_acid	0.55528
Dmdm34_mga2-1	acetic_acid	0.55615
Dmdm34_mga2-1	acetic_acid	0.52484
Dmdm34_mga2-1	acetic_acid	0.55732
Dmdm34_mga2-1	acetic_acid	0.56077
Dmdm34_mga2-1	acetic_acid	0.58273
Dmdm34_mga2-1	acetic_acid	0.57049
Dmdm34_mga2-1	acetic_acid	0.55495
Dmdm34_mga2-1	acetic_acid	0.55388
Dmdm34_mga2-1	acetic_acid	0.5641
Dmdm34_mga2-1	acetic_acid	0.53642
Dmdm34_mga2-1	acetic_acid	0.56897
Dmdm34_mga2-1	acetic_acid	0.55728
Dmdm34_mga2-1	acetic_acid	0.53326
Dmdm34_mga2-1	acetic_acid	0.50936
Dmdm34_mga2-1	acetic_acid	0.5266
Dmdm34_mga2-1	acetic_acid	0.53059
Dmdm34_mga2-1	acetic_acid	0.53596
Dmdm34_mga2-1	acetic_acid	0.53669
Dmdm34_mga2-1	acetic_acid	0.52336
Dmdm34_mga2-1	acetic_acid	0.51871
Dmdm34_mga2-1	acetic_acid	0.55845
Dmdm34_mga2-1	acetic_acid	0.52942
Dmdm34_mga2-1	acetic_acid	0.5182
Dmdm34_mga2-1	acetic_acid	0.54948
Dmdm34_mga2-1	acetic_acid	0.58217
Dmdm34_mga2-1	acetic_acid	0.52843
Dmdm34_mga2-1	acetic_acid	0.614
Dmdm34_mga2-1	acetic_acid	0.60828
Dmdm34_mga2-1	acetic_acid	0.58967
Dmdm34_mga2-1	acetic_acid	0.53471
Dmdm34_mga2-1	acetic_acid	0.53654
Dmdm34_mga2-1	acetic_acid	0.55905
Dmdm34_mga2-1	acetic_acid	0.5508
Dmdm34_mga2-1	acetic_acid	0.52685
Dmdm34_mga2-1	acetic_acid	0.55446
Dmdm34_mga2-1	acetic_acid	0.53987
Dmdm34_mga2-1	acetic_acid	0.5713
Dmdm34_mga2-1	acetic_acid	0.5631
Dmdm34_mga2-1	acetic_acid	0.5495
Dmdm34_mga2-1	acetic_acid	0.53206
Dmdm34_mga2-1	acetic_acid	0.54063
Dmdm34_mga2-1	acetic_acid	0.5685
Dmdm34_mga2-1	acetic_acid	0.56171
Dmdm34_mga2-1	acetic_acid	0.54977
Dmdm34_mga2-1	acetic_acid	0.51456
Dmdm34_mga2-1	acetic_acid	0.50442
Dmdm34_mga2-1	acetic_acid	0.4689
Dmdm34_mga2-1	acetic_acid	0.51867
Dmdm34_mga2-1	acetic_acid	0.49479
Dmdm34_mga2-1	acetic_acid	0.64075
Dmdm34_mga2-1	acetic_acid	0.62479
Dmdm34_mga2-1	acetic_acid	0.55266
Dmdm34_mga2-1	acetic_acid	0.52714
Dmdm34_mga2-1	acetic_acid	0.57631
Dmdm34_mga2-1	acetic_acid	0.58909
Dmdm34_mga2-1	acetic_acid	0.59817
Dmdm34_mga2-1	acetic_acid	0.57227
Dmdm34_mga2-1	acetic_acid	0.64891
Dmdm34_mga2-1	acetic_acid	0.6213
Dmdm34_mga2-1	acetic_acid	0.64118
Dmdm34_mga2-1	acetic_acid	0.58684
Dmdm34_mga2-1	acetic_acid	0.57206
Dmdm34_mga2-1	acetic_acid	0.56048
Dmdm34_mga2-1	acetic_acid	0.53932
Dmdm34_mga2-1	acetic_acid	0.60285
Dmdm34_mga2-1	acetic_acid	0.60168
Dmdm34_mga2-1	acetic_acid	0.54223
Dmdm34_mga2-1	acetic_acid	0.57633
Dmdm34_mga2-1	acetic_acid	0.59057
Dmdm34_mga2-1	acetic_acid	0.56708
Dmdm34_mga2-1	acetic_acid	0.5518
Dmdm34_mga2-1	acetic_acid	0.56265
Dmdm34_mga2-1	acetic_acid	0.57599
Dmdm34_mga2-1	acetic_acid	0.57684
Dmdm34_mga2-1	acetic_acid	0.57175
Dmdm34_mga2-1	acetic_acid	0.53158
Dmdm34_mga2-1	acetic_acid	0.55087
Dmdm34_mga2-1	acetic_acid	0.51174
Dmdm34_mga2-1	acetic_acid	0.52306
Dmdm34_mga2-1	acetic_acid	0.53883
Dmdm34_mga2-1	acetic_acid	0.51884
Dmdm34_mga2-1	acetic_acid	0.57252
Dmdm34_mga2-1	acetic_acid	0.49891
Dmdm34_mga2-1	acetic_acid	0.56902
Dmdm34_mga2-1	acetic_acid	0.59071
Dmdm34_mga2-1	acetic_acid	0.54499
Dmdm34_mga2-1	acetic_acid	0.5751
Dmdm34_mga2-1	acetic_acid	0.52879
Dmdm34_mga2-1	acetic_acid	0.52805
Dmdm34_mga2-1	acetic_acid	0.59593
Dmdm34_mga2-1	acetic_acid	0.5843
Dmdm34_mga2-1	acetic_acid	0.54207
Dmdm34_mga2-1	acetic_acid	0.55866
Dmdm34_mga2-1	acetic_acid	0.67585
Dmdm34_mga2-1	acetic_acid	0.53676
Dmdm34_mga2-1	acetic_acid	0.58375
Dmdm34_mga2-1	acetic_acid	0.59858
Dmdm34_mga2-1	acetic_acid	0.58733
Dmdm34_mga2-1	acetic_acid	0.5995
Dmdm34_mga2-1	acetic_acid	0.52777
Dmdm34_mga2-1	acetic_acid	0.47577
Dmdm34_mga2-1	acetic_acid	0.62097
Dmdm34_mga2-1	acetic_acid	0.6188
Dmdm34_mga2-1	acetic_acid	0.58422
Dmdm34_mga2-1	acetic_acid	0.59655
Dmdm34_mga2-1	acetic_acid	0.54996
Dmdm34_mga2-1	acetic_acid	0.55802
Dmdm34_mga2-1	acetic_acid	0.53854
Dmdm34_mga2-1	acetic_acid	0.53339
Dmdm34_mga2-1	acetic_acid	0.5517
Dmdm34_mga2-1	acetic_acid	0.49778
Dmdm34_mga2-1	acetic_acid	0.50948
Dmdm34_mga2-1	acetic_acid	0.51012
Dmdm34_mga2-1	acetic_acid	0.61498
Dmdm34_mga2-1	acetic_acid	0.65846
Dmdm34_mga2-1	acetic_acid	0.57979
Dmdm34_mga2-1	acetic_acid	0.57135
Dmdm34_mga2-1	acetic_acid	0.55954
Dmdm34_mga2-1	acetic_acid	0.60776
Dmdm34_mga2-1	acetic_acid	0.56647
Dmdm34_mga2-1	acetic_acid	0.57177
Dmdm34_mga2-1	acetic_acid	0.52707
Dmdm34_mga2-1	acetic_acid	0.5129
Dmdm34_mga2-1	acetic_acid	0.61071
Dmdm34_mga2-1	acetic_acid	0.50793
Dmdm34_mga2-1	acetic_acid	0.5793
Dmdm34_mga2-1	acetic_acid	0.56102
Dmdm34_mga2-1	acetic_acid	0.57023
Dmdm34_mga2-1	acetic_acid	0.49247
Dmdm34_mga2-1	acetic_acid	0.53884
Dmdm34_mga2-1	acetic_acid	0.5573
Dmdm34_mga2-1	acetic_acid	0.55184
Dmdm34_mga2-1	acetic_acid	0.62057
Dmdm34_mga2-1	acetic_acid	0.58227
Dmdm34_mga2-1	acetic_acid	0.59755
Dmdm34_mga2-1	acetic_acid	0.62638
Dmdm34_mga2-1	acetic_acid	0.64575
Dmdm34_mga2-1	acetic_acid	0.60881
Dmdm34_mga2-1	acetic_acid	0.59475
Dmdm34_mga2-1	acetic_acid	0.54964
Dmdm34_mga2-1	acetic_acid	0.50852
Dmdm34_mga2-1	acetic_acid	0.5277
Dmdm34_mga2-1	acetic_acid	0.49652
Dmdm34_mga2-1	acetic_acid	0.6034
Dmdm34_mga2-1	acetic_acid	0.46444
Dmdm34_mga2-1	acetic_acid	0.53802
Dmdm34_mga2-1	acetic_acid	0.51994
Dmdm34_mga2-1	acetic_acid	0.62149
Dmdm34_mga2-1	acetic_acid	0.54274
Dmdm34_mga2-1	acetic_acid	0.57592
Dmdm34_mga2-1	acetic_acid	0.56186
Dmdm34_mga2-1	acetic_acid	0.58484
Dmdm34_mga2-1	acetic_acid	0.51915
Dmdm34_mga2-1	acetic_acid	0.55265
Dmdm34_mga2-1	acetic_acid	0.55365
Dmdm34_mga2-1	acetic_acid	0.52652
Dmdm34_mga2-1	acetic_acid	0.50433
Dmdm34_mga2-1	acetic_acid	0.50575
Dmdm34_mga2-1	acetic_acid	0.51907
Dmdm34_mga2-1	acetic_acid	0.50915
Dmdm34_mga2-1	acetic_acid	0.53975
Dmdm34_mga2-1	acetic_acid	0.57417
Dmdm34_mga2-1	acetic_acid	0.52935
Dmdm34_mga2-1	acetic_acid	0.5581
Dmdm34_mga2-1	acetic_acid	0.48433
Dmdm34_mga2-1	acetic_acid	0.53419
Dmdm34_mga2-1	acetic_acid	0.52484
Dmdm34_mga2-1	acetic_acid	0.58026
Dmdm34_mga2-1	acetic_acid	0.52358
Dmdm34_mga2-1	acetic_acid	0.64528
Dmdm34_mga2-1	acetic_acid	0.60053
Dmdm34_mga2-1	acetic_acid	0.63339
Dmdm34_ancestor	benomyl	0.6023
Dmdm34_ancestor	benomyl	0.5934
Dmdm34_ancestor	benomyl	0.59158
Dmdm34_ancestor	benomyl	0.74411
Dmdm34_ancestor	benomyl	0.58594
Dmdm34_ancestor	benomyl	0.74638
Dmdm34_ancestor	benomyl	0.58251
Dmdm34_ancestor	benomyl	0.55509
Dmdm34_ancestor	benomyl	0.57458
Dmdm34_ancestor	benomyl	0.53865
Dmdm34_ancestor	benomyl	0.51279
Dmdm34_ancestor	benomyl	0.49822
Dmdm34_ancestor	benomyl	0.51237
Dmdm34_ancestor	benomyl	0.54521
Dmdm34_ancestor	benomyl	0.51946
Dmdm34_ancestor	benomyl	0.58857
Dmdm34_ancestor	benomyl	0.51935
Dmdm34_ancestor	benomyl	0.57541
Dmdm34_ancestor	benomyl	0.5643
Dmdm34_ancestor	benomyl	0.53916
Dmdm34_ancestor	benomyl	0.60723
Dmdm34_ancestor	benomyl	0.59059
Dmdm34_ancestor	benomyl	0.60434
Dmdm34_ancestor	benomyl	0.6106
Dmdm34_ancestor	benomyl	0.61249
Dmdm34_ancestor	benomyl	0.60589
Dmdm34_ancestor	benomyl	0.60766
Dmdm34_ancestor	benomyl	0.60568
Dmdm34_ancestor	benomyl	0.61144
Dmdm34_ancestor	benomyl	0.60246
Dmdm34_ancestor	benomyl	0.58237
Dmdm34_ancestor	benomyl	0.5645
Dmdm34_ancestor	benomyl	0.5641
Dmdm34_ancestor	benomyl	0.5726
Dmdm34_ancestor	benomyl	0.54448
Dmdm34_ancestor	benomyl	0.53423
Dmdm34_ancestor	benomyl	0.54154
Dmdm34_ancestor	benomyl	0.54229
Dmdm34_ancestor	benomyl	0.58179
Dmdm34_ancestor	benomyl	0.54771
Dmdm34_ancestor	benomyl	0.56008
Dmdm34_ancestor	benomyl	0.58286
Dmdm34_ancestor	benomyl	0.5716
Dmdm34_ancestor	benomyl	0.57499
Dmdm34_ancestor	benomyl	0.5502
Dmdm34_ancestor	benomyl	0.50277
Dmdm34_ancestor	benomyl	0.49615
Dmdm34_ancestor	benomyl	0.51995
Dmdm34_ancestor	benomyl	0.52352
Dmdm34_ancestor	benomyl	0.51343
Dmdm34_ancestor	benomyl	0.55967
Dmdm34_ancestor	benomyl	0.55342
Dmdm34_ancestor	benomyl	0.52439
Dmdm34_ancestor	benomyl	0.6506
Dmdm34_ancestor	benomyl	0.54818
Dmdm34_ancestor	benomyl	0.57987
Dmdm34_ancestor	benomyl	0.47875
Dmdm34_ancestor	benomyl	0.54682
Dmdm34_ancestor	benomyl	0.47035
Dmdm34_ancestor	benomyl	0.48169
Dmdm34_ancestor	benomyl	0.47432
Dmdm34_ancestor	benomyl	0.46738
Dmdm34_ancestor	benomyl	0.52423
Dmdm34_ancestor	benomyl	0.46899
Dmdm34_ancestor	benomyl	0.54398
Dmdm34_ancestor	benomyl	0.55208
Dmdm34_ancestor	benomyl	0.54109
Dmdm34_ancestor	benomyl	0.54526
Dmdm34_ancestor	benomyl	0.50999
Dmdm34_ancestor	benomyl	0.51727
Dmdm34_ancestor	benomyl	0.54631
Dmdm34_ancestor	benomyl	0.5685
Dmdm34_ancestor	benomyl	0.71231
Dmdm34_ancestor	benomyl	0.58502
Dmdm34_ancestor	benomyl	0.58788
Dmdm34_ancestor	benomyl	0.56479
Dmdm34_ancestor	benomyl	0.58482
Dmdm34_ancestor	benomyl	0.58757
Dmdm34_ancestor	benomyl	0.58156
Dmdm34_ancestor	benomyl	0.51475
Dmdm34_ancestor	benomyl	0.54674
Dmdm34_ancestor	benomyl	0.5681
Dmdm34_ancestor	benomyl	0.5178
Dmdm34_ancestor	benomyl	0.53859
Dmdm34_ancestor	benomyl	0.53309
Dmdm34_ancestor	benomyl	0.53151
Dmdm34_ancestor	benomyl	0.49769
Dmdm34_ancestor	benomyl	0.51108
Dmdm34_ancestor	benomyl	0.54056
Dmdm34_ancestor	benomyl	0.51423
Dmdm34_ancestor	benomyl	0.51967
Dmdm34_ancestor	benomyl	0.55909
Dmdm34_ancestor	benomyl	0.53127
Dmdm34_ancestor	benomyl	0.53533
Dmdm34_ancestor	benomyl	0.53001
Dmdm34_ancestor	benomyl	0.49385
Dmdm34_ancestor	benomyl	0.46758
Dmdm34_ancestor	benomyl	0.49103
Dmdm34_ancestor	benomyl	0.48523
Dmdm34_ancestor	benomyl	0.48302
Dmdm34_ancestor	benomyl	0.51614
Dmdm34_ancestor	benomyl	0.48947
Dmdm34_ancestor	benomyl	0.46239
Dmdm34_ancestor	benomyl	0.61187
Dmdm34_ancestor	benomyl	0.50323
Dmdm34_ancestor	benomyl	0.62285
Dmdm34_ancestor	benomyl	0.5023
Dmdm34_ancestor	benomyl	0.47509
Dmdm34_ancestor	benomyl	0.44867
Dmdm34_ancestor	benomyl	0.43361
Dmdm34_ancestor	benomyl	0.46287
Dmdm34_ancestor	benomyl	0.41298
Dmdm34_ancestor	benomyl	0.49235
Dmdm34_ancestor	benomyl	0.41613
Dmdm34_ancestor	benomyl	0.52488
Dmdm34_ancestor	benomyl	0.53015
Dmdm34_ancestor	benomyl	0.49875
Dmdm34_ancestor	benomyl	0.48763
Dmdm34_ancestor	benomyl	0.51632
Dmdm34_ancestor	benomyl	0.5385
Dmdm34_ancestor	benomyl	0.50494
Dmdm34_ancestor	benomyl	0.50727
Dmdm34_ancestor	benomyl	0.53396
Dmdm34_ancestor	benomyl	0.56513
Dmdm34_ancestor	benomyl	0.49702
Dmdm34_ancestor	benomyl	0.56482
Dmdm34_ancestor	benomyl	0.555
Dmdm34_ancestor	benomyl	0.52647
Dmdm34_ancestor	benomyl	0.5334
Dmdm34_ancestor	benomyl	0.50703
Dmdm34_ancestor	benomyl	0.4964
Dmdm34_ancestor	benomyl	0.50299
Dmdm34_ancestor	benomyl	0.50769
Dmdm34_ancestor	benomyl	0.48917
Dmdm34_ancestor	benomyl	0.49044
Dmdm34_ancestor	benomyl	0.48557
Dmdm34_ancestor	benomyl	0.47404
Dmdm34_ancestor	benomyl	0.48713
Dmdm34_ancestor	benomyl	0.46318
Dmdm34_ancestor	benomyl	0.48653
Dmdm34_ancestor	benomyl	0.49387
Dmdm34_ancestor	benomyl	0.47748
Dmdm34_ancestor	benomyl	0.4865
Dmdm34_ancestor	benomyl	0.49349
Dmdm34_ancestor	benomyl	0.47983
Dmdm34_ancestor	benomyl	0.46563
Dmdm34_ancestor	benomyl	0.44988
Dmdm34_ancestor	benomyl	0.46246
Dmdm34_ancestor	benomyl	0.44484
Dmdm34_evolved_1	benomyl	0.89311
Dmdm34_evolved_1	benomyl	0.8693
Dmdm34_evolved_1	benomyl	0.86834
Dmdm34_evolved_1	benomyl	0.73458
Dmdm34_evolved_1	benomyl	0.86862
Dmdm34_evolved_1	benomyl	0.84919
Dmdm34_evolved_1	benomyl	0.8795
Dmdm34_evolved_1	benomyl	0.86957
Dmdm34_evolved_1	benomyl	0.85577
Dmdm34_evolved_1	benomyl	0.91195
Dmdm34_evolved_1	benomyl	0.88907
Dmdm34_evolved_1	benomyl	0.86134
Dmdm34_evolved_1	benomyl	0.89044
Dmdm34_evolved_1	benomyl	0.92076
Dmdm34_evolved_1	benomyl	0.88595
Dmdm34_evolved_1	benomyl	0.88092
Dmdm34_evolved_1	benomyl	0.87346
Dmdm34_evolved_1	benomyl	0.91142
Dmdm34_evolved_1	benomyl	0.87368
Dmdm34_evolved_1	benomyl	0.88148
Dmdm34_evolved_1	benomyl	0.88295
Dmdm34_evolved_1	benomyl	0.8292
Dmdm34_evolved_1	benomyl	0.83072
Dmdm34_evolved_1	benomyl	0.83959
Dmdm34_evolved_1	benomyl	0.86329
Dmdm34_evolved_1	benomyl	0.88202
Dmdm34_evolved_1	benomyl	0.92199
Dmdm34_evolved_1	benomyl	0.89181
Dmdm34_evolved_1	benomyl	0.80756
Dmdm34_evolved_1	benomyl	0.83546
Dmdm34_evolved_1	benomyl	0.89023
Dmdm34_evolved_1	benomyl	0.84249
Dmdm34_evolved_1	benomyl	0.91411
Dmdm34_evolved_1	benomyl	0.86589
Dmdm34_evolved_1	benomyl	0.86909
Dmdm34_evolved_1	benomyl	0.78724
Dmdm34_evolved_1	benomyl	0.85813
Dmdm34_evolved_1	benomyl	1.09061
Dmdm34_evolved_1	benomyl	0.8417
Dmdm34_evolved_1	benomyl	0.89415
Dmdm34_evolved_1	benomyl	0.85089
Dmdm34_evolved_1	benomyl	0.94293
Dmdm34_evolved_1	benomyl	0.86072
Dmdm34_evolved_1	benomyl	0.8774
Dmdm34_evolved_1	benomyl	0.84116
Dmdm34_evolved_1	benomyl	0.85304
Dmdm34_evolved_1	benomyl	0.74467
Dmdm34_evolved_1	benomyl	0.83329
Dmdm34_evolved_1	benomyl	0.78699
Dmdm34_evolved_1	benomyl	0.83493
Dmdm34_evolved_1	benomyl	0.83299
Dmdm34_evolved_1	benomyl	0.82405
Dmdm34_evolved_1	benomyl	0.89764
Dmdm34_evolved_1	benomyl	0.84767
Dmdm34_evolved_1	benomyl	0.84004
Dmdm34_evolved_1	benomyl	0.85058
Dmdm34_evolved_1	benomyl	0.85009
Dmdm34_evolved_1	benomyl	0.85388
Dmdm34_evolved_1	benomyl	0.84878
Dmdm34_evolved_1	benomyl	0.85861
Dmdm34_evolved_1	benomyl	0.86461
Dmdm34_evolved_1	benomyl	0.87136
Dmdm34_evolved_1	benomyl	0.86308
Dmdm34_evolved_1	benomyl	0.8582
Dmdm34_evolved_1	benomyl	0.79606
Dmdm34_evolved_1	benomyl	0.79549
Dmdm34_evolved_1	benomyl	0.82907
Dmdm34_evolved_1	benomyl	0.84275
Dmdm34_evolved_1	benomyl	0.84235
Dmdm34_evolved_1	benomyl	0.87256
Dmdm34_evolved_1	benomyl	0.84957
Dmdm34_evolved_1	benomyl	0.78471
Dmdm34_evolved_1	benomyl	0.77439
Dmdm34_evolved_1	benomyl	0.86232
Dmdm34_evolved_1	benomyl	0.82154
Dmdm34_evolved_1	benomyl	0.82559
Dmdm34_evolved_1	benomyl	0.78855
Dmdm34_evolved_1	benomyl	0.83825
Dmdm34_evolved_1	benomyl	0.75807
Dmdm34_evolved_1	benomyl	0.83852
Dmdm34_evolved_1	benomyl	0.98166
Dmdm34_evolved_1	benomyl	0.85133
Dmdm34_evolved_1	benomyl	0.89407
Dmdm34_evolved_1	benomyl	0.84991
Dmdm34_evolved_1	benomyl	0.87715
Dmdm34_evolved_1	benomyl	0.85424
Dmdm34_evolved_1	benomyl	0.85094
Dmdm34_evolved_1	benomyl	0.82553
Dmdm34_evolved_1	benomyl	0.86734
Dmdm34_evolved_1	benomyl	0.78117
Dmdm34_evolved_1	benomyl	0.7319
Dmdm34_evolved_1	benomyl	0.75737
Dmdm34_evolved_1	benomyl	0.74197
Dmdm34_evolved_1	benomyl	0.76071
Dmdm34_evolved_1	benomyl	0.81015
Dmdm34_evolved_1	benomyl	0.83362
Dmdm34_evolved_1	benomyl	0.94844
Dmdm34_evolved_1	benomyl	0.82142
Dmdm34_evolved_1	benomyl	0.83216
Dmdm34_evolved_1	benomyl	0.81805
Dmdm34_evolved_1	benomyl	0.84435
Dmdm34_evolved_1	benomyl	0.93916
Dmdm34_evolved_1	benomyl	0.8189
Dmdm34_evolved_1	benomyl	0.80951
Dmdm34_evolved_1	benomyl	0.80796
Dmdm34_evolved_1	benomyl	0.78825
Dmdm34_evolved_1	benomyl	0.82488
Dmdm34_evolved_1	benomyl	0.77845
Dmdm34_evolved_1	benomyl	0.8185
Dmdm34_evolved_1	benomyl	0.76976
Dmdm34_evolved_1	benomyl	0.81293
Dmdm34_evolved_1	benomyl	0.78454
Dmdm34_evolved_1	benomyl	0.78755
Dmdm34_evolved_1	benomyl	0.83103
Dmdm34_evolved_1	benomyl	0.79696
Dmdm34_evolved_1	benomyl	0.78474
Dmdm34_evolved_1	benomyl	0.76692
Dmdm34_evolved_1	benomyl	0.86831
Dmdm34_evolved_1	benomyl	0.75336
Dmdm34_evolved_1	benomyl	0.81052
Dmdm34_evolved_1	benomyl	0.80605
Dmdm34_evolved_1	benomyl	0.76324
Dmdm34_evolved_1	benomyl	0.73746
Dmdm34_evolved_1	benomyl	0.82957
Dmdm34_evolved_1	benomyl	0.98235
Dmdm34_evolved_1	benomyl	0.81487
Dmdm34_evolved_1	benomyl	0.86184
Dmdm34_evolved_1	benomyl	0.79437
Dmdm34_evolved_1	benomyl	0.79898
Dmdm34_evolved_1	benomyl	0.80611
Dmdm34_mga2-1	benomyl	0.83125
Dmdm34_mga2-1	benomyl	0.84326
Dmdm34_mga2-1	benomyl	0.77786
Dmdm34_mga2-1	benomyl	0.76733
Dmdm34_mga2-1	benomyl	0.80589
Dmdm34_mga2-1	benomyl	0.85176
Dmdm34_mga2-1	benomyl	0.87357
Dmdm34_mga2-1	benomyl	0.88833
Dmdm34_mga2-1	benomyl	0.93993
Dmdm34_mga2-1	benomyl	0.90628
Dmdm34_mga2-1	benomyl	0.89182
Dmdm34_mga2-1	benomyl	0.77796
Dmdm34_mga2-1	benomyl	0.89787
Dmdm34_mga2-1	benomyl	0.89356
Dmdm34_mga2-1	benomyl	0.85909
Dmdm34_mga2-1	benomyl	0.82734
Dmdm34_mga2-1	benomyl	0.8261
Dmdm34_mga2-1	benomyl	0.81906
Dmdm34_mga2-1	benomyl	0.91409
Dmdm34_mga2-1	benomyl	0.86162
Dmdm34_mga2-1	benomyl	0.79881
Dmdm34_mga2-1	benomyl	0.80651
Dmdm34_mga2-1	benomyl	0.85299
Dmdm34_mga2-1	benomyl	0.93191
Dmdm34_mga2-1	benomyl	0.78915
Dmdm34_mga2-1	benomyl	0.77858
Dmdm34_mga2-1	benomyl	0.77313
Dmdm34_mga2-1	benomyl	0.8199
Dmdm34_mga2-1	benomyl	0.81614
Dmdm34_mga2-1	benomyl	0.79756
Dmdm34_mga2-1	benomyl	0.80254
Dmdm34_mga2-1	benomyl	0.79308
Dmdm34_mga2-1	benomyl	0.80747
Dmdm34_mga2-1	benomyl	0.83684
Dmdm34_mga2-1	benomyl	0.85247
Dmdm34_mga2-1	benomyl	0.83286
Dmdm34_mga2-1	benomyl	0.82953
Dmdm34_mga2-1	benomyl	0.82054
Dmdm34_mga2-1	benomyl	0.82122
Dmdm34_mga2-1	benomyl	0.78974
Dmdm34_mga2-1	benomyl	0.87256
Dmdm34_mga2-1	benomyl	0.87005
Dmdm34_mga2-1	benomyl	0.87638
Dmdm34_mga2-1	benomyl	0.8224
Dmdm34_mga2-1	benomyl	0.86354
Dmdm34_mga2-1	benomyl	0.85466
Dmdm34_mga2-1	benomyl	0.87784
Dmdm34_mga2-1	benomyl	0.88631
Dmdm34_mga2-1	benomyl	0.8772
Dmdm34_mga2-1	benomyl	0.83774
Dmdm34_mga2-1	benomyl	0.87305
Dmdm34_mga2-1	benomyl	0.87685
Dmdm34_mga2-1	benomyl	0.79995
Dmdm34_mga2-1	benomyl	0.83246
Dmdm34_mga2-1	benomyl	0.85515
Dmdm34_mga2-1	benomyl	0.94013
Dmdm34_mga2-1	benomyl	0.77083
Dmdm34_mga2-1	benomyl	0.88283
Dmdm34_mga2-1	benomyl	0.93069
Dmdm34_mga2-1	benomyl	0.84899
Dmdm34_mga2-1	benomyl	0.93458
Dmdm34_mga2-1	benomyl	0.85521
Dmdm34_mga2-1	benomyl	0.76133
Dmdm34_mga2-1	benomyl	0.92363
Dmdm34_mga2-1	benomyl	0.97293
Dmdm34_mga2-1	benomyl	0.79139
Dmdm34_mga2-1	benomyl	0.80651
Dmdm34_mga2-1	benomyl	0.81854
Dmdm34_mga2-1	benomyl	0.85495
Dmdm34_mga2-1	benomyl	0.85415
Dmdm34_mga2-1	benomyl	0.89797
Dmdm34_mga2-1	benomyl	0.86477
Dmdm34_mga2-1	benomyl	0.84404
Dmdm34_mga2-1	benomyl	0.82967
Dmdm34_mga2-1	benomyl	0.84844
Dmdm34_mga2-1	benomyl	0.87952
Dmdm34_mga2-1	benomyl	0.80661
Dmdm34_mga2-1	benomyl	0.83617
Dmdm34_mga2-1	benomyl	0.83909
Dmdm34_mga2-1	benomyl	0.87005
Dmdm34_mga2-1	benomyl	0.90475
Dmdm34_mga2-1	benomyl	0.85139
Dmdm34_mga2-1	benomyl	0.88486
Dmdm34_mga2-1	benomyl	0.88156
Dmdm34_mga2-1	benomyl	0.78071
Dmdm34_mga2-1	benomyl	0.78055
Dmdm34_mga2-1	benomyl	0.89099
Dmdm34_mga2-1	benomyl	0.93052
Dmdm34_mga2-1	benomyl	0.86155
Dmdm34_mga2-1	benomyl	0.87025
Dmdm34_mga2-1	benomyl	0.86328
Dmdm34_mga2-1	benomyl	0.91196
Dmdm34_mga2-1	benomyl	0.86635
Dmdm34_mga2-1	benomyl	0.89793
Dmdm34_mga2-1	benomyl	0.87868
Dmdm34_mga2-1	benomyl	0.89073
Dmdm34_mga2-1	benomyl	0.88907
Dmdm34_mga2-1	benomyl	0.84828
Dmdm34_mga2-1	benomyl	0.87978
Dmdm34_mga2-1	benomyl	0.83294
Dmdm34_mga2-1	benomyl	0.79009
Dmdm34_mga2-1	benomyl	0.817
Dmdm34_mga2-1	benomyl	0.85845
Dmdm34_mga2-1	benomyl	0.88597
Dmdm34_mga2-1	benomyl	0.83239
Dmdm34_mga2-1	benomyl	0.87374
Dmdm34_mga2-1	benomyl	0.90399
Dmdm34_mga2-1	benomyl	0.89541
Dmdm34_mga2-1	benomyl	0.8576
Dmdm34_mga2-1	benomyl	0.89975
Dmdm34_mga2-1	benomyl	0.85586
Dmdm34_mga2-1	benomyl	0.84388
Dmdm34_mga2-1	benomyl	0.86071
Dmdm34_mga2-1	benomyl	0.85674
Dmdm34_mga2-1	benomyl	0.92074
Dmdm34_mga2-1	benomyl	0.85958
Dmdm34_mga2-1	benomyl	0.7392
Dmdm34_mga2-1	benomyl	0.77666
Dmdm34_mga2-1	benomyl	0.85433
Dmdm34_mga2-1	benomyl	1.06343
Dmdm34_mga2-1	benomyl	0.86253
Dmdm34_mga2-1	benomyl	0.95372
Dmdm34_mga2-1	benomyl	0.86748
Dmdm34_mga2-1	benomyl	0.86338
Dmdm34_mga2-1	benomyl	0.88034
Dmdm34_mga2-1	benomyl	0.84583
Dmdm34_mga2-1	benomyl	0.9049
Dmdm34_mga2-1	benomyl	0.95478
Dmdm34_mga2-1	benomyl	0.90576
Dmdm34_mga2-1	benomyl	0.84935
Dmdm34_mga2-1	benomyl	0.88353
Dmdm34_mga2-1	benomyl	0.8547
Dmdm34_mga2-1	benomyl	0.84634
Dmdm34_mga2-1	benomyl	0.87758
Dmdm34_mga2-1	benomyl	0.79835
Dmdm34_mga2-1	benomyl	0.83683
Dmdm34_mga2-1	benomyl	0.83548
Dmdm34_mga2-1	benomyl	0.86114
Dmdm34_mga2-1	benomyl	0.84814
Dmdm34_mga2-1	benomyl	0.86096
Dmdm34_mga2-1	benomyl	0.8593
Dmdm34_mga2-1	benomyl	0.86035
Dmdm34_mga2-1	benomyl	0.90765
Dmdm34_mga2-1	benomyl	0.82904
Dmdm34_mga2-1	benomyl	0.81673
Dmdm34_mga2-1	benomyl	0.73157
Dmdm34_mga2-1	benomyl	0.78302
Dmdm34_mga2-1	benomyl	0.75809
Dmdm34_mga2-1	benomyl	0.77958
Dmdm34_mga2-1	benomyl	0.82578
Dmdm34_mga2-1	benomyl	0.84727
Dmdm34_mga2-1	benomyl	0.87561
Dmdm34_mga2-1	benomyl	0.82961
Dmdm34_mga2-1	benomyl	0.82548
Dmdm34_mga2-1	benomyl	0.74431
Dmdm34_mga2-1	benomyl	0.85631
Dmdm34_mga2-1	benomyl	0.82232
Dmdm34_mga2-1	benomyl	0.79663
Dmdm34_mga2-1	benomyl	0.80783
Dmdm34_mga2-1	benomyl	0.863
Dmdm34_mga2-1	benomyl	0.79586
Dmdm34_mga2-1	benomyl	0.84079
Dmdm34_mga2-1	benomyl	0.84958
Dmdm34_mga2-1	benomyl	0.79905
Dmdm34_mga2-1	benomyl	0.80505
Dmdm34_mga2-1	benomyl	0.79841
Dmdm34_mga2-1	benomyl	0.81122
Dmdm34_mga2-1	benomyl	0.80509
Dmdm34_mga2-1	benomyl	0.77461
Dmdm34_mga2-1	benomyl	0.76988
Dmdm34_mga2-1	benomyl	0.75457
Dmdm34_mga2-1	benomyl	0.80122
Dmdm34_mga2-1	benomyl	0.75834
Dmdm34_mga2-1	benomyl	0.79494
Dmdm34_mga2-1	benomyl	0.77684
Dmdm34_mga2-1	benomyl	0.81473
Dmdm34_mga2-1	benomyl	0.81837
Dmdm34_mga2-1	benomyl	0.83267
Dmdm34_mga2-1	benomyl	0.81601
Dmdm34_mga2-1	benomyl	0.79442
Dmdm34_mga2-1	benomyl	0.77828
Dmdm34_mga2-1	benomyl	0.80915
Dmdm34_mga2-1	benomyl	0.79262
Dmdm34_mga2-1	benomyl	0.78218
Dmdm34_mga2-1	benomyl	0.77506
Dmdm34_mga2-1	benomyl	0.74143
Dmdm34_mga2-1	benomyl	0.79439
Dmdm34_mga2-1	benomyl	0.7822
Dmdm34_mga2-1	benomyl	0.771
Dmdm34_mga2-1	benomyl	0.77796
Dmdm34_mga2-1	benomyl	0.81229
Dmdm34_mga2-1	benomyl	0.7781
Dmdm34_mga2-1	benomyl	0.85057
Dmdm34_mga2-1	benomyl	0.86234
Dmdm34_mga2-1	benomyl	0.83165
Dmdm34_mga2-1	benomyl	0.78638
Dmdm34_mga2-1	benomyl	0.7583
Dmdm34_mga2-1	benomyl	0.78727
Dmdm34_mga2-1	benomyl	0.85109
Dmdm34_mga2-1	benomyl	0.77938
Dmdm34_mga2-1	benomyl	0.81175
Dmdm34_mga2-1	benomyl	0.77782
Dmdm34_mga2-1	benomyl	0.85094
Dmdm34_mga2-1	benomyl	0.78427
Dmdm34_mga2-1	benomyl	0.80194
Dmdm34_mga2-1	benomyl	0.74469
Dmdm34_mga2-1	benomyl	0.83507
Dmdm34_mga2-1	benomyl	0.85579
Dmdm34_mga2-1	benomyl	0.768
Dmdm34_mga2-1	benomyl	0.79369
Dmdm34_mga2-1	benomyl	0.81625
Dmdm34_mga2-1	benomyl	0.80664
Dmdm34_mga2-1	benomyl	0.80591
Dmdm34_mga2-1	benomyl	0.87079
Dmdm34_mga2-1	benomyl	0.83096
Dmdm34_mga2-1	benomyl	0.79475
Dmdm34_mga2-1	benomyl	0.78543
Dmdm34_mga2-1	benomyl	0.82577
Dmdm34_mga2-1	benomyl	0.8335
Dmdm34_mga2-1	benomyl	0.78385
Dmdm34_mga2-1	benomyl	0.80263
Dmdm34_mga2-1	benomyl	0.8183
Dmdm34_mga2-1	benomyl	0.86426
Dmdm34_mga2-1	benomyl	0.81539
Dmdm34_mga2-1	benomyl	0.8565
Dmdm34_mga2-1	benomyl	0.88284
Dmdm34_mga2-1	benomyl	0.87645
Dmdm34_mga2-1	benomyl	0.78331
Dmdm34_mga2-1	benomyl	0.8045
Dmdm34_mga2-1	benomyl	0.85532
Dmdm34_mga2-1	benomyl	0.88485
Dmdm34_mga2-1	benomyl	0.82397
Dmdm34_mga2-1	benomyl	0.80406
Dmdm34_mga2-1	benomyl	0.87577
Dmdm34_mga2-1	benomyl	0.88331
Dmdm34_mga2-1	benomyl	0.85175
Dmdm34_mga2-1	benomyl	0.86997
Dmdm34_mga2-1	benomyl	0.81855
Dmdm34_mga2-1	benomyl	0.84121
Dmdm34_mga2-1	benomyl	0.82669
Dmdm34_mga2-1	benomyl	0.84161
Dmdm34_mga2-1	benomyl	0.82473
Dmdm34_mga2-1	benomyl	0.85683
Dmdm34_mga2-1	benomyl	0.77869
Dmdm34_mga2-1	benomyl	0.79192
Dmdm34_mga2-1	benomyl	0.81434
Dmdm34_mga2-1	benomyl	0.85244
Dmdm34_mga2-1	benomyl	0.80405
Dmdm34_mga2-1	benomyl	0.84778
Dmdm34_mga2-1	benomyl	0.87377
Dmdm34_mga2-1	benomyl	0.85316
Dmdm34_mga2-1	benomyl	0.84282
Dmdm34_mga2-1	benomyl	0.83801
Dmdm34_mga2-1	benomyl	0.80192
Dmdm34_mga2-1	benomyl	0.83366
Dmdm34_mga2-1	benomyl	0.82323
Dmdm34_mga2-1	benomyl	0.859
Dmdm34_mga2-1	benomyl	0.91962
Dmdm34_mga2-1	benomyl	0.87455
Dmdm34_mga2-1	benomyl	0.77041
Dmdm34_mga2-1	benomyl	0.79769
Dmdm34_mga2-1	benomyl	0.80915
Dmdm34_mga2-1	benomyl	0.97265
Dmdm34_mga2-1	benomyl	0.80402
Dmdm34_mga2-1	benomyl	0.92744
Dmdm34_mga2-1	benomyl	0.84297
Dmdm34_mga2-1	benomyl	0.83957
Dmdm34_mga2-1	benomyl	0.8617
Dmdm34_mga2-1	benomyl	0.83061
Dmdm34_mga2-1	benomyl	0.87295
Dmdm34_mga2-1	benomyl	0.84798
Dmdm34_mga2-1	benomyl	0.86555
Dmdm34_mga2-1	benomyl	0.82738
Dmdm34_mga2-1	benomyl	0.84901
Dmdm34_mga2-1	benomyl	0.85298
Dmdm34_mga2-1	benomyl	0.83075
Dmdm34_mga2-1	benomyl	0.84613
Dmdm34_mga2-1	benomyl	0.78787
Dmdm34_mga2-1	benomyl	0.83455
Dmdm34_mga2-1	benomyl	0.8131
Dmdm34_mga2-1	benomyl	0.8474
Dmdm34_mga2-1	benomyl	0.81081
Dmdm34_mga2-1	benomyl	0.8299
Dmdm34_mga2-1	benomyl	0.81685
Dmdm34_mga2-1	benomyl	0.82171
Dmdm34_mga2-1	benomyl	0.85392
Dmdm34_mga2-1	benomyl	0.79835
Dmdm34_mga2-1	benomyl	0.75587
Dmdm34_mga2-1	benomyl	0.74694
Dmdm34_mga2-1	benomyl	0.8106
Dmdm34_mga2-1	benomyl	0.77927
Dmdm34_mga2-1	benomyl	0.74781
Dmdm34_mga2-1	benomyl	0.77021
Dmdm34_mga2-1	benomyl	0.84553
Dmdm34_mga2-1	benomyl	0.78987
Dmdm34_mga2-1	benomyl	0.77038
Dmdm34_mga2-1	benomyl	0.78644
Dmdm34_mga2-1	benomyl	0.81051
Dmdm34_mga2-1	benomyl	0.77381
Dmdm34_mga2-1	benomyl	0.79888
Dmdm34_mga2-1	benomyl	0.82123
Dmdm34_mga2-1	benomyl	0.78509
Dmdm34_mga2-1	benomyl	0.77687
Dmdm34_mga2-1	benomyl	0.78028
Dmdm34_mga2-1	benomyl	0.84393
Dmdm34_mga2-1	benomyl	0.82262
Dmdm34_mga2-1	benomyl	0.75808
Dmdm34_mga2-1	benomyl	0.82139
Dmdm34_mga2-1	benomyl	0.76344
Dmdm34_mga2-1	benomyl	0.81766
Dmdm34_mga2-1	benomyl	0.8237
Dmdm34_mga2-1	benomyl	0.78441
Dmdm34_mga2-1	benomyl	0.74366
Dmdm34_mga2-1	benomyl	0.80031
Dmdm34_mga2-1	benomyl	0.76352
Dmdm34_mga2-1	benomyl	0.76156
Dmdm34_mga2-1	benomyl	0.77358
Dmdm34_mga2-1	benomyl	0.77913
Dmdm34_mga2-1	benomyl	0.77244
Dmdm34_mga2-1	benomyl	0.78782
Dmdm34_mga2-1	benomyl	0.82618
Dmdm34_mga2-1	benomyl	0.80017
Dmdm34_mga2-1	benomyl	0.71005
Dmdm34_mga2-1	benomyl	0.74151
Dmdm34_mga2-1	benomyl	0.82257
Dmdm34_mga2-1	benomyl	0.7532
Dmdm34_mga2-1	benomyl	0.7647
Dmdm34_mga2-1	benomyl	0.74825
Dmdm34_mga2-1	benomyl	0.76575
Dmdm34_mga2-1	benomyl	0.79678
Dmdm34_mga2-1	benomyl	0.77311
Dmdm34_mga2-1	benomyl	0.77403
Dmdm34_mga2-1	benomyl	0.82534
Dmdm34_mga2-1	benomyl	0.79716
Dmdm34_mga2-1	benomyl	0.78419
Dmdm34_mga2-1	benomyl	0.81007
Dmdm34_mga2-1	benomyl	0.82645
Dmdm34_mga2-1	benomyl	0.82662
Dmdm34_mga2-1	benomyl	0.76244
Dmdm34_mga2-1	benomyl	0.75817
Dmdm34_mga2-1	benomyl	0.80011
Dmdm34_mga2-1	benomyl	0.76902
Dmdm34_mga2-1	benomyl	0.78771
Dmdm34_mga2-1	benomyl	0.77148
Dmdm34_mga2-1	benomyl	0.83977
Dmdm34_mga2-1	benomyl	0.81959
Dmdm34_mga2-1	benomyl	0.76153
Dmdm34_mga2-1	benomyl	0.81158
Dmdm34_mga2-1	benomyl	0.80043
Dmdm34_mga2-1	benomyl	0.80112
Dmdm34_mga2-1	benomyl	0.7657
Dmdm34_mga2-1	benomyl	0.7686
Dmdm34_mga2-1	benomyl	0.8067
Dmdm34_mga2-1	benomyl	0.79138
Dmdm34_mga2-1	benomyl	0.78259
Dmdm34_mga2-1	benomyl	0.80334
Dmdm34_mga2-1	benomyl	0.82529
Dmdm34_mga2-1	benomyl	0.80883
Dmdm34_mga2-1	benomyl	0.77478
Dmdm34_mga2-1	benomyl	0.76826
Dmdm34_mga2-1	benomyl	0.77002
Dmdm34_mga2-1	benomyl	0.78504
Dmdm34_mga2-1	benomyl	0.75836
Dmdm34_mga2-1	benomyl	0.78159
Dmdm34_mga2-1	benomyl	0.80306
Dmdm34_mga2-1	benomyl	0.81497
Dmdm34_mga2-1	benomyl	0.81085
Dmdm34_mga2-1	benomyl	0.794
Dmdm34_mga2-1	benomyl	0.82568
Dmdm34_mga2-1	benomyl	0.84472
Dmdm34_mga2-1	benomyl	0.7505
Dmdm34_mga2-1	benomyl	0.77438
Dmdm34_mga2-1	benomyl	0.7697
Dmdm34_mga2-1	benomyl	0.87118
Dmdm34_mga2-1	benomyl	0.75562
Dmdm34_mga2-1	benomyl	0.82618
Dmdm34_mga2-1	benomyl	0.78075
Dmdm34_mga2-1	benomyl	0.84973
Dmdm34_mga2-1	benomyl	0.76307
Dmdm34_mga2-1	benomyl	0.84489
Dmdm34_mga2-1	benomyl	0.818
Dmdm34_mga2-1	benomyl	0.80101
Dmdm34_mga2-1	benomyl	0.8053
Dmdm34_mga2-1	benomyl	0.80053
Dmdm34_mga2-1	benomyl	0.80196
Dmdm34_mga2-1	benomyl	0.76782
Dmdm34_mga2-1	benomyl	0.73951
Dmdm34_mga2-1	benomyl	0.76481
Dmdm34_mga2-1	benomyl	0.79116
Dmdm34_mga2-1	benomyl	0.79859
Dmdm34_mga2-1	benomyl	0.77754
Dmdm34_mga2-1	benomyl	0.81
Dmdm34_mga2-1	benomyl	0.83757
Dmdm34_mga2-1	benomyl	0.81295
Dmdm34_mga2-1	benomyl	0.7735
Dmdm34_mga2-1	benomyl	0.8042
Dmdm34_mga2-1	benomyl	0.77497
Dmdm34_mga2-1	benomyl	0.80171
Dmdm34_mga2-1	benomyl	0.79804
Dmdm34_mga2-1	benomyl	0.80554
Dmdm34_mga2-1	benomyl	0.88675
Dmdm34_mga2-1	benomyl	0.81921
Dmdm34_mga2-1	benomyl	0.75155
Dmdm34_mga2-1	benomyl	0.75147
Dmdm34_mga2-1	benomyl	0.70792
Dmdm34_mga2-1	benomyl	0.89072
Dmdm34_mga2-1	benomyl	0.75505
Dmdm34_mga2-1	benomyl	0.85376
Dmdm34_mga2-1	benomyl	0.7648
Dmdm34_mga2-1	benomyl	0.77756
Dmdm34_mga2-1	benomyl	0.77917
Dmdm34_mga2-1	benomyl	0.80503
Dmdm34_mga2-1	benomyl	0.82766
Dmdm34_mga2-1	benomyl	0.82122
Dmdm34_mga2-1	benomyl	0.83131
Dmdm34_mga2-1	benomyl	0.79437
Dmdm34_mga2-1	benomyl	0.80469
Dmdm34_mga2-1	benomyl	0.80619
Dmdm34_mga2-1	benomyl	0.80895
Dmdm34_mga2-1	benomyl	0.81585
Dmdm34_mga2-1	benomyl	0.78004
Dmdm34_mga2-1	benomyl	0.83445
Dmdm34_mga2-1	benomyl	0.7686
Dmdm34_mga2-1	benomyl	0.83794
Dmdm34_mga2-1	benomyl	0.77289
Dmdm34_mga2-1	benomyl	0.77921
Dmdm34_mga2-1	benomyl	0.76852
Dmdm34_mga2-1	benomyl	0.78788
Dmdm34_mga2-1	benomyl	0.84066
Dmdm34_ancestor	cycloheximide	0.69992
Dmdm34_ancestor	cycloheximide	0.69237
Dmdm34_ancestor	cycloheximide	0.67474
Dmdm34_ancestor	cycloheximide	0.73913
Dmdm34_ancestor	cycloheximide	0.70464
Dmdm34_ancestor	cycloheximide	0.8031
Dmdm34_ancestor	cycloheximide	0.69517
Dmdm34_ancestor	cycloheximide	0.69527
Dmdm34_ancestor	cycloheximide	0.76276
Dmdm34_ancestor	cycloheximide	0.65339
Dmdm34_ancestor	cycloheximide	0.62109
Dmdm34_ancestor	cycloheximide	0.60344
Dmdm34_ancestor	cycloheximide	0.60242
Dmdm34_ancestor	cycloheximide	0.70543
Dmdm34_ancestor	cycloheximide	0.65474
Dmdm34_ancestor	cycloheximide	0.77257
Dmdm34_ancestor	cycloheximide	0.74766
Dmdm34_ancestor	cycloheximide	0.69286
Dmdm34_ancestor	cycloheximide	0.71057
Dmdm34_ancestor	cycloheximide	0.71346
Dmdm34_ancestor	cycloheximide	0.74633
Dmdm34_ancestor	cycloheximide	0.75578
Dmdm34_ancestor	cycloheximide	0.70765
Dmdm34_ancestor	cycloheximide	0.77237
Dmdm34_ancestor	cycloheximide	0.67628
Dmdm34_ancestor	cycloheximide	0.71445
Dmdm34_ancestor	cycloheximide	0.73995
Dmdm34_ancestor	cycloheximide	0.71559
Dmdm34_ancestor	cycloheximide	0.719
Dmdm34_ancestor	cycloheximide	0.72523
Dmdm34_ancestor	cycloheximide	0.72772
Dmdm34_ancestor	cycloheximide	0.68443
Dmdm34_ancestor	cycloheximide	0.71005
Dmdm34_ancestor	cycloheximide	0.72084
Dmdm34_ancestor	cycloheximide	0.75486
Dmdm34_ancestor	cycloheximide	0.72709
Dmdm34_ancestor	cycloheximide	0.73256
Dmdm34_ancestor	cycloheximide	0.75449
Dmdm34_ancestor	cycloheximide	0.72934
Dmdm34_ancestor	cycloheximide	0.76347
Dmdm34_ancestor	cycloheximide	0.72346
Dmdm34_ancestor	cycloheximide	0.75296
Dmdm34_ancestor	cycloheximide	0.73423
Dmdm34_ancestor	cycloheximide	0.72476
Dmdm34_ancestor	cycloheximide	0.69046
Dmdm34_ancestor	cycloheximide	0.73333
Dmdm34_ancestor	cycloheximide	0.70766
Dmdm34_ancestor	cycloheximide	0.723
Dmdm34_ancestor	cycloheximide	0.72521
Dmdm34_ancestor	cycloheximide	0.70349
Dmdm34_ancestor	cycloheximide	0.72106
Dmdm34_ancestor	cycloheximide	0.71968
Dmdm34_ancestor	cycloheximide	0.70131
Dmdm34_ancestor	cycloheximide	0.69245
Dmdm34_ancestor	cycloheximide	0.66498
Dmdm34_ancestor	cycloheximide	0.71015
Dmdm34_ancestor	cycloheximide	0.8128
Dmdm34_ancestor	cycloheximide	0.68791
Dmdm34_ancestor	cycloheximide	0.68101
Dmdm34_ancestor	cycloheximide	0.72153
Dmdm34_ancestor	cycloheximide	0.67161
Dmdm34_ancestor	cycloheximide	0.62468
Dmdm34_ancestor	cycloheximide	0.62761
Dmdm34_ancestor	cycloheximide	0.63021
Dmdm34_ancestor	cycloheximide	0.69912
Dmdm34_ancestor	cycloheximide	0.6603
Dmdm34_ancestor	cycloheximide	0.7821
Dmdm34_ancestor	cycloheximide	0.74634
Dmdm34_ancestor	cycloheximide	0.7041
Dmdm34_ancestor	cycloheximide	0.71398
Dmdm34_ancestor	cycloheximide	0.73356
Dmdm34_ancestor	cycloheximide	0.74837
Dmdm34_ancestor	cycloheximide	0.72664
Dmdm34_ancestor	cycloheximide	0.70724
Dmdm34_ancestor	cycloheximide	0.73523
Dmdm34_ancestor	cycloheximide	0.68743
Dmdm34_ancestor	cycloheximide	0.69462
Dmdm34_ancestor	cycloheximide	0.73213
Dmdm34_ancestor	cycloheximide	0.70738
Dmdm34_ancestor	cycloheximide	0.70969
Dmdm34_ancestor	cycloheximide	0.72616
Dmdm34_ancestor	cycloheximide	0.73543
Dmdm34_ancestor	cycloheximide	0.71014
Dmdm34_ancestor	cycloheximide	0.75605
Dmdm34_ancestor	cycloheximide	0.72696
Dmdm34_ancestor	cycloheximide	0.7741
Dmdm34_ancestor	cycloheximide	0.73401
Dmdm34_ancestor	cycloheximide	0.74211
Dmdm34_ancestor	cycloheximide	0.74746
Dmdm34_ancestor	cycloheximide	0.75846
Dmdm34_ancestor	cycloheximide	0.73677
Dmdm34_ancestor	cycloheximide	0.68637
Dmdm34_ancestor	cycloheximide	0.72257
Dmdm34_ancestor	cycloheximide	0.75401
Dmdm34_ancestor	cycloheximide	0.70884
Dmdm34_ancestor	cycloheximide	0.69712
Dmdm34_ancestor	cycloheximide	0.71587
Dmdm34_ancestor	cycloheximide	0.70833
Dmdm34_ancestor	cycloheximide	0.70543
Dmdm34_ancestor	cycloheximide	0.70115
Dmdm34_ancestor	cycloheximide	0.71701
Dmdm34_ancestor	cycloheximide	0.7124
Dmdm34_ancestor	cycloheximide	0.74604
Dmdm34_ancestor	cycloheximide	0.72978
Dmdm34_ancestor	cycloheximide	0.74816
Dmdm34_ancestor	cycloheximide	0.78214
Dmdm34_ancestor	cycloheximide	0.75609
Dmdm34_ancestor	cycloheximide	0.87415
Dmdm34_ancestor	cycloheximide	0.73482
Dmdm34_ancestor	cycloheximide	0.72388
Dmdm34_ancestor	cycloheximide	0.72665
Dmdm34_ancestor	cycloheximide	0.71275
Dmdm34_ancestor	cycloheximide	0.69678
Dmdm34_ancestor	cycloheximide	0.68717
Dmdm34_ancestor	cycloheximide	0.70592
Dmdm34_ancestor	cycloheximide	0.71101
Dmdm34_ancestor	cycloheximide	0.72037
Dmdm34_ancestor	cycloheximide	0.78256
Dmdm34_ancestor	cycloheximide	0.73149
Dmdm34_ancestor	cycloheximide	0.75691
Dmdm34_ancestor	cycloheximide	0.78977
Dmdm34_ancestor	cycloheximide	0.80991
Dmdm34_ancestor	cycloheximide	0.7993
Dmdm34_ancestor	cycloheximide	0.77373
Dmdm34_ancestor	cycloheximide	0.73185
Dmdm34_ancestor	cycloheximide	0.7607
Dmdm34_ancestor	cycloheximide	0.73167
Dmdm34_ancestor	cycloheximide	0.76452
Dmdm34_ancestor	cycloheximide	0.783
Dmdm34_ancestor	cycloheximide	0.75254
Dmdm34_ancestor	cycloheximide	0.88487
Dmdm34_ancestor	cycloheximide	0.77276
Dmdm34_ancestor	cycloheximide	0.77574
Dmdm34_ancestor	cycloheximide	0.72572
Dmdm34_ancestor	cycloheximide	0.7865
Dmdm34_ancestor	cycloheximide	0.77711
Dmdm34_ancestor	cycloheximide	0.81337
Dmdm34_ancestor	cycloheximide	0.76849
Dmdm34_ancestor	cycloheximide	0.75958
Dmdm34_ancestor	cycloheximide	0.78016
Dmdm34_ancestor	cycloheximide	0.77554
Dmdm34_ancestor	cycloheximide	0.78023
Dmdm34_ancestor	cycloheximide	0.73738
Dmdm34_ancestor	cycloheximide	0.74576
Dmdm34_ancestor	cycloheximide	0.73154
Dmdm34_ancestor	cycloheximide	0.73343
Dmdm34_ancestor	cycloheximide	0.72855
Dmdm34_ancestor	cycloheximide	0.70364
Dmdm34_ancestor	cycloheximide	0.69631
Dmdm34_ancestor	cycloheximide	0.7347
Dmdm34_ancestor	cycloheximide	0.6891
Dmdm34_ancestor	cycloheximide	0.75173
Dmdm34_ancestor	cycloheximide	0.73815
Dmdm34_evolved_1	cycloheximide	0.80429
Dmdm34_evolved_1	cycloheximide	0.74273
Dmdm34_evolved_1	cycloheximide	0.73534
Dmdm34_evolved_1	cycloheximide	0.7434
Dmdm34_evolved_1	cycloheximide	0.7794
Dmdm34_evolved_1	cycloheximide	0.70797
Dmdm34_evolved_1	cycloheximide	0.72423
Dmdm34_evolved_1	cycloheximide	0.90728
Dmdm34_evolved_1	cycloheximide	0.92073
Dmdm34_evolved_1	cycloheximide	0.80544
Dmdm34_evolved_1	cycloheximide	0.79876
Dmdm34_evolved_1	cycloheximide	0.78255
Dmdm34_evolved_1	cycloheximide	0.77765
Dmdm34_evolved_1	cycloheximide	0.80361
Dmdm34_evolved_1	cycloheximide	0.82131
Dmdm34_evolved_1	cycloheximide	0.7065
Dmdm34_evolved_1	cycloheximide	0.80154
Dmdm34_evolved_1	cycloheximide	0.79547
Dmdm34_evolved_1	cycloheximide	0.79391
Dmdm34_evolved_1	cycloheximide	0.80866
Dmdm34_evolved_1	cycloheximide	0.7921
Dmdm34_evolved_1	cycloheximide	0.77835
Dmdm34_evolved_1	cycloheximide	0.78272
Dmdm34_evolved_1	cycloheximide	0.78269
Dmdm34_evolved_1	cycloheximide	0.78406
Dmdm34_evolved_1	cycloheximide	0.7733
Dmdm34_evolved_1	cycloheximide	0.80749
Dmdm34_evolved_1	cycloheximide	0.83635
Dmdm34_evolved_1	cycloheximide	0.82288
Dmdm34_evolved_1	cycloheximide	0.75795
Dmdm34_evolved_1	cycloheximide	0.78737
Dmdm34_evolved_1	cycloheximide	0.79824
Dmdm34_evolved_1	cycloheximide	0.77673
Dmdm34_evolved_1	cycloheximide	0.77751
Dmdm34_evolved_1	cycloheximide	0.80243
Dmdm34_evolved_1	cycloheximide	0.7205
Dmdm34_evolved_1	cycloheximide	0.70503
Dmdm34_evolved_1	cycloheximide	0.76897
Dmdm34_evolved_1	cycloheximide	0.78006
Dmdm34_evolved_1	cycloheximide	0.80439
Dmdm34_evolved_1	cycloheximide	0.7615
Dmdm34_evolved_1	cycloheximide	0.83307
Dmdm34_evolved_1	cycloheximide	0.77048
Dmdm34_evolved_1	cycloheximide	0.8103
Dmdm34_evolved_1	cycloheximide	0.79021
Dmdm34_evolved_1	cycloheximide	0.79029
Dmdm34_evolved_1	cycloheximide	0.78006
Dmdm34_evolved_1	cycloheximide	0.78063
Dmdm34_evolved_1	cycloheximide	0.79965
Dmdm34_evolved_1	cycloheximide	0.78411
Dmdm34_evolved_1	cycloheximide	0.87683
Dmdm34_evolved_1	cycloheximide	0.76728
Dmdm34_evolved_1	cycloheximide	0.80865
Dmdm34_evolved_1	cycloheximide	0.80758
Dmdm34_evolved_1	cycloheximide	0.78465
Dmdm34_evolved_1	cycloheximide	0.76838
Dmdm34_evolved_1	cycloheximide	0.79629
Dmdm34_evolved_1	cycloheximide	0.81197
Dmdm34_evolved_1	cycloheximide	0.79938
Dmdm34_evolved_1	cycloheximide	0.70255
Dmdm34_evolved_1	cycloheximide	0.82204
Dmdm34_evolved_1	cycloheximide	0.77929
Dmdm34_evolved_1	cycloheximide	0.79728
Dmdm34_evolved_1	cycloheximide	0.80093
Dmdm34_evolved_1	cycloheximide	0.7938
Dmdm34_evolved_1	cycloheximide	0.77792
Dmdm34_evolved_1	cycloheximide	0.78643
Dmdm34_evolved_1	cycloheximide	0.7854
Dmdm34_evolved_1	cycloheximide	0.79103
Dmdm34_evolved_1	cycloheximide	0.78255
Dmdm34_evolved_1	cycloheximide	0.80133
Dmdm34_evolved_1	cycloheximide	0.8368
Dmdm34_evolved_1	cycloheximide	0.80446
Dmdm34_evolved_1	cycloheximide	0.75859
Dmdm34_evolved_1	cycloheximide	0.78585
Dmdm34_evolved_1	cycloheximide	0.80371
Dmdm34_evolved_1	cycloheximide	0.77428
Dmdm34_evolved_1	cycloheximide	0.77041
Dmdm34_evolved_1	cycloheximide	0.84389
Dmdm34_evolved_1	cycloheximide	0.80837
Dmdm34_evolved_1	cycloheximide	0.76733
Dmdm34_evolved_1	cycloheximide	0.77529
Dmdm34_evolved_1	cycloheximide	0.79025
Dmdm34_evolved_1	cycloheximide	0.776
Dmdm34_evolved_1	cycloheximide	0.79409
Dmdm34_evolved_1	cycloheximide	0.75505
Dmdm34_evolved_1	cycloheximide	0.80849
Dmdm34_evolved_1	cycloheximide	0.79254
Dmdm34_evolved_1	cycloheximide	0.90055
Dmdm34_evolved_1	cycloheximide	0.8381
Dmdm34_evolved_1	cycloheximide	0.83286
Dmdm34_evolved_1	cycloheximide	0.84127
Dmdm34_evolved_1	cycloheximide	0.83836
Dmdm34_evolved_1	cycloheximide	0.82341
Dmdm34_evolved_1	cycloheximide	0.83793
Dmdm34_evolved_1	cycloheximide	0.82928
Dmdm34_evolved_1	cycloheximide	0.85511
Dmdm34_evolved_1	cycloheximide	0.88249
Dmdm34_evolved_1	cycloheximide	0.82822
Dmdm34_evolved_1	cycloheximide	0.86556
Dmdm34_evolved_1	cycloheximide	0.83437
Dmdm34_evolved_1	cycloheximide	0.86614
Dmdm34_evolved_1	cycloheximide	0.86379
Dmdm34_evolved_1	cycloheximide	0.78444
Dmdm34_evolved_1	cycloheximide	0.84747
Dmdm34_evolved_1	cycloheximide	0.83783
Dmdm34_evolved_1	cycloheximide	0.85289
Dmdm34_evolved_1	cycloheximide	0.86956
Dmdm34_evolved_1	cycloheximide	0.8216
Dmdm34_evolved_1	cycloheximide	0.85653
Dmdm34_evolved_1	cycloheximide	0.84484
Dmdm34_evolved_1	cycloheximide	0.83758
Dmdm34_evolved_1	cycloheximide	0.85346
Dmdm34_evolved_1	cycloheximide	0.84394
Dmdm34_evolved_1	cycloheximide	0.84185
Dmdm34_evolved_1	cycloheximide	0.88771
Dmdm34_evolved_1	cycloheximide	0.90938
Dmdm34_evolved_1	cycloheximide	0.79613
Dmdm34_evolved_1	cycloheximide	0.84027
Dmdm34_evolved_1	cycloheximide	0.85637
Dmdm34_evolved_1	cycloheximide	0.84899
Dmdm34_evolved_1	cycloheximide	0.82695
Dmdm34_evolved_1	cycloheximide	0.85257
Dmdm34_evolved_1	cycloheximide	0.85003
Dmdm34_evolved_1	cycloheximide	0.83846
Dmdm34_evolved_1	cycloheximide	0.82621
Dmdm34_evolved_1	cycloheximide	0.85432
Dmdm34_evolved_1	cycloheximide	0.79656
Dmdm34_evolved_1	cycloheximide	0.8397
Dmdm34_evolved_1	cycloheximide	0.81743
Dmdm34_evolved_1	cycloheximide	0.82883
Dmdm34_evolved_1	cycloheximide	0.82894
Dmdm34_mga2-1	cycloheximide	0.75481
Dmdm34_mga2-1	cycloheximide	0.72
Dmdm34_mga2-1	cycloheximide	0.7822
Dmdm34_mga2-1	cycloheximide	0.80474
Dmdm34_mga2-1	cycloheximide	0.79084
Dmdm34_mga2-1	cycloheximide	0.82068
Dmdm34_mga2-1	cycloheximide	0.8039
Dmdm34_mga2-1	cycloheximide	0.80748
Dmdm34_mga2-1	cycloheximide	0.8276
Dmdm34_mga2-1	cycloheximide	0.88304
Dmdm34_mga2-1	cycloheximide	0.78592
Dmdm34_mga2-1	cycloheximide	0.76881
Dmdm34_mga2-1	cycloheximide	0.9757
Dmdm34_mga2-1	cycloheximide	0.78795
Dmdm34_mga2-1	cycloheximide	0.77832
Dmdm34_mga2-1	cycloheximide	0.76977
Dmdm34_mga2-1	cycloheximide	0.77967
Dmdm34_mga2-1	cycloheximide	0.76309
Dmdm34_mga2-1	cycloheximide	0.80892
Dmdm34_mga2-1	cycloheximide	0.80175
Dmdm34_mga2-1	cycloheximide	0.77291
Dmdm34_mga2-1	cycloheximide	0.78985
Dmdm34_mga2-1	cycloheximide	0.75079
Dmdm34_mga2-1	cycloheximide	0.76061
Dmdm34_mga2-1	cycloheximide	0.80887
Dmdm34_mga2-1	cycloheximide	0.75072
Dmdm34_mga2-1	cycloheximide	0.78287
Dmdm34_mga2-1	cycloheximide	0.78785
Dmdm34_mga2-1	cycloheximide	0.7778
Dmdm34_mga2-1	cycloheximide	0.76207
Dmdm34_mga2-1	cycloheximide	0.71846
Dmdm34_mga2-1	cycloheximide	0.79019
Dmdm34_mga2-1	cycloheximide	0.76565
Dmdm34_mga2-1	cycloheximide	0.77627
Dmdm34_mga2-1	cycloheximide	0.78638
Dmdm34_mga2-1	cycloheximide	0.77899
Dmdm34_mga2-1	cycloheximide	0.71334
Dmdm34_mga2-1	cycloheximide	0.73826
Dmdm34_mga2-1	cycloheximide	0.74741
Dmdm34_mga2-1	cycloheximide	0.72744
Dmdm34_mga2-1	cycloheximide	0.89181
Dmdm34_mga2-1	cycloheximide	0.77806
Dmdm34_mga2-1	cycloheximide	0.76604
Dmdm34_mga2-1	cycloheximide	0.97195
Dmdm34_mga2-1	cycloheximide	0.76964
Dmdm34_mga2-1	cycloheximide	0.77476
Dmdm34_mga2-1	cycloheximide	0.76285
Dmdm34_mga2-1	cycloheximide	0.79213
Dmdm34_mga2-1	cycloheximide	0.75334
Dmdm34_mga2-1	cycloheximide	0.78645
Dmdm34_mga2-1	cycloheximide	0.79881
Dmdm34_mga2-1	cycloheximide	0.80637
Dmdm34_mga2-1	cycloheximide	0.76979
Dmdm34_mga2-1	cycloheximide	0.76361
Dmdm34_mga2-1	cycloheximide	0.75653
Dmdm34_mga2-1	cycloheximide	0.75036
Dmdm34_mga2-1	cycloheximide	0.769
Dmdm34_mga2-1	cycloheximide	0.76378
Dmdm34_mga2-1	cycloheximide	0.92456
Dmdm34_mga2-1	cycloheximide	0.78023
Dmdm34_mga2-1	cycloheximide	0.82112
Dmdm34_mga2-1	cycloheximide	0.7346
Dmdm34_mga2-1	cycloheximide	0.75146
Dmdm34_mga2-1	cycloheximide	0.78751
Dmdm34_mga2-1	cycloheximide	0.78553
Dmdm34_mga2-1	cycloheximide	0.79657
Dmdm34_mga2-1	cycloheximide	0.81739
Dmdm34_mga2-1	cycloheximide	0.77654
Dmdm34_mga2-1	cycloheximide	0.78413
Dmdm34_mga2-1	cycloheximide	0.82131
Dmdm34_mga2-1	cycloheximide	0.80776
Dmdm34_mga2-1	cycloheximide	0.77972
Dmdm34_mga2-1	cycloheximide	0.7564
Dmdm34_mga2-1	cycloheximide	0.76728
Dmdm34_mga2-1	cycloheximide	0.74716
Dmdm34_mga2-1	cycloheximide	0.74144
Dmdm34_mga2-1	cycloheximide	0.79737
Dmdm34_mga2-1	cycloheximide	0.77837
Dmdm34_mga2-1	cycloheximide	0.76768
Dmdm34_mga2-1	cycloheximide	0.79287
Dmdm34_mga2-1	cycloheximide	0.77247
Dmdm34_mga2-1	cycloheximide	0.75647
Dmdm34_mga2-1	cycloheximide	0.78086
Dmdm34_mga2-1	cycloheximide	0.81373
Dmdm34_mga2-1	cycloheximide	0.74609
Dmdm34_mga2-1	cycloheximide	0.75488
Dmdm34_mga2-1	cycloheximide	0.74946
Dmdm34_mga2-1	cycloheximide	0.76237
Dmdm34_mga2-1	cycloheximide	0.75653
Dmdm34_mga2-1	cycloheximide	0.80884
Dmdm34_mga2-1	cycloheximide	0.8085
Dmdm34_mga2-1	cycloheximide	0.85204
Dmdm34_mga2-1	cycloheximide	0.76267
Dmdm34_mga2-1	cycloheximide	0.81314
Dmdm34_mga2-1	cycloheximide	0.80567
Dmdm34_mga2-1	cycloheximide	0.77779
Dmdm34_mga2-1	cycloheximide	0.79727
Dmdm34_mga2-1	cycloheximide	0.77808
Dmdm34_mga2-1	cycloheximide	0.80431
Dmdm34_mga2-1	cycloheximide	0.80285
Dmdm34_mga2-1	cycloheximide	0.76804
Dmdm34_mga2-1	cycloheximide	0.78813
Dmdm34_mga2-1	cycloheximide	0.78633
Dmdm34_mga2-1	cycloheximide	0.81568
Dmdm34_mga2-1	cycloheximide	0.7788
Dmdm34_mga2-1	cycloheximide	0.80017
Dmdm34_mga2-1	cycloheximide	0.82823
Dmdm34_mga2-1	cycloheximide	0.80908
Dmdm34_mga2-1	cycloheximide	0.76183
Dmdm34_mga2-1	cycloheximide	0.78598
Dmdm34_mga2-1	cycloheximide	0.75874
Dmdm34_mga2-1	cycloheximide	0.74765
Dmdm34_mga2-1	cycloheximide	0.76391
Dmdm34_mga2-1	cycloheximide	0.77289
Dmdm34_mga2-1	cycloheximide	0.81219
Dmdm34_mga2-1	cycloheximide	0.7741
Dmdm34_mga2-1	cycloheximide	0.66237
Dmdm34_mga2-1	cycloheximide	0.70544
Dmdm34_mga2-1	cycloheximide	0.75102
Dmdm34_mga2-1	cycloheximide	0.92288
Dmdm34_mga2-1	cycloheximide	0.75854
Dmdm34_mga2-1	cycloheximide	0.81587
Dmdm34_mga2-1	cycloheximide	0.79648
Dmdm34_mga2-1	cycloheximide	0.82102
Dmdm34_mga2-1	cycloheximide	0.81392
Dmdm34_mga2-1	cycloheximide	0.7873
Dmdm34_mga2-1	cycloheximide	0.83318
Dmdm34_mga2-1	cycloheximide	0.8113
Dmdm34_mga2-1	cycloheximide	0.80573
Dmdm34_mga2-1	cycloheximide	0.77446
Dmdm34_mga2-1	cycloheximide	0.78051
Dmdm34_mga2-1	cycloheximide	0.80066
Dmdm34_mga2-1	cycloheximide	0.77865
Dmdm34_mga2-1	cycloheximide	0.81822
Dmdm34_mga2-1	cycloheximide	0.7835
Dmdm34_mga2-1	cycloheximide	0.81329
Dmdm34_mga2-1	cycloheximide	0.79264
Dmdm34_mga2-1	cycloheximide	0.79087
Dmdm34_mga2-1	cycloheximide	0.78549
Dmdm34_mga2-1	cycloheximide	0.77474
Dmdm34_mga2-1	cycloheximide	0.79154
Dmdm34_mga2-1	cycloheximide	0.80866
Dmdm34_mga2-1	cycloheximide	0.81837
Dmdm34_mga2-1	cycloheximide	0.74565
Dmdm34_mga2-1	cycloheximide	0.76198
Dmdm34_mga2-1	cycloheximide	0.75077
Dmdm34_mga2-1	cycloheximide	0.80089
Dmdm34_mga2-1	cycloheximide	0.77922
Dmdm34_mga2-1	cycloheximide	0.78537
Dmdm34_mga2-1	cycloheximide	0.77711
Dmdm34_mga2-1	cycloheximide	0.77601
Dmdm34_mga2-1	cycloheximide	0.83864
Dmdm34_mga2-1	cycloheximide	0.91179
Dmdm34_mga2-1	cycloheximide	0.78876
Dmdm34_mga2-1	cycloheximide	0.77665
Dmdm34_mga2-1	cycloheximide	0.77674
Dmdm34_mga2-1	cycloheximide	0.78432
Dmdm34_mga2-1	cycloheximide	0.77639
Dmdm34_mga2-1	cycloheximide	0.78263
Dmdm34_mga2-1	cycloheximide	0.77579
Dmdm34_mga2-1	cycloheximide	0.83523
Dmdm34_mga2-1	cycloheximide	0.80737
Dmdm34_mga2-1	cycloheximide	0.781
Dmdm34_mga2-1	cycloheximide	0.79607
Dmdm34_mga2-1	cycloheximide	0.80226
Dmdm34_mga2-1	cycloheximide	0.83254
Dmdm34_mga2-1	cycloheximide	0.83356
Dmdm34_mga2-1	cycloheximide	0.79086
Dmdm34_mga2-1	cycloheximide	0.83266
Dmdm34_mga2-1	cycloheximide	0.80454
Dmdm34_mga2-1	cycloheximide	0.79301
Dmdm34_mga2-1	cycloheximide	0.82714
Dmdm34_mga2-1	cycloheximide	0.8214
Dmdm34_mga2-1	cycloheximide	0.81611
Dmdm34_mga2-1	cycloheximide	0.7946
Dmdm34_mga2-1	cycloheximide	0.78741
Dmdm34_mga2-1	cycloheximide	0.79116
Dmdm34_mga2-1	cycloheximide	0.79632
Dmdm34_mga2-1	cycloheximide	0.75321
Dmdm34_mga2-1	cycloheximide	0.7888
Dmdm34_mga2-1	cycloheximide	0.8016
Dmdm34_mga2-1	cycloheximide	0.76886
Dmdm34_mga2-1	cycloheximide	0.8187
Dmdm34_mga2-1	cycloheximide	0.77197
Dmdm34_mga2-1	cycloheximide	0.78494
Dmdm34_mga2-1	cycloheximide	0.78638
Dmdm34_mga2-1	cycloheximide	0.78519
Dmdm34_mga2-1	cycloheximide	0.77413
Dmdm34_mga2-1	cycloheximide	0.76181
Dmdm34_mga2-1	cycloheximide	0.82572
Dmdm34_mga2-1	cycloheximide	0.77835
Dmdm34_mga2-1	cycloheximide	0.79804
Dmdm34_mga2-1	cycloheximide	0.81792
Dmdm34_mga2-1	cycloheximide	0.8157
Dmdm34_mga2-1	cycloheximide	0.79488
Dmdm34_mga2-1	cycloheximide	0.79926
Dmdm34_mga2-1	cycloheximide	0.78775
Dmdm34_mga2-1	cycloheximide	0.82876
Dmdm34_mga2-1	cycloheximide	0.79934
Dmdm34_mga2-1	cycloheximide	0.79481
Dmdm34_mga2-1	cycloheximide	0.80903
Dmdm34_mga2-1	cycloheximide	0.78755
Dmdm34_mga2-1	cycloheximide	0.84755
Dmdm34_mga2-1	cycloheximide	0.78953
Dmdm34_mga2-1	cycloheximide	0.77947
Dmdm34_mga2-1	cycloheximide	0.8187
Dmdm34_mga2-1	cycloheximide	0.84189
Dmdm34_mga2-1	cycloheximide	0.80866
Dmdm34_mga2-1	cycloheximide	0.84992
Dmdm34_mga2-1	cycloheximide	0.7923
Dmdm34_mga2-1	cycloheximide	0.82592
Dmdm34_mga2-1	cycloheximide	0.82906
Dmdm34_mga2-1	cycloheximide	0.8157
Dmdm34_mga2-1	cycloheximide	0.79139
Dmdm34_mga2-1	cycloheximide	0.77769
Dmdm34_mga2-1	cycloheximide	0.76999
Dmdm34_mga2-1	cycloheximide	0.80049
Dmdm34_mga2-1	cycloheximide	0.75754
Dmdm34_mga2-1	cycloheximide	0.78243
Dmdm34_mga2-1	cycloheximide	0.77234
Dmdm34_mga2-1	cycloheximide	0.77858
Dmdm34_mga2-1	cycloheximide	0.78236
Dmdm34_mga2-1	cycloheximide	0.79331
Dmdm34_mga2-1	cycloheximide	0.77839
Dmdm34_mga2-1	cycloheximide	0.79733
Dmdm34_mga2-1	cycloheximide	0.81979
Dmdm34_mga2-1	cycloheximide	0.7758
Dmdm34_mga2-1	cycloheximide	0.78343
Dmdm34_mga2-1	cycloheximide	0.77264
Dmdm34_mga2-1	cycloheximide	0.78911
Dmdm34_mga2-1	cycloheximide	0.78183
Dmdm34_mga2-1	cycloheximide	0.79804
Dmdm34_mga2-1	cycloheximide	0.79042
Dmdm34_mga2-1	cycloheximide	0.83501
Dmdm34_mga2-1	cycloheximide	0.804
Dmdm34_mga2-1	cycloheximide	0.80364
Dmdm34_mga2-1	cycloheximide	0.80859
Dmdm34_mga2-1	cycloheximide	0.79589
Dmdm34_mga2-1	cycloheximide	0.80053
Dmdm34_mga2-1	cycloheximide	0.78677
Dmdm34_mga2-1	cycloheximide	0.78358
Dmdm34_mga2-1	cycloheximide	0.8106
Dmdm34_mga2-1	cycloheximide	0.78233
Dmdm34_mga2-1	cycloheximide	0.8006
Dmdm34_mga2-1	cycloheximide	0.80614
Dmdm34_mga2-1	cycloheximide	0.81447
Dmdm34_mga2-1	cycloheximide	0.80553
Dmdm34_mga2-1	cycloheximide	0.84744
Dmdm34_mga2-1	cycloheximide	0.82436
Dmdm34_mga2-1	cycloheximide	0.80814
Dmdm34_mga2-1	cycloheximide	0.77797
Dmdm34_mga2-1	cycloheximide	0.77307
Dmdm34_mga2-1	cycloheximide	0.73837
Dmdm34_mga2-1	cycloheximide	0.75742
Dmdm34_mga2-1	cycloheximide	0.79414
Dmdm34_mga2-1	cycloheximide	0.7867
Dmdm34_mga2-1	cycloheximide	0.79882
Dmdm34_mga2-1	cycloheximide	0.78468
Dmdm34_mga2-1	cycloheximide	0.735
Dmdm34_mga2-1	cycloheximide	0.76828
Dmdm34_mga2-1	cycloheximide	0.7972
Dmdm34_mga2-1	cycloheximide	0.77965
Dmdm34_mga2-1	cycloheximide	0.77864
Dmdm34_mga2-1	cycloheximide	0.81645
Dmdm34_mga2-1	cycloheximide	0.81256
Dmdm34_mga2-1	cycloheximide	0.78952
Dmdm34_mga2-1	cycloheximide	0.81655
Dmdm34_mga2-1	cycloheximide	0.78801
Dmdm34_mga2-1	cycloheximide	0.85388
Dmdm34_mga2-1	cycloheximide	0.80885
Dmdm34_mga2-1	cycloheximide	0.80266
Dmdm34_mga2-1	cycloheximide	0.78453
Dmdm34_mga2-1	cycloheximide	0.79973
Dmdm34_mga2-1	cycloheximide	0.79574
Dmdm34_mga2-1	cycloheximide	0.8035
Dmdm34_mga2-1	cycloheximide	0.79946
Dmdm34_mga2-1	cycloheximide	0.80019
Dmdm34_mga2-1	cycloheximide	0.80459
Dmdm34_mga2-1	cycloheximide	0.81356
Dmdm34_mga2-1	cycloheximide	0.81043
Dmdm34_mga2-1	cycloheximide	0.7858
Dmdm34_mga2-1	cycloheximide	0.76917
Dmdm34_mga2-1	cycloheximide	0.82282
Dmdm34_mga2-1	cycloheximide	0.81954
Dmdm34_mga2-1	cycloheximide	0.79653
Dmdm34_mga2-1	cycloheximide	0.7495
Dmdm34_mga2-1	cycloheximide	0.80664
Dmdm34_mga2-1	cycloheximide	0.84537
Dmdm34_mga2-1	cycloheximide	0.87516
Dmdm34_mga2-1	cycloheximide	0.84539
[truncated: 2,162 more rows]
